# Supplementary material for: Microbial interactions mediate the fairy ring type effects on alpine meadow plant communities on the Tibetan plateau
Source: Environ Microbiome. 2026 Mar 10;21:55. doi: 10.1186/s40793-026-00873-z (PMC13088534; doi:10.1186/s40793-026-00873-z)
Supplement: Supplementary file 2 — Supplementary Material 2 [file 40793_2026_873_MOESM2_ESM.zip › co-occurrence network/fungi/T2/Agaricus_10out_node.csv]

ID	degree	betweenness_centrality	closeness_centrality	eigenvector_centrality	Abundance	module	z	p	taxa_roles	phylum	class	order	family	genus
ASV4	3	179	0.00218587767227283	0.108277062751384	1.12410526711226	M9	1.70084012854152	0	Peripheral nodes	Ascomycota	Sordariomycetes	Coniochaetales	Coniochaetaceae	Coniochaeta
ASV7	2	110	0.00171129797188681	0.0204088838797215	4.53215740556119	M3	0	0	Peripheral nodes	Ascomycota	Sordariomycetes	Coniochaetales	Coniochaetaceae	Coniochaeta
ASV9	3	245	0.00239696131229849	0.106925341369049	0.261616958481312	M3	0	0.444444444444444	Peripheral nodes	Basidiomycota	Agaricomycetes	Agaricales	Hygrophoraceae	Hygrocybe
ASV10	3	252	0.00252517582282423	0.323210141733783	9.91774863002681	M9	0.377964473009227	0.444444444444444	Peripheral nodes	Ascomycota	Archaeorhizomycetes	Archaeorhizomycetales	Archaeorhizomycetaceae	Archaeorhizomyces
ASV13	2	112	0.00225116468042726	0.0810307574204944	1.78479404407225	M8	0.58554004376912	0	Peripheral nodes	Ascomycota	Archaeorhizomycetes	Archaeorhizomycetales	Archaeorhizomycetaceae	Archaeorhizomyces
ASV16	1	0	0.0020141396585247	0.0914815036472634	0.768283085731569	M1	-1.264006039	0	Peripheral nodes	Basidiomycota	Agaricomycetes	Agaricales	Hygrophoraceae	Hygrocybe
ASV17	1	0	0.0021256336642068	0.10756471344106	8.42491371745561	M5	-0.8705715	0	Peripheral nodes	Ascomycota	Archaeorhizomycetes	Archaeorhizomycetales	Archaeorhizomycetaceae	Archaeorhizomyces
ASV18	3	204	0.00215186787683489	0.171701686612415	1.21946638231716	M7	1.3228756555323	0	Peripheral nodes	Ascomycota	Sordariomycetes	Coniochaetales	Coniochaetaceae	Coniochaeta
ASV21	1	0	0.00171795972171772	0.0184260845483855	0.43172577610944	M3	-1	0	Peripheral nodes	Ascomycota	Archaeorhizomycetes	Archaeorhizomycetales	Archaeorhizomycetaceae	Archaeorhizomyces
ASV22	3	112	0.00225569385653671	0.117604837330651	0.102778090831944	M6	0	0.444444444444444	Peripheral nodes	Ascomycota	Sordariomycetes	Coniochaetales	Coniochaetaceae	Coniochaeta
ASV27	2	153	0.00258061957974539	0.241317123964534	1.071223194	M2	-0.218078854	0	Peripheral nodes	Ascomycota	Pezizomycetes	Pezizales	Pezizales_fam_Incertae_sedis	Pezizales_gen_Incertae_sedis
ASV33	2	14	0.00216464766940584	0.179148487852848	1.42328872552278	M8	-1.463850109	0.5	Peripheral nodes	Ascomycota	Pezizomycetes	Pezizales	Pulvinulaceae	Pulvinulaceae_gen_Incertae_sedis
ASV3	6	852	0.00292479413670494	0.69197382744851	0.584207236078481	M4	1.17260393995586	0.666666666666667	Connectors	Ascomycota	Leotiomycetes	Erysiphales	Erysiphaceae	Blumeria
ASV34	3	235	0.00226941138989272	0.0722629499352436	0.610600110387715	M4	0	0.444444444444444	Peripheral nodes	Ascomycota	Pezizomycotina_cls_Incertae_sedis	Pezizomycotina_ord_Incertae_sedis	Pezizomycotina_fam_Incertae_sedis	Pezizomycotina_gen_Incertae_sedis
ASV37	4	165	0.00235296225660633	0.127135324233455	2.34077824302443	M8	0.58554004376912	0.625	Connectors	Ascomycota	Archaeorhizomycetes	Archaeorhizomycetales	Archaeorhizomycetaceae	Archaeorhizomyces
ASV40	4	256	0.00236292936860589	0.116044229948619	0.178778009919482	M4	1.17260393995586	0.375	Peripheral nodes	Basidiomycota	Agaricomycetes	Agaricales	Agaricales_fam_Incertae_sedis	Agaricales_gen_Incertae_sedis
ASV38	2	101	0.00230439889860857	0.092227930239705	0.195442123990641	M2	-0.218078854	0	Peripheral nodes	Ascomycota	Leotiomycetes	Helotiales	Helotiales_fam_Incertae_sedis	Leohumicola
ASV28	2	110	0.00189770611139232	0.0396568249293717	7.54556864603592	M5	0.217642875033003	0	Peripheral nodes	Basidiomycota
ASV47	6	620	0.00268761294464955	0.239008879866487	0.209409156015601	M3	1	0.666666666666667	Connectors	Mortierellomycota	Mortierellomycetes	Mortierellales	Mortierellaceae	Mortierellaceae_gen_Incertae_sedis
ASV48	8	678	0.00278431945174442	0.715386104137399	1.3021126821614	M2	1.41751254876362	0.6875	Connectors
ASV49	1	0	0.369786809857783	0	1.44756246393857	M12	-0.577350269	0	Peripheral nodes	Ascomycota	Archaeorhizomycetes	Archaeorhizomycetales	Archaeorhizomycetaceae	Archaeorhizomyces
ASV52	3	86	0.00201599097751642	0.0902713936492462	1.01053884809552	M7	0	0.444444444444444	Peripheral nodes	Basidiomycota	Agaricomycetes	Agaricales	Agaricales_fam_Incertae_sedis	Agaricales_gen_Incertae_sedis
ASV53	7	595	0.00291827349876115	0.771705419953297	0.521885375939524	M1	1.493825319	0.612244897959184	Peripheral nodes
ASV54	2	62	0.00223637171659425	0.0789859553881692	0.151710865098699	M3	-1	0.5	Peripheral nodes	Ascomycota	Archaeorhizomycetes	Archaeorhizomycetales	Archaeorhizomycetaceae	Archaeorhizomyces
ASV56	1	0	0.00191318049361772	0.0422388075726829	1.45931403571129	M10	-1	0	Peripheral nodes
ASV55	4	314	0.00240006103024743	0.142268789860222	0.0733028370413395	M3	0	0.625	Connectors	Basidiomycota	Agaricomycetes	Geastrales	Geastraceae	Geastrum
ASV1	4	306	0.00244176530990013	0.134543031144941	0.463127517075901	M2	0.599716847553839	0.375	Peripheral nodes
ASV66	2	45	0.00250429407008436	0.301471559290598	0.442225131217858	M1	-0.34472892	0	Peripheral nodes	Ascomycota	Eurotiomycetes	Onygenales	Onygenales_fam_Incertae_sedis	Onygenales_gen_Incertae_sedis
ASV74	1	0	0.00177266371433252	0.0432230319091959	0.11491496003984	M7	-1.322875656	0	Peripheral nodes	Basidiomycota	Agaricomycetes	Agaricales	Clavariaceae	Clavaria
ASV77	4	314	0.002517726894644	0.197612219673352	0.115300257475011	M11	1.70084012854152	0.375	Peripheral nodes	Mortierellomycota	Mortierellomycetes	Mortierellales	Mortierellaceae	Mortierella
ASV81	2	1	0.55192224947617	0	0.0789859742101162	M12	1.15470053837925	0	Peripheral nodes	Ascomycota	Leotiomycetes	Helotiales
ASV83	3	183	0.00220453097302815	0.0711324643639986	0.51254191313662	M3	1	0	Peripheral nodes	Ascomycota	Leotiomycetes	Thelebolales	Pseudeurotiaceae	Pseudeurotium
ASV84	2	150	0.00228758671713941	0.141513829007892	0.221931322658668	M3	-1	0.5	Peripheral nodes	Ascomycota	Sordariomycetes	Coniochaetales	Coniochaetaceae	Coniochaeta
ASV91	2	69	0.00242278927289233	0.189663123080668	0.116745122856903	M11	-0.944911183	0.5	Peripheral nodes	Basidiomycota	Agaricomycetes	Agaricales	Clavariaceae	Clavaria
ASV93	2	56	0.00234968670308446	0.26766064914396	3.88697685036685	M1	-1.264006039	0.5	Peripheral nodes	Basidiomycota	Agaricomycetes	Trechisporales	Hydnodontaceae	Trechispora
ASV96	5	626	0.00257826833979037	0.18751641476658	0.140344590761145	M3	1	0.56	Peripheral nodes	Ascomycota	Pezizomycotina_cls_Incertae_sedis	Pezizomycotina_ord_Incertae_sedis	Pezizomycotina_fam_Incertae_sedis	Pezizomycotina_gen_Incertae_sedis
ASV98	8	1043	0.00303219947258861	1	0.794001689529253	M6	1.22474487139159	0.75	Connectors
ASV99	4	298	0.0027520823931923	0.621352911440911	3.58654117529203	M2	-1.035874555	0.75	Connectors	Basidiomycota	Agaricomycetes	Geastrales	Geastraceae	Geastrum
ASV103	2	137	0.00236246099285059	0.296715540626657	0.625626710359396	M6	0	0	Peripheral nodes
ASV85	3	116	0.00239823007777763	0.158226045174497	0.128400370270835	M9	0.377964473009227	0.444444444444444	Peripheral nodes	Fungi_phy_Incertae_sedis	Fungi_cls_Incertae_sedis	Fungi_ord_Incertae_sedis	Fungi_fam_Incertae_sedis	Fungi_gen_Incertae_sedis
ASV108	2	58	0.00229171276014402	0.168479665918941	1.29585159883987	M9	-0.944911183	0.5	Peripheral nodes	Basidiomycota	Agaricomycetes	Agaricales	Hygrophoraceae	Hygrocybe
ASV107	5	366	0.00241930748117512	0.279251451841741	0.116648798498111	M10	2	0.32	Peripheral nodes	Ascomycota	Dothideomycetes	Pleosporales	Pleosporales_fam_Incertae_sedis	Pleosporales_gen_Incertae_sedis
ASV110	3	172	0.00250496290430449	0.373710246947549	0.0710873767891046	M2	0.599716847553839	0	Peripheral nodes
ASV2	7	749	0.00304479340643927	0.92353237746429	0.0976728998159242	M2	2.2353082499734	0.448979591836735	Peripheral nodes	Ascomycota	Leotiomycetes	Erysiphales	Erysiphaceae	Blumeria
ASV111	2	36	0.00214854518229746	0.104694097894812	0.0893890049597412	M2	-0.218078854	0	Peripheral nodes	Basidiomycota	Agaricomycetes	Agaricales	Tricholomataceae	Floccularia
ASV114	1	0	0.00221015119170259	0.169023917634862	0.164136707382973	M2	-1.035874555	0	Peripheral nodes	Ascomycota	Pezizomycotina_cls_Incertae_sedis	Pezizomycotina_ord_Incertae_sedis	Pezizomycotina_fam_Incertae_sedis	Pezizomycotina_gen_Incertae_sedis
ASV121	2	46	0.00239040136158548	0.320046839674325	0.10537884851935	M6	0	0	Peripheral nodes	Ascomycota	Sordariomycetes	Sordariomycetes_ord_Incertae_sedis	Sordariomycetes_fam_Incertae_sedis	Sordariomycetes_gen_Incertae_sedis
ASV123	3	128	0.00223838900070177	0.123582882032412	0.574189502764027	M1	0.574548199721152	0	Peripheral nodes	Ascomycota	Archaeorhizomycetes	Archaeorhizomycetales	Archaeorhizomycetaceae	Archaeorhizomyces
ASV12	4	238	0.00275373337784112	0.737060699969621	0.0852470575316498	M2	0.599716847553839	0.375	Peripheral nodes
ASV126	6	454	0.00272576717685725	0.469620728999445	0.246879331586009	M5	1.30585725019802	0.666666666666667	Connectors	Ascomycota	Sordariomycetes	Coniochaetales	Coniochaetaceae	Coniochaeta
ASV132	4	200	0.0024087677735504	0.242746596117446	0.650478394927945	M7	0	0.625	Connectors
ASV26	3	82	0.00224349492304259	0.111300767879471	0.0967096562279959	M8	-1.463850109	0.666666666666667	Connectors	Ascomycota	Leotiomycetes	Erysiphales	Erysiphaceae	Blumeria
ASV6	3	73	0.00233972367280474	0.175315745212711	0.124451071560329	M6	0	0.444444444444444	Peripheral nodes
ASV139	5	562	0.00274482186129887	0.400258175183857	0.136587940768225	M5	1.30585725019802	0.56	Peripheral nodes	Ascomycota	Dothideomycetes	Pleosporales	Melanommataceae	Melanommataceae_gen_Incertae_sedis
ASV153	1	0	0.0020848315324994	0.059942496137456	0.383852569789406	M11	-0.944911183	0	Peripheral nodes
ASV149	3	254	0.00259258384694799	0.400825438470989	0.204496613717167	M5	-0.8705715	0.666666666666667	Connectors	Fungi_phy_Incertae_sedis	Fungi_cls_Incertae_sedis	Fungi_ord_Incertae_sedis	Fungi_fam_Incertae_sedis	Fungi_gen_Incertae_sedis
ASV158	4	366	0.0026955639956228	0.418851546404378	1.94979767068436	M6	1.22474487139159	0.375	Peripheral nodes	Basidiomycota	Agaricomycetes
ASV142	4	268	0.00249584531202505	0.172733102040447	0.107016362618828	M6	1.22474487139159	0.375	Peripheral nodes	Ascomycota
ASV165	1	0	0.00220848198760154	0.169643420936805	0.106149443389693	M2	-1.035874555	0	Peripheral nodes
ASV5	1	0	0.00215463193503226	0.115646873238253	0.132157020263755	M5	-0.8705715	0	Peripheral nodes
ASV172	1	0	0.00197996020516756	0.0585621567910553	0.430184586368755	M7	-1.322875656	0	Peripheral nodes	Ascomycota	Archaeorhizomycetes	Archaeorhizomycetales	Archaeorhizomycetaceae	Archaeorhizomyces
ASV171	2	76	0.00195986691195771	0.0572242728549864	0.27962961357557	M3	0	0	Peripheral nodes	Ascomycota	Pezizomycetes	Pezizales	Pulvinulaceae	Pulvinulaceae_gen_Incertae_sedis
ASV173	2	35	0.00211683201569559	0.0586571319284924	0.0838021921497574	M2	-0.218078854	0	Peripheral nodes	Ascomycota	Pezizomycetes	Pezizales	Pezizales_fam_Incertae_sedis	Pezizales_gen_Incertae_sedis
ASV175	1	0	0.00176193757137212	0.0252281605144985	0.093916249823004	M1	-1.264006039	0	Peripheral nodes	Ascomycota	Sordariomycetes	Coniochaetales	Coniochaetaceae	Coniochaeta
ASV179	3	196	0.00239379534020004	0.229136116919754	0.214610671390413	M8	0.58554004376912	0.444444444444444	Peripheral nodes
ASV180	1	0	0.366127716418248	0	0.853819116339597	M12	-0.577350269	0	Peripheral nodes	Basidiomycota	Agaricomycetes	Agaricales	Clavariaceae	Clavariaceae_gen_Incertae_sedis
ASV187	3	143	0.00261680491450109	0.340931617157284	0.108846525435892	M1	-0.34472892	0.444444444444444	Peripheral nodes	Basidiomycota	Tremellomycetes	Filobasidiales	Piskurozymaceae	Solicoccozyma
ASV197	7	634	0.0029727129889691	0.910499637040153	1.41905045373589	M1	1.493825319	0.571428571428571	Peripheral nodes	Basidiomycota	Agaricomycetes	Agaricales	Hygrophoraceae	Hygrocybe
ASV195	3	155	0.00249629390873144	0.282915569581119	0.131675398469791	M10	0	0.444444444444444	Peripheral nodes	Ascomycota	Eurotiomycetes	Chaetothyriales	Chaetothyriales_fam_Incertae_sedis	Chaetothyriales_gen_Incertae_sedis
ASV200	2	81	0.00203786199519678	0.102692861228092	0.122042962590509	M6	-1.224744871	0.5	Peripheral nodes
ASV207	2	17	0.00196433195260075	0.086395828974285	0.236572625195177	M7	0	0	Peripheral nodes	Ascomycota	Pezizomycetes	Pezizales	Pyronemataceae	Pulvinula
ASV202	1	0	0.0017621699886496	0.0301605098634918	0.245241817486531	M9	-0.944911183	0	Peripheral nodes	Basidiomycota	Agaricomycetes	Phallales	Gastrosporiaceae	Gastrosporium
ASV79	2	108	0.00226410326607573	0.0767601155636962	0.219715862406433	M6	-1.224744871	0.5	Peripheral nodes	Ascomycota
ASV215	3	247	0.00246083198350095	0.135790901872641	0.13639529205064	M4	0	0.444444444444444	Peripheral nodes	Basidiomycota	Basidiomycota_cls_Incertae_sedis	Basidiomycota_ord_Incertae_sedis	Basidiomycota_fam_Incertae_sedis	Basidiomycota_gen_Incertae_sedis
ASV221	4	300	0.00241549512609714	0.265602942701605	0.112410526711226	M4	1.17260393995586	0.375	Peripheral nodes
ASV97	3	184	0.00248049002451754	0.186808740808435	0.188025148363594	M4	0	0.444444444444444	Peripheral nodes	Basidiomycota	Agaricomycetes	Agaricomycetes_ord_Incertae_sedis	Agaricomycetes_fam_Incertae_sedis	Agaricomycetes_gen_Incertae_sedis
ASV242	3	179	0.00234886853633941	0.172044635374819	0.126473883094979	M10	0	0.444444444444444	Peripheral nodes	Basidiomycota	Agaricomycetes	Corticiales	Corticiales_fam_Incertae_sedis	Corticiales_gen_Incertae_sedis
ASV11	4	342	0.00250091964760646	0.227492811380408	0.0757109460111601	M1	0.574548199721152	0.375	Peripheral nodes
ASV244	5	252	0.00253801834997857	0.352514812917189	0.365936239053941	M1	1.493825319	0.32	Peripheral nodes
ASV31	4	290	0.00244188600388005	0.242056731120283	0.0847654357376856	M7	1.3228756555323	0.375	Peripheral nodes	Ascomycota	Leotiomycetes	Helotiales	Hyaloscyphaceae	Cistella
ASV268	2	110	0.00194500734357504	0.0756825891180635	0.897743023949125	M10	0	0	Peripheral nodes	Ascomycota	Archaeorhizomycetes	Archaeorhizomycetales	Archaeorhizomycetaceae	Archaeorhizomyces
ASV272	6	700	0.00263529368137148	0.539023673930344	0.137165886920982	M7	0	0.777777777777778	Connectors	Chytridiomycota	Spizellomycetes	Spizellomycetales	Spizellomycetales_fam_Incertae_sedis	Spizellomycetales_gen_Incertae_sedis
ASV277	2	124	0.00253691663373941	0.216254000760398	0.349850071135539	M4	-1.17260394	0.5	Peripheral nodes	Basidiomycota	Agaricomycetes	Agaricales	Clavariaceae	Clavariaceae_gen_Incertae_sedis
ASV293	4	326	0.00205575422677394	0.0760773051737363	0.116937771574489	M3	2	0	Peripheral nodes
ASV297	3	263	0.00264082892570451	0.380385750218749	0.116745122856903	M1	-0.34472892	0.444444444444444	Peripheral nodes
ASV304	3	190	0.00241661859452891	0.10170861174819	0.716556905059822	M8	0.58554004376912	0.444444444444444	Peripheral nodes	Basidiomycota
ASV309	4	218	0.00256586888208646	0.415211900495952	0.0903522485476695	M10	0	0.625	Connectors	Ascomycota	Dothideomycetes	Dothideales	Saccotheciaceae
ASV317	1	0	0.00200750626986514	0.0536051335416674	0.0794675960040803	M4	-1.17260394	0	Peripheral nodes
ASV319	3	286	0.00238045735809998	0.13482032793276	0.318833627604249	M5	1.30585725019802	0	Peripheral nodes	Basidiomycota	Agaricomycetes	Agaricales	Clavariaceae	Clavariaceae_gen_Incertae_sedis
ASV234	2	176	0.00248197790626684	0.15796144489705	0.0786970011337377	M5	-0.8705715	0.5	Peripheral nodes	Ascomycota	Sordariomycetes	Sordariales	Sordariales_fam_Incertae_sedis	Sordariales_gen_Incertae_sedis
ASV320	3	278	0.00234279828861981	0.130461546257776	0.179933902224996	M11	0.377964473009227	0.444444444444444	Peripheral nodes	Ascomycota	Sordariomycetes	Magnaporthales	Magnaporthaceae	Pseudophialophora
ASV208	5	511	0.00295018399986246	0.824017042014888	0.0970949536631672	M2	0.599716847553839	0.48	Peripheral nodes	Ascomycota	Sordariomycetes	Hypocreales	Hypocreales_fam_Incertae_sedis	Hypocreales_gen_Incertae_sedis
ASV322	1	0	0.00253770486855918	0.153478131766797	0.0772521357518453	M2	-1.035874555	0	Peripheral nodes	Ascomycota	Eurotiomycetes	Chaetothyriales	Trichomeriaceae	Knufia
ASV357	3	195	0.00244627508262052	0.236931773764794	0.144486538189237	M4	1.17260393995586	0	Peripheral nodes
ASV359	1	0	0.00195361307778306	0.0658307455981876	0.623218601389575	M4	-1.17260394	0	Peripheral nodes	Basidiomycota	Agaricomycetes	Agaricales	Bolbitiaceae	Conocybe
ASV360	3	277	0.00260222035087819	0.259418354549608	0.141500483066659	M2	-1.035874555	0.666666666666667	Connectors
ASV368	3	143	0.00216180363257457	0.0949004500005443	0.594417618110521	M1	0.574548199721152	0	Peripheral nodes	Ascomycota	Sordariomycetes	Hypocreales	Hypocreaceae	Hypocreaceae_gen_Incertae_sedis
ASV352	1	0	0.00168383484788393	0.0152831265472341	0.122139286949302	M10	-1	0	Peripheral nodes	Ascomycota	Sordariomycetes	Sordariales	Lasiosphaeriaceae	Lasiosphaeriaceae_gen_Incertae_sedis
ASV385	2	85	0.00251906718388502	0.304670217632268	0.55482830664667	M6	-1.224744871	0.5	Peripheral nodes	Basidiomycota	Agaricomycetes	Agaricales	Hygrophoraceae	Hygrocybe
ASV414	3	192	0.00258535363804576	0.168016257329962	0.0717616473006543	M9	-0.944911183	0.666666666666667	Connectors
ASV433	2	14	0.00260990141650923	0.443551733571224	0.178778009919482	M1	-0.34472892	0	Peripheral nodes
ASV444	3	234	0.00260587893280166	0.323298139583771	0.161246976619188	M1	-0.34472892	0.444444444444444	Peripheral nodes
ASV446	2	120	0.00233747073638941	0.152965210448214	0.200643639365454	M5	0.217642875033003	0	Peripheral nodes	Ascomycota	Dothideomycetes	Pleosporales	Didymellaceae	Didymella
ASV501	2	42	0.00213347114048506	0.056547250310828	0.192937690662028	M1	-1.264006039	0.5	Peripheral nodes	Basidiomycota	Agaricomycetes	Agaricales	Clavariaceae	Clavaria
ASV522	3	210	0.00215242125431605	0.0515006155978255	0.0798528934392516	M11	0.377964473009227	0.444444444444444	Peripheral nodes	Ascomycota	Dothideomycetes	Capnodiales	Cladosporiaceae	Toxicocladosporium
ASV541	1	0	0.00147061491560599	0.00494253436972495	0.0729175396061682	M3	-1	0	Peripheral nodes	Ascomycota	Pezizomycetes	Pezizales	Pulvinulaceae	Pulvinulaceae_gen_Incertae_sedis
ASV590	3	96	0.00249992959170393	0.37827248250793	0.286661291767446	M1	0.574548199721152	0	Peripheral nodes
ASV372	1	0	0.0018034166753867	0.0181732767115864	0.118189988238796	M3	-1	0	Peripheral nodes	Ascomycota	Dothideomycetes	Pleosporales	Massarinaceae	Saccharicola
ASV702	1	0	0.00230412881191589	0.161381824535122	0.0798528934392516	M4	-1.17260394	0	Peripheral nodes	Basidiomycota	Agaricomycetes	Agaricales	Clavariaceae	Clavaria
ASV717	1	0	0.0018366825348756	0.0104156990543213	0.103837658778665	M11	-0.944911183	0	Peripheral nodes	Basidiomycota	Agaricomycetes	Agaricales	Clavariaceae	Clavaria
ASV740	3	286	0.00227578783335888	0.0875945781261951	0.209023858580429	M4	0	0.444444444444444	Peripheral nodes	Basidiomycota	Agaricomycetes	Geastrales	Geastraceae	Geastrum
ASV881	3	74	0.00219500392151161	0.171908988566291	0.129267289499971	M8	0.58554004376912	0.444444444444444	Peripheral nodes	Ascomycota	Lecanoromycetes	Acarosporales	Acarosporaceae	Acarospora
ASV901	3	124	0.00219091126646572	0.0881738474729777	0.101236901091259	M9	0.377964473009227	0.444444444444444	Peripheral nodes	Ascomycota	Lecanoromycetes	Ostropales	Graphidaceae	Diploschistes
ASV957	1	0	0.00159730554891543	0.00995202028966112	0.102200144679187	M5	-0.8705715	0	Peripheral nodes
ASV990	3	309	0.00268175566872105	0.221715640604701	0.132253344622548	M11	0.377964473009227	0.444444444444444	Peripheral nodes	Basidiomycota	Agaricomycetes	Phallales	Gastrosporiaceae	Gastrosporium
