# Supplementary material for: Microbial interactions mediate the fairy ring type effects on alpine meadow plant communities on the Tibetan plateau
Source: Environ Microbiome. 2026 Mar 10;21:55. doi: 10.1186/s40793-026-00873-z (PMC13088534; doi:10.1186/s40793-026-00873-z)
Supplement: Supplementary file 2 — Supplementary Material 2 [file 40793_2026_873_MOESM2_ESM.zip › co-occurrence network/fungi/T2/Agaricus_20in_edge.csv]

Source	Target	Interaction	weight
ASV4	ASV56	-	0.85310901660766
ASV4	ASV83	-	1
ASV4	ASV96	+	0.930464679081804
ASV4	ASV106	-	1
ASV4	ASV139	-	0.894476529806486
ASV4	ASV190	-	0.936452970402618
ASV4	ASV231	-	1
ASV7	ASV3	-	0.64701632608864
ASV7	ASV24	-	0.914245847589051
ASV9	ASV10	+	0.845375652031676
ASV9	ASV57	-	0.751307920339964
ASV9	ASV60	-	0.971431956590333
ASV9	ASV127	+	0.86365859130857
ASV9	ASV219	-	0.864256088792234
ASV9	ASV46	-	0.765018832051492
ASV9	ASV230	+	0.958411877331016
ASV9	ASV277	-	0.914291433143197
ASV9	ASV676	-	0.95040877559805
ASV9	ASV704	+	0.940633532812631
ASV10	ASV30	+	0.796619124370189
ASV10	ASV60	-	0.878098206177169
ASV10	ASV25	-	0.959654612031083
ASV10	ASV1032	-	0.970752023632225
ASV13	ASV34	+	0.981681041360483
ASV13	ASV37	-	0.969153718365589
ASV13	ASV48	-	0.928588988152881
ASV13	ASV1	-	1
ASV13	ASV230	-	1
ASV16	ASV30	+	0.868543875865481
ASV16	ASV396	-	0.841537364553785
ASV16	ASV777	-	0.946507845413192
ASV17	ASV3	-	0.97558008094391
ASV17	ASV172	+	0.945333485267375
ASV17	ASV204	-	0.867126361273796
ASV17	ASV95	-	0.982541417656158
ASV18	ASV331	-	0.769266956015808
ASV18	ASV397	-	0.91481759715906
ASV18	ASV622	-	0.792524484266916
ASV21	ASV54	-	0.988723072343152
ASV21	ASV174	-	0.918685357755971
ASV21	ASV214	+	0.807688747244016
ASV21	ASV300	-	0.782364540579881
ASV22	ASV98	-	0.863653580458193
ASV30	ASV136	-	0.871737524255367
ASV30	ASV140	+	0.766827630401227
ASV30	ASV139	+	0.801390937768792
ASV30	ASV295	+	0.970492509223494
ASV30	ASV1043	+	0.951676618591745
ASV33	ASV123	-	0.860919284881311
ASV33	ASV291	-	0.811991971379099
ASV33	ASV319	+	0.747517690865572
ASV33	ASV357	+	0.598567624541899
ASV3	ASV48	+	0.770743199212234
ASV3	ASV53	-	0.950408714913276
ASV3	ASV60	-	0.865256445005176
ASV3	ASV140	-	0.876210693606374
ASV3	ASV185	+	0.796609773151357
ASV3	ASV64	+	0.98293951765347
ASV34	ASV60	-	0.944740784368348
ASV34	ASV109	+	0.958196182221208
ASV34	ASV110	-	0.950545407028037
ASV34	ASV123	-	0.886507942765967
ASV34	ASV139	-	0.969860400654897
ASV34	ASV476	-	0.834030772372558
ASV34	ASV669	-	0.841724477883449
ASV37	ASV50	-	0.793172560646807
ASV37	ASV230	+	0.9478239324044
ASV37	ASV286	-	0.827840348066323
ASV37	ASV291	-	0.710470452122963
ASV37	ASV638	+	0.768018883564642
ASV37	ASV669	-	0.91320730446324
ASV37	ASV727	-	0.885161941497815
ASV40	ASV54	-	0.852157498546451
ASV40	ASV6	-	1
ASV40	ASV190	-	0.844105622417254
ASV38	ASV239	-	0.895719467108078
ASV38	ASV300	-	0.789371198393927
ASV38	ASV64	-	0.915274942952075
ASV47	ASV69	+	0.904727216394908
ASV47	ASV204	-	0.942959034004035
ASV47	ASV211	-	0.859481742951783
ASV47	ASV213	+	0.774396274295979
ASV47	ASV231	-	0.849513808275211
ASV47	ASV396	-	0.799378124485382
ASV48	ASV213	-	1
ASV48	ASV489	-	0.894999252840624
ASV48	ASV704	-	1
ASV49	ASV92	-	1
ASV49	ASV476	+	0.787732738821954
ASV50	ASV98	+	0.855371723482063
ASV50	ASV109	+	0.834192031902332
ASV50	ASV6	-	0.871238557815735
ASV50	ASV29	-	0.767524008762451
ASV50	ASV176	-	0.918701289544559
ASV50	ASV224	+	0.995059592569522
ASV50	ASV231	-	0.883320302925853
ASV50	ASV326	-	0.788642171585953
ASV50	ASV638	-	0.903033304097552
ASV50	ASV1186	+	0.946706096058669
ASV52	ASV142	-	0.783633135751733
ASV52	ASV209	-	0.830409235022606
ASV53	ASV177	+	0.997237276512235
ASV53	ASV249	+	0.883921520326707
ASV54	ASV96	-	0.92287954451353
ASV54	ASV622	+	0.93578382449369
ASV56	ASV142	-	0.957130833462463
ASV56	ASV5	-	0.900962600833046
ASV56	ASV185	-	0.863917347319215
ASV56	ASV188	-	0.963362694873925
ASV56	ASV11	+	0.939172784694288
ASV56	ASV377	-	0.706478447353867
ASV56	ASV1032	+	0.940685826129729
ASV57	ASV60	-	0.743301662936945
ASV57	ASV476	-	0.849567507535752
ASV58	ASV97	-	0.914233467054516
ASV58	ASV281	+	0.912568837644987
ASV58	ASV61	-	0.85605235619079
ASV58	ASV666	+	0.983325735573545
ASV59	ASV126	-	0.866476429062875
ASV59	ASV141	-	0.791084076578316
ASV59	ASV159	+	0.960168669227127
ASV59	ASV291	+	0.709059851555832
ASV59	ASV183	-	0.83251593850111
ASV60	ASV114	-	0.718733147769405
ASV60	ASV132	+	1
ASV1	ASV176	-	0.791454033383133
ASV1	ASV44	-	0.774340933181168
ASV66	ASV96	-	0.884060097357175
ASV66	ASV132	-	0.691698599142469
ASV66	ASV360	+	0.993596070588295
ASV66	ASV407	+	0.996152454720383
ASV66	ASV777	+	0.958111787939713
ASV69	ASV159	+	0.984784875800965
ASV77	ASV161	-	0.811224425722399
ASV77	ASV224	-	0.782175624532012
ASV77	ASV43	-	0.976946358651569
ASV77	ASV396	-	0.914120159233937
ASV77	ASV622	-	0.834996036921832
ASV81	ASV83	-	0.88275387309025
ASV81	ASV71	+	0.984539000797878
ASV81	ASV95	+	0.984031133095627
ASV81	ASV211	-	0.812381841049292
ASV81	ASV220	+	0.985542402163018
ASV81	ASV97	-	0.912558430805953
ASV81	ASV398	-	0.92070817928177
ASV81	ASV1043	-	0.662968434749049
ASV83	ASV95	-	0.920541287643032
ASV83	ASV777	-	0.968974224643644
ASV83	ASV1186	-	0.817443313891502
ASV84	ASV96	+	0.757411150703461
ASV84	ASV123	-	0.796628707111025
ASV84	ASV209	-	0.755921311209273
ASV96	ASV64	+	0.924798053068789
ASV96	ASV398	-	0.864436514614599
ASV96	ASV397	-	0.814673322833157
ASV98	ASV2	+	0.856288549178723
ASV98	ASV126	-	0.982066998674512
ASV98	ASV176	+	1
ASV98	ASV281	-	0.865708250274374
ASV98	ASV64	-	0.954624161621429
ASV98	ASV377	+	0.797159704711962
ASV103	ASV140	+	0.885155870798176
ASV103	ASV6	+	1
ASV103	ASV159	+	0.868755798161963
ASV110	ASV185	-	0.934310485084861
ASV110	ASV331	-	0.952476532512316
ASV2	ASV142	+	0.841159145282581
ASV71	ASV220	-	0.797346852803901
ASV114	ASV211	-	0.828055411470145
ASV114	ASV310	-	0.897088219601601
ASV114	ASV44	-	0.867600529419039
ASV114	ASV396	+	0.812496397331383
ASV12	ASV126	+	0.948449626000763
ASV12	ASV29	-	0.838472455532927
ASV12	ASV139	-	0.710897014210343
ASV12	ASV11	+	0.761932144620824
ASV12	ASV286	-	0.91237434294817
ASV12	ASV20	-	0.877992617327021
ASV12	ASV377	-	0.866523798237973
ASV12	ASV61	+	0.988406177612645
ASV12	ASV1186	-	0.858626663296674
ASV126	ASV137	+	1
ASV126	ASV319	+	0.791311401136497
ASV126	ASV407	-	1
ASV126	ASV1186	-	1
ASV127	ASV136	-	0.85236392332659
ASV127	ASV211	+	0.933620800638791
ASV127	ASV214	-	0.898314973486628
ASV127	ASV218	-	0.806203348789486
ASV127	ASV239	-	0.943374556403445
ASV127	ASV92	+	0.994889442463673
ASV127	ASV357	-	0.863056630096666
ASV127	ASV662	-	0.779364273065865
ASV132	ASV155	-	0.901199485441052
ASV132	ASV176	+	0.991470062354391
ASV132	ASV188	-	0.886258296256971
ASV132	ASV159	+	0.949987326448125
ASV132	ASV209	-	0.863002534723771
ASV132	ASV310	-	0.946073556646632
ASV136	ASV489	-	0.90828214981646
ASV136	ASV644	-	0.957094261911647
ASV137	ASV218	+	0.938696534761732
ASV137	ASV281	+	0.915339924057706
ASV137	ASV326	-	1
ASV137	ASV360	-	0.899758363631865
ASV137	ASV25	-	0.815397965924008
ASV141	ASV231	-	0.939634855855769
ASV141	ASV644	-	0.818152018082313
ASV141	ASV295	+	0.924932018844965
ASV141	ASV777	+	0.841760878169314
ASV26	ASV174	+	0.813869706131841
ASV26	ASV176	-	0.957211815133871
ASV26	ASV281	+	0.869109359306431
ASV26	ASV286	-	0.939456551075308
ASV26	ASV300	-	1
ASV26	ASV92	-	0.942830724286493
ASV155	ASV213	-	0.94239445900757
ASV155	ASV46	-	0.871427290862862
ASV155	ASV428	-	0.894406130429595
ASV155	ASV473	-	0.92211640424388
ASV161	ASV204	-	0.765568232693207
ASV142	ASV43	-	0.959287881020845
ASV142	ASV428	-	0.847967794979418
ASV5	ASV11	-	0.794006173757675
ASV172	ASV176	+	0.877116911707879
ASV172	ASV224	-	0.908695770153672
ASV172	ASV231	+	0.937027386807139
ASV172	ASV326	+	0.907025104182536
ASV172	ASV295	-	0.900381072563041
ASV172	ASV1043	-	0.790777730261623
ASV174	ASV249	-	0.912099701433324
ASV174	ASV428	-	0.701841450064885
ASV177	ASV209	-	0.842553520624964
ASV177	ASV220	-	0.884382321773017
ASV177	ASV24	-	0.810513594869348
ASV179	ASV209	-	0.937504020432291
ASV179	ASV214	-	0.789391437655542
ASV179	ASV277	-	0.826153658346078
ASV188	ASV360	+	0.912547763150539
ASV159	ASV398	-	0.878654718845378
ASV204	ASV316	-	0.70482217500714
ASV95	ASV214	-	0.869104325392495
ASV95	ASV316	-	0.654243909365309
ASV213	ASV231	-	0.923019894001593
ASV213	ASV676	-	0.935452908747424
ASV218	ASV360	-	0.912504674502044
ASV218	ASV398	-	0.825535112965158
ASV220	ASV281	-	0.788219992432412
ASV220	ASV638	+	0.959192709041747
ASV46	ASV61	+	0.980060946390482
ASV46	ASV777	-	0.956905920099817
ASV230	ASV231	+	0.961516131691156
ASV230	ASV295	+	0.864580685200374
ASV230	ASV676	-	0.780668600011301
ASV231	ASV398	+	0.886795174399937
ASV231	ASV644	-	0.930178509154979
ASV231	ASV1032	+	0.921061134243242
ASV97	ASV291	-	1
ASV97	ASV319	+	0.940536456605025
ASV239	ASV286	+	0.834170282666283
ASV239	ASV398	+	0.989904412029861
ASV239	ASV777	+	0.811425722541799
ASV24	ASV407	+	0.900751452231252
ASV24	ASV704	-	0.88920983489045
ASV281	ASV777	-	0.904423937379973
ASV286	ASV300	-	0.815715912704164
ASV286	ASV316	+	0.977220324967025
ASV286	ASV183	-	0.903264500271639
ASV286	ASV704	+	0.978917383167109
ASV20	ASV473	-	0.978974137182227
ASV319	ASV64	+	0.875963428411042
ASV319	ASV25	-	0.899001013875801
ASV64	ASV704	-	0.901096542192734
ASV43	ASV326	-	0.786983415472182
ASV43	ASV295	-	0.90418784773852
ASV326	ASV357	+	0.972371563876867
ASV326	ASV32	+	0.949768286793967
ASV377	ASV666	-	0.913249477336596
ASV396	ASV25	+	0.785879662138851
ASV396	ASV676	+	0.987849508761149
ASV428	ASV473	-	0.885973602962218
ASV183	ASV669	-	0.879504878390048
ASV183	ASV295	+	0.850679548622559
ASV622	ASV638	-	0.952299730627879
ASV622	ASV644	-	0.826755260688498
ASV644	ASV666	-	0.752190416601544
ASV644	ASV1043	+	0.790102524344016
