# Supplementary material for: Microbial interactions mediate the fairy ring type effects on alpine meadow plant communities on the Tibetan plateau
Source: Environ Microbiome. 2026 Mar 10;21:55. doi: 10.1186/s40793-026-00873-z (PMC13088534; doi:10.1186/s40793-026-00873-z)
Supplement: Supplementary file 2 — Supplementary Material 2 [file 40793_2026_873_MOESM2_ESM.zip › co-occurrence network/fungi/T2/Agaricus_20in_node.csv]

ID	degree	betweenness_centrality	closeness_centrality	eigenvector_centrality	Abundance	module	z	p	taxa_roles	phylum	class	order	family	genus
ASV4	7	409	0.0028571238766247	0.512569031987948	17.5567716109635	M4	0.572969958761723	0.73469387755102	Connectors	Ascomycota	Sordariomycetes	Coniochaetales	Coniochaetaceae	Coniochaeta
ASV7	2	26	0.00238143488504107	0.0731882889020935	12.8334279951978	M9	-0.372104204	0	Peripheral nodes	Ascomycota	Sordariomycetes	Coniochaetales	Coniochaetaceae	Coniochaeta
ASV9	10	597	0.00293448262059409	0.628880477192144	0.352431222770543	M3	2.35249103975784	0.6	Peripheral nodes	Basidiomycota	Agaricomycetes	Agaricales	Hygrophoraceae	Hygrocybe
ASV10	5	133	0.00277105139710198	0.364154693446208	1.51524169384653	M3	0.98652850054361	0.32	Peripheral nodes	Ascomycota	Archaeorhizomycetes	Archaeorhizomycetales	Archaeorhizomycetaceae	Archaeorhizomyces
ASV13	5	95	0.00262391342820746	0.436706473159647	3.5323896622442	M2	-0.266525685	0.56	Peripheral nodes	Ascomycota	Archaeorhizomycetes	Archaeorhizomycetales	Archaeorhizomycetaceae	Archaeorhizomyces
ASV16	3	45	0.00256426095720847	0.201504747597475	0.723057929659999	M1	-1.472177874	0.666666666666667	Connectors	Basidiomycota	Agaricomycetes	Agaricales	Hygrophoraceae	Hygrocybe
ASV17	4	101	0.00254570001274878	0.27447336679145	0.542718575378619	M4	-0.989675383	0.75	Connectors	Ascomycota	Archaeorhizomycetes	Archaeorhizomycetales	Archaeorhizomycetaceae	Archaeorhizomyces
ASV18	3	105	0.00219102959134513	0.052645738014322	1.42018304316921	M8	0.193649167310371	0.444444444444444	Peripheral nodes	Ascomycota	Sordariomycetes	Coniochaetales	Coniochaetaceae	Coniochaeta
ASV21	4	169	0.00244252185854335	0.111422098941791	2.10200354386812	M6	0.5	0.375	Peripheral nodes	Ascomycota	Archaeorhizomycetes	Archaeorhizomycetales	Archaeorhizomycetaceae	Archaeorhizomyces
ASV22	1	0	0.00221902450327114	0.112444579903817	0.121756697468617	M2	-1.732416953	0	Peripheral nodes	Ascomycota	Sordariomycetes	Coniochaetales	Coniochaetaceae	Coniochaeta
ASV30	7	327	0.00287493376690278	0.366609076253488	0.924228562488734	M2	-0.266525685	0.73469387755102	Connectors	Ascomycota	Archaeorhizomycetes	Archaeorhizomycetales	Archaeorhizomycetaceae	Archaeorhizomyces
ASV33	4	138	0.00256759145093024	0.111642038411392	0.522057348084713	M1	0.210311124838343	0.375	Peripheral nodes	Ascomycota	Pezizomycetes	Pezizales	Pulvinulaceae	Pulvinulaceae_gen_Incertae_sedis
ASV3	8	537	0.00287018443940555	0.352208699129513	0.63879753357662	M9	1.4884168150705	0.6875	Connectors	Ascomycota	Leotiomycetes	Erysiphales	Erysiphaceae	Blumeria
ASV34	8	397	0.00274694392618896	0.381346774256922	1.10091181482099	M8	2.13014084041408	0.65625	Connectors	Ascomycota	Pezizomycotina_cls_Incertae_sedis	Pezizomycotina_ord_Incertae_sedis	Pezizomycotina_fam_Incertae_sedis	Pezizomycotina_gen_Incertae_sedis
ASV37	8	539	0.002978981719519	0.600629049515467	1.95303864584786	M2	1.1993655828264	0.5625	Peripheral nodes	Ascomycota	Archaeorhizomycetes	Archaeorhizomycetales	Archaeorhizomycetaceae	Archaeorhizomyces
ASV40	3	42	0.00216820980786568	0.087334853219784	0.0816246016549388	M5	-1.16105091	0.666666666666667	Connectors	Basidiomycota	Agaricomycetes	Agaricales	Agaricales_fam_Incertae_sedis	Agaricales_gen_Incertae_sedis
ASV38	3	34	0.00245506499914975	0.184818921397836	0.208822939233885	M6	-0.5	0.444444444444444	Peripheral nodes	Ascomycota	Leotiomycetes	Helotiales	Helotiales_fam_Incertae_sedis	Leohumicola
ASV47	6	265	0.00274818207726299	0.38720902677038	0.417390801587599	M5	0.232210182006412	0.777777777777778	Connectors	Mortierellomycota	Mortierellomycetes	Mortierellales	Mortierellaceae	Mortierellaceae_gen_Incertae_sedis
ASV48	5	155	0.00260049540427592	0.328988772420381	0.40302147067126	M9	1.4884168150705	0.32	Peripheral nodes
ASV49	2	11	0.0020326909735839	0.052749535509755	0.49646463444082	M4	-0.989675383	0.5	Peripheral nodes	Ascomycota	Archaeorhizomycetes	Archaeorhizomycetales	Archaeorhizomycetaceae	Archaeorhizomyces
ASV50	11	806	0.00315461912787294	0.905443719400553	0.649255685663659	M2	1.93231121677586	0.611570247933884	Peripheral nodes	Basidiomycota	Agaricomycetes	Agaricales	Tricholomataceae	Dermoloma
ASV52	2	55	0.00224590776633191	0.0488579336765385	2.19026014440752	M3	-1.062415308	0.5	Peripheral nodes	Basidiomycota	Agaricomycetes	Agaricales	Agaricales_fam_Incertae_sedis	Agaricales_gen_Incertae_sedis
ASV53	3	64	0.00228660817818696	0.0988715665021289	0.152110846209047	M9	-0.372104204	0.444444444444444	Peripheral nodes
ASV54	4	165	0.00247901982221388	0.14975164859554	0.801536583126154	M6	-0.5	0.625	Connectors	Ascomycota	Archaeorhizomycetes	Archaeorhizomycetales	Archaeorhizomycetaceae	Archaeorhizomyces
ASV56	8	401	0.0027222286067727	0.328066645741818	0.271571851756119	M7	1.74284250579334	0.6875	Connectors
ASV57	3	91	0.00248744318269115	0.187498379404183	1.16153508667512	M3	0.303547230936496	0	Peripheral nodes	Ascomycota	Geoglossomycetes	Geoglossales	Geoglossales_fam_Incertae_sedis	Geoglossales_gen_Incertae_sedis
ASV58	4	62	0.00241057784239989	0.178824677638961	4.11192433399427	M1	1.05155562419172	0	Peripheral nodes	Basidiomycota	Agaricomycetes	Agaricales	Clavariaceae	Clavaria
ASV59	5	151	0.00268747616232381	0.303922781631323	0.815055657775253	M5	0.232210182006412	0.64	Connectors	Basidiomycota	Agaricomycetes	Agaricales	Tricholomataceae	Dermoloma
ASV60	7	403	0.00290717293777682	0.475502678494516	0.125922953178088	M3	1.66950977015073	0.448979591836735	Peripheral nodes
ASV1	3	79	0.00243032540689229	0.199585384423262	0.991058705093715	M2	-0.999471319	0.444444444444444	Peripheral nodes
ASV66	5	190	0.00271323081344284	0.307233615698419	0.378704141428227	M1	0.210311124838343	0.56	Peripheral nodes	Ascomycota	Eurotiomycetes	Onygenales	Onygenales_fam_Incertae_sedis	Onygenales_gen_Incertae_sedis
ASV69	2	7	0.00224576711812779	0.129036597740162	0.711324393172102	M5	0.232210182006412	0	Peripheral nodes	Ascomycota	Sordariomycetes	Sordariomycetes_ord_Incertae_sedis	Sordariomycetes_fam_Incertae_sedis	Sordariomycetes_gen_Incertae_sedis
ASV77	5	202	0.00250723429699007	0.198278511199922	0.458883307428859	M2	-0.266525685	0.56	Peripheral nodes	Mortierellomycota	Mortierellomycetes	Mortierellales	Mortierellaceae	Mortierella
ASV81	8	344	0.00285443252742805	0.417675135560881	0.30192600049655	M4	2.13561530083915	0.5625	Peripheral nodes	Ascomycota	Leotiomycetes	Helotiales
ASV83	5	131	0.00272868500398741	0.393249566139321	0.349115223328311	M4	0.572969958761723	0.48	Peripheral nodes	Ascomycota	Leotiomycetes	Thelebolales	Pseudeurotiaceae	Pseudeurotium
ASV84	3	147	0.00249725769934806	0.0966695184991599	0.164269510830564	M8	-0.774596669	0.666666666666667	Connectors	Ascomycota	Sordariomycetes	Coniochaetales	Coniochaetaceae	Coniochaeta
ASV96	7	445	0.00284804953166464	0.37735173861885	0.328198919154233	M6	-0.5	0.775510204081633	Connectors	Ascomycota	Pezizomycotina_cls_Incertae_sedis	Pezizomycotina_ord_Incertae_sedis	Pezizomycotina_fam_Incertae_sedis	Pezizomycotina_gen_Incertae_sedis
ASV98	8	432	0.00296287647172216	0.636160422295815	0.391287934183363	M2	-0.266525685	0.6875	Connectors
ASV103	3	38	0.00234012258596794	0.117961010106917	0.444684027765969	M5	1.62547127404488	0	Peripheral nodes
ASV106	1	0	0.00207899202926301	0.104902216724612	0.147774539246129	M4	-0.989675383	0	Peripheral nodes	Ascomycota	Sordariomycetes	Coniochaetales	Coniochaetaceae	Coniochaeta
ASV109	2	43	0.0025314497266343	0.229365989387252	0.925929075023212	M8	-0.774596669	0.5	Peripheral nodes	Ascomycota
ASV110	3	76	0.0022614762122679	0.105759421218671	0.229314115274344	M8	1.16189500386223	0	Peripheral nodes
ASV2	2	26	0.00236648488997769	0.139027573833085	0.444513976512521	M7	-1.161895004	0.5	Peripheral nodes	Ascomycota	Leotiomycetes	Erysiphales	Erysiphaceae	Blumeria
ASV71	2	0	0.00228482020692885	0.127108471899481	0.36918127123515	M4	-0.208352712	0	Peripheral nodes	Ascomycota	Dothideomycetes	Pleosporales	Melanommataceae	Melanommataceae_gen_Incertae_sedis
ASV114	5	229	0.00263205932814415	0.193354063931878	0.143268181029762	M3	0.98652850054361	0.32	Peripheral nodes	Ascomycota	Pezizomycotina_cls_Incertae_sedis	Pezizomycotina_ord_Incertae_sedis	Pezizomycotina_fam_Incertae_sedis	Pezizomycotina_gen_Incertae_sedis
ASV123	3	102	0.00243762810745544	0.104620279537696	0.736577004309099	M8	0.193649167310371	0.444444444444444	Peripheral nodes	Ascomycota	Archaeorhizomycetes	Archaeorhizomycetales	Archaeorhizomycetaceae	Archaeorhizomyces
ASV12	9	541	0.00289128320781392	0.490324263040737	0.637182046668866	M1	1.89280012354509	0.617283950617284	Peripheral nodes
ASV126	7	194	0.0027307294880889	0.533011840922249	0.333470508011115	M1	1.89280012354509	0.448979591836735	Peripheral nodes	Ascomycota	Sordariomycetes	Coniochaetales	Coniochaetaceae	Coniochaeta
ASV127	9	607	0.00289466093194909	0.427939248185019	0.135445823371164	M4	1.35429262980044	0.716049382716049	Connectors	Ascomycota	Sordariomycetes	Sordariales	Chaetomiaceae	Chaetomium
ASV132	8	456	0.00293537050603843	0.449341538071324	0.410503725822963	M3	0.303547230936496	0.75	Connectors
ASV136	4	161	0.00261723880640684	0.243319582644082	0.725863775341888	M2	-0.999471319	0.625	Connectors	Basidiomycota	Agaricomycetes	Agaricales	Hygrophoraceae	Hygrocybe
ASV137	6	164	0.00269353795006164	0.410781998016324	0.299375231694833	M1	1.89280012354509	0.277777777777778	Peripheral nodes	Basidiomycota	Agaricomycetes	Cantharellales	Ceratobasidiaceae	Ceratobasidium
ASV140	3	121	0.00253567367524882	0.142064290929505	0.145903975458203	M5	-1.16105091	0.666666666666667	Connectors	Mortierellomycota	Mortierellomycetes	Mortierellales	Mortierellaceae	Mortierella
ASV141	5	108	0.00275152380388479	0.484688427351607	0.550030779276874	M2	-0.266525685	0.56	Peripheral nodes
ASV26	6	268	0.00271617132550733	0.394679231620859	0.0768631665584007	M6	0.5	0.666666666666667	Connectors	Ascomycota	Leotiomycetes	Erysiphales	Erysiphaceae	Blumeria
ASV6	3	84	0.00244019828758763	0.203463110331517	0.65648286393519	M5	0.232210182006412	0.444444444444444	Peripheral nodes
ASV29	2	58	0.00257669760116511	0.22636858923756	0.117930544266042	M1	-1.472177874	0.5	Peripheral nodes	Ascomycota	Sordariomycetes	Hypocreales	Hypocreaceae	Kiflimonium
ASV139	4	319	0.00283458801850636	0.300993275358739	0.439072336402192	M8	-0.774596669	0.75	Connectors	Ascomycota	Dothideomycetes	Pleosporales	Melanommataceae	Melanommataceae_gen_Incertae_sedis
ASV155	5	197	0.0025772451664543	0.25097143135818	0.144883667937516	M7	-0.193649167	0.72	Connectors	Basidiomycota	Agaricomycetes	Agaricales	Tricholomataceae	Dermoloma
ASV161	2	24	0.00217326389150048	0.0573952013282008	1.46907277853545	M5	-1.16105091	0.5	Peripheral nodes	Basidiomycota	Agaricomycetes	Agaricales	Agaricales_fam_Incertae_sedis	Agaricales_gen_Incertae_sedis
ASV142	5	241	0.00249638155231367	0.159986499602707	0.150070231167674	M7	0.774596669241483	0.56	Peripheral nodes	Ascomycota
ASV5	2	0	0.00217477416845041	0.0854198411576208	0.285516054538838	M7	-0.193649167	0	Peripheral nodes
ASV172	7	193	0.00284987219794332	0.63836475406577	1.19299456856297	M2	1.1993655828264	0.448979591836735	Peripheral nodes	Ascomycota	Archaeorhizomycetes	Archaeorhizomycetales	Archaeorhizomycetaceae	Archaeorhizomyces
ASV174	4	209	0.00241515334672171	0.108941042600713	0.596709848348292	M6	0.5	0.375	Peripheral nodes	Ascomycota	Leotiomycetes	Helotiales	Helotiaceae	Tetracladium
ASV176	6	302	0.00289216125912637	0.615857057971774	0.303881589911199	M2	0.466419948876931	0.5	Peripheral nodes	Ascomycota	Dothideomycetes	Pleosporales	Melanommataceae	Melanommataceae_gen_Incertae_sedis
ASV177	4	139	0.00242362609143123	0.114892080670188	0.833846321281234	M9	-0.372104204	0.625	Connectors	Basidiomycota	Agaricomycetes	Agaricales	Hygrophoraceae	Hygrocybe
ASV179	3	77	0.00230272799397647	0.0733485368035003	0.150070231167674	M3	-0.379434039	0.444444444444444	Peripheral nodes
ASV185	3	144	0.00250681511650244	0.135649973143149	1.3418744409565	M8	-0.774596669	0.666666666666667	Connectors
ASV190	2	21	0.00217912655731483	0.113323471830336	0.0974393682255832	M4	-0.989675383	0.5	Peripheral nodes	Ascomycota	Archaeorhizomycetes	Archaeorhizomycetales	Archaeorhizomycetaceae	Archaeorhizomyces
ASV188	3	42	0.00245218165759934	0.188187289907741	0.139612079080635	M7	-1.161895004	0.666666666666667	Connectors	Ascomycota	Sordariomycetes	Hypocreales	Hypocreales_fam_Incertae_sedis	Hypocreales_gen_Incertae_sedis
ASV159	5	135	0.00264198095018734	0.284503697110526	0.145563872951308	M5	1.62547127404488	0.56	Peripheral nodes	Basidiomycota	Agaricomycetes	Agaricales	Psathyrellaceae	Psathyrella
ASV204	4	118	0.00242604390446347	0.156215696497897	0.166480177125386	M5	0.232210182006412	0.625	Connectors	Ascomycota	Pezizomycetes	Pezizales	Pyronemataceae	Marcelleina
ASV95	5	132	0.00260339053751585	0.26318148777968	0.192838121409793	M4	1.35429262980044	0.32	Peripheral nodes	Ascomycota	Ascomycota_cls_Incertae_sedis	Ascomycota_ord_Incertae_sedis	Ascomycota_fam_Incertae_sedis	Ascomycota_gen_Incertae_sedis
ASV209	5	256	0.00256900585244247	0.136507353069202	1.23567743317836	M3	0.303547230936496	0.56	Peripheral nodes	Basidiomycota	Agaricomycetes	Agaricales	Clavariaceae	Clavaria
ASV211	4	167	0.00268135328643205	0.252089904365481	0.356767529733462	M4	-0.208352712	0.625	Connectors	Mortierellomycota	Mortierellomycetes	Mortierellales	Mortierellales_fam_Incertae_sedis	Mortierellales_gen_Incertae_sedis
ASV213	5	140	0.00271810142720034	0.436821828203492	0.0743123977566839	M9	-1.302364713	0.8	Connectors	Ascomycota	Leotiomycetes	Helotiales	Helotiales_fam_Incertae_sedis	Leohumicola
ASV214	4	197	0.00251466367265063	0.155756557580151	0.100670342041091	M4	-0.208352712	0.625	Connectors	Mortierellomycota	Mortierellomycetes	Mortierellales	Mortierellaceae	Mortierella
ASV218	4	110	0.00261931759239412	0.276496601541152	0.315615126399097	M1	-0.630933375	0.625	Connectors	Basidiomycota	Agaricomycetes	Agaricales	Hygrophoraceae	Hygrocybe
ASV220	5	197	0.00266225456250485	0.263191470500824	0.363229477364478	M4	-0.208352712	0.72	Connectors	Basidiomycota	Agaricomycetes	Agaricales	Clavariaceae	Ramariopsis
ASV219	1	0	0.00220267654270804	0.111235359425363	0.0917426512350823	M3	-1.062415308	0	Peripheral nodes	Basidiomycota	Agaricomycetes	Trechisporales	Hydnodontaceae	Trechispora
ASV46	4	150	0.00267068036765164	0.269400575403835	0.0902121899540521	M1	-0.630933375	0.625	Connectors	Ascomycota	Leotiomycetes	Erysiphales	Erysiphaceae	Blumeria
ASV224	3	25	0.00249767076598861	0.334851575741381	0.0783936278394308	M2	-0.266525685	0	Peripheral nodes	Ascomycota	Leotiomycetes	Thelebolales	Pseudeurotiaceae	Pseudogymnoascus
ASV230	6	184	0.00283512430809226	0.672274259598561	0.273442415544045	M2	0.466419948876931	0.444444444444444	Peripheral nodes	Ascomycota	Sordariomycetes	Coniochaetales	Coniochaetaceae	Coniochaeta
ASV231	10	412	0.00308779710588675	1	0.0982045988660983	M2	1.1993655828264	0.7	Connectors	Basidiomycota	Agaricomycetes	Trechisporales	Hydnodontaceae	Trechispora
ASV97	4	76	0.00247263678398593	0.200706100810031	0.10806757156607	M1	0.210311124838343	0.375	Peripheral nodes	Basidiomycota	Agaricomycetes	Agaricomycetes_ord_Incertae_sedis	Agaricomycetes_fam_Incertae_sedis	Agaricomycetes_gen_Incertae_sedis
ASV239	5	125	0.00283561645762825	0.385447088804164	0.363994708004993	M6	0.5	0.56	Peripheral nodes	Chytridiomycota	Spizellomycetes	Spizellomycetales	Spizellomycetales_fam_Incertae_sedis	Spizellomycetales_gen_Incertae_sedis
ASV11	3	47	0.00241175845958974	0.15339836176885	0.209078016114057	M7	-0.193649167	0.444444444444444	Peripheral nodes
ASV249	2	26	0.00205522585189267	0.0382222014257915	0.163334228936601	M6	-1.5	0.5	Peripheral nodes	Ascomycota	Sordariomycetes	Coniochaetales	Coniochaetaceae	Coniochaeta
ASV277	2	37	0.00228255820149922	0.130077028597865	0.230504474048478	M3	-0.379434039	0	Peripheral nodes	Basidiomycota	Agaricomycetes	Agaricales	Clavariaceae	Clavariaceae_gen_Incertae_sedis
ASV24	4	80	0.00238416868827953	0.141892821476543	0.22769862836659	M9	0.558156305651438	0.375	Peripheral nodes	Ascomycota	Leotiomycetes	Erysiphales	Erysiphaceae	Blumeria
ASV281	6	261	0.00277723023761593	0.419993610909689	0.195728992718405	M1	0.210311124838343	0.666666666666667	Connectors	Chytridiomycota	Spizellomycetes	Spizellomycetales	Spizellomycetales_fam_Incertae_sedis	Spizellomycetales_gen_Incertae_sedis
ASV286	8	510	0.0029932790652704	0.535671929097059	0.426488543647055	M6	1.5	0.6875	Connectors	Ascomycota	Sordariomycetes	Coniochaetales	Coniochaetaceae	Coniochaeta
ASV291	4	130	0.00263359272555817	0.191067657222859	0.132810028942723	M1	-0.630933375	0.625	Connectors	Ascomycota	Leotiomycetes	Helotiales	Helotiaceae	Helotiaceae_gen_Incertae_sedis
ASV300	4	100	0.00252146977452898	0.217900917319352	0.0955688044376575	M6	1.5	0	Peripheral nodes	Ascomycota	Eurotiomycetes	Chaetothyriales	Chaetothyriales_fam_Incertae_sedis	Chaetothyriales_gen_Incertae_sedis
ASV20	2	43	0.00225531699904879	0.105660557801643	0.339167225001616	M7	-1.161895004	0.5	Peripheral nodes
ASV310	2	0	0.00234517590092122	0.122502288200978	0.0734621414894449	M3	-0.379434039	0	Peripheral nodes	Ascomycota	Dothideomycetes	Dothideomycetes_ord_Incertae_sedis	Dothideomycetes_fam_Incertae_sedis	Dothideomycetes_gen_Incertae_sedis
ASV316	3	117	0.00248387420095338	0.164906315544836	0.241812882402756	M6	-1.5	0.666666666666667	Connectors
ASV44	2	23	0.00220563883268656	0.0659620664376088	0.12575290192464	M3	-1.062415308	0.5	Peripheral nodes	Ascomycota	Leotiomycetes	Erysiphales	Erysiphaceae	Blumeria
ASV319	5	179	0.00269312336672538	0.260462019571503	0.179063969880522	M1	0.210311124838343	0.56	Peripheral nodes	Basidiomycota	Agaricomycetes	Agaricales	Clavariaceae	Clavariaceae_gen_Incertae_sedis
ASV64	6	265	0.0028793967769877	0.421510152968268	0.169966227821065	M9	-0.372104204	0.722222222222222	Connectors	Ascomycota	Leotiomycetes	Erysiphales	Erysiphaceae	Blumeria
ASV43	4	150	0.00258756047742188	0.232720596900836	0.0789888072264981	M2	-0.999471319	0.625	Connectors	Ascomycota	Leotiomycetes	Erysiphales	Erysiphaceae	Blumeria
ASV326	6	332	0.00277487931552336	0.437842723656523	0.63029497090423	M1	0.210311124838343	0.5	Peripheral nodes	Ascomycota	Dothideomycetes	Dothideomycetes_ord_Incertae_sedis	Dothideomycetes_fam_Incertae_sedis	Dothideomycetes_gen_Incertae_sedis
ASV92	3	66	0.00237352588500543	0.174087105950878	0.0775433715721918	M4	-0.208352712	0.444444444444444	Peripheral nodes	Ascomycota	Sordariomycetes	Hypocreales	Niessliaceae	Niesslia
ASV331	2	26	0.00199272593114602	0.0289044953145704	0.348179941434348	M8	0.193649167310371	0	Peripheral nodes	Basidiomycota	Agaricomycetes	Agaricales	Clavariaceae	Clavaria
ASV357	3	138	0.00260002620822735	0.176397600770244	0.0718466545816909	M1	-0.630933375	0.444444444444444	Peripheral nodes
ASV360	4	39	0.00244612344264057	0.224901547977271	0.0744824490101317	M1	0.210311124838343	0.375	Peripheral nodes
ASV377	4	192	0.00267600493345589	0.266500882510298	0.152110846209047	M1	-0.630933375	0.625	Connectors	Ascomycota	Eurotiomycetes	Onygenales	Onygenales_fam_Incertae_sedis	Onygenales_gen_Incertae_sedis
ASV61	3	47	0.00238820360612856	0.184552239537715	0.174302534783984	M1	0.210311124838343	0	Peripheral nodes
ASV398	6	244	0.00290451331349932	0.502918973705287	0.246659343126018	M6	-0.5	0.777777777777778	Connectors	Ascomycota	Sordariomycetes	Coniochaetales	Coniochaetaceae	Coniochaeta
ASV397	2	48	0.00226446762616806	0.072772817658778	0.143778334790106	M8	-0.774596669	0.5	Peripheral nodes	Ascomycota	Sordariomycetes	Sordariales	Chaetomiaceae	Chaetomiaceae_gen_Incertae_sedis
ASV396	6	269	0.00267213137880758	0.279546955313773	0.139442027827187	M3	0.303547230936496	0.666666666666667	Connectors	Rozellomycota	Rozellomycotina_cls_Incertae_sedis	GS07	GS07_fam_Incertae_sedis	GS07_gen_Incertae_sedis
ASV407	3	26	0.00236809932897324	0.19788003152693	0.0793289097333936	M1	-0.630933375	0.444444444444444	Peripheral nodes
ASV428	4	153	0.00238295357354207	0.105239726828678	0.173112176009849	M7	0.774596669241483	0.375	Peripheral nodes	Basidiomycota	Agaricomycetes	Cantharellales	Ceratobasidiaceae	Ceratobasidium
ASV473	3	28	0.00218229700636789	0.0876155167352458	0.0831550629359689	M7	0.774596669241483	0	Peripheral nodes	Basidiomycota	Agaricomycetes	Agaricales	Clavariaceae	Clavaria
ASV476	3	104	0.00227527420241335	0.106197913021284	0.323777586564591	M3	-1.062415308	0.666666666666667	Connectors
ASV489	2	13	0.00223963490517639	0.105491331089221	0.10194572644195	M9	-1.302364713	0.5	Peripheral nodes	Ascomycota	Sordariomycetes	Coniochaetales	Coniochaetaceae	Coniochaeta
ASV25	4	143	0.00260004671528552	0.232955815204788	0.0816246016549388	M3	-0.379434039	0.5	Peripheral nodes
ASV32	1	0	0.00206272465709198	0.0851075527551379	0.0762679871713334	M1	-1.472177874	0	Peripheral nodes	Ascomycota	Sordariomycetes	Magnaporthales	Magnaporthaceae	Pseudophialophora
ASV183	4	70	0.00261206319477953	0.277585019070263	0.0906373180876716	M5	0.232210182006412	0.625	Connectors
ASV622	5	303	0.00259111654684219	0.212518835284147	0.158742845093511	M2	-0.266525685	0.56	Peripheral nodes	Ascomycota	Sordariomycetes	Sordariales	Chaetomiaceae	Chaetomiaceae_gen_Incertae_sedis
ASV638	4	148	0.00271237828369854	0.354833488523895	0.179063969880522	M2	-0.266525685	0.375	Peripheral nodes	Mortierellomycota	Mortierellomycetes	Mortierellales	Mortierellaceae	Mortierellaceae_gen_Incertae_sedis
ASV644	6	262	0.00275452718063021	0.427058973136473	0.09191270248853	M2	1.1993655828264	0.277777777777778	Peripheral nodes	Ascomycota	Sordariomycetes	Sordariales	Lasiosphaeriaceae	Lasiosphaeriaceae_gen_Incertae_sedis
ASV662	1	0	0.00223433567560013	0.0682582130345098	0.0977794707324788	M4	-0.989675383	0	Peripheral nodes	Basidiomycota	Agaricomycetes	Agaricales	Clavariaceae	Clavaria
ASV666	3	67	0.00245463196423343	0.151541157495504	0.0708263470610042	M1	-0.630933375	0.444444444444444	Peripheral nodes	Ascomycota	Eurotiomycetes	Chaetothyriales	Herpotrichiellaceae	Exophiala
ASV669	3	61	0.00248666942978976	0.227914168153527	0.228548884633829	M5	-1.16105091	0.666666666666667	Connectors	Basidiomycota	Agaricomycetes	Cantharellales	Ceratobasidiaceae	Ceratobasidium
ASV295	6	125	0.00270150731120033	0.49254650804924	0.0702311676739369	M2	1.1993655828264	0.277777777777778	Peripheral nodes	Ascomycota	Sordariomycetes	Hypocreales	Niessliaceae	Niesslia
ASV676	4	42	0.00254865439967607	0.369880119097034	0.111978750395369	M3	-0.379434039	0.625	Connectors	Ascomycota	Leotiomycetes	Helotiales	Calloriaceae	Calloriaceae_gen_Incertae_sedis
ASV704	5	160	0.00277840579666377	0.399272060377873	0.0916576256083584	M9	0.558156305651438	0.56	Peripheral nodes	Ascomycota	Leotiomycetes	Helotiales	Leptodontidiaceae	Leptodontidium
ASV727	1	0	0.00221414605368589	0.108808135273885	0.0978644963592027	M2	-1.732416953	0	Peripheral nodes
ASV777	7	230	0.00288653178303389	0.455272711853055	0.180509405534828	M1	1.05155562419172	0.612244897959184	Peripheral nodes	Ascomycota	Geoglossomycetes	Geoglossales	Geoglossales_fam_Incertae_sedis	Geoglossales_gen_Incertae_sedis
ASV1032	3	24	0.00261100559195186	0.324011623005245	0.104496495243666	M3	-1.062415308	0.666666666666667	Connectors
ASV1043	4	172	0.00272224589498645	0.300445272572036	0.0934431637695601	M2	-0.266525685	0.375	Peripheral nodes	Ascomycota	Sordariomycetes	Sordariomycetes_ord_Incertae_sedis	Sordariomycetes_fam_Incertae_sedis	Sordariomycetes_gen_Incertae_sedis
ASV1186	4	53	0.0026992531054013	0.436470679347764	0.0720167058351387	M1	-0.630933375	0.625	Connectors	Ascomycota	Sordariomycetes	Coniochaetales	Coniochaetaceae	Coniochaeta
