# Supplementary material for: Microbial interactions mediate the fairy ring type effects on alpine meadow plant communities on the Tibetan plateau
Source: Environ Microbiome. 2026 Mar 10;21:55. doi: 10.1186/s40793-026-00873-z (PMC13088534; doi:10.1186/s40793-026-00873-z)
Supplement: Supplementary file 2 — Supplementary Material 2 [file 40793_2026_873_MOESM2_ESM.zip › co-occurrence network/fungi/T2/Agaricus_20on_edge.csv]

Source	Target	Interaction	weight
ASV4	ASV27	+	0.734756703240199
ASV4	ASV54	+	0.941805649393812
ASV4	ASV66	+	0.737834105410452
ASV4	ASV84	+	0.819872472017776
ASV4	ASV71	-	0.912197762324855
ASV4	ASV12	-	1
ASV4	ASV140	-	0.767894492646338
ASV4	ASV6	-	0.844292704416335
ASV4	ASV176	-	0.926807290677515
ASV4	ASV213	+	0.897730485688026
ASV4	ASV24	+	0.880306203
ASV4	ASV324	-	0.941873389488343
ASV4	ASV43	-	1
ASV4	ASV334	-	0.782921846376362
ASV4	ASV360	-	0.787743848928426
ASV4	ASV398	+	0.964003499860519
ASV4	ASV573	+	0.770286931594366
ASV7	ASV18	+	0.887056343696497
ASV7	ASV81	-	0.975010145366205
ASV7	ASV109	-	0.871915812579624
ASV7	ASV141	-	0.951138888922435
ASV7	ASV26	-	1
ASV7	ASV142	-	0.793266871093229
ASV7	ASV176	+	0.968759724518914
ASV7	ASV190	+	0.999575207040041
ASV7	ASV224	-	0.849758031508001
ASV7	ASV270	-	0.767341459190657
ASV7	ASV637	-	0.894847916669665
ASV7	ASV679	-	1
ASV7	ASV699	-	0.976372961006668
ASV9	ASV10	-	1
ASV9	ASV16	+	1
ASV9	ASV27	+	1
ASV9	ASV37	+	1
ASV9	ASV98	-	0.974435285848436
ASV9	ASV12	-	0.874098598954597
ASV9	ASV139	+	0.998397025605748
ASV9	ASV182	-	0.986129778178013
ASV9	ASV214	-	0.880443937623395
ASV9	ASV11	-	0.782169131079201
ASV9	ASV257	+	0.986895272294658
ASV9	ASV288	+	0.982088509399818
ASV9	ASV398	+	0.761746046704509
ASV10	ASV38	-	0.899553141639514
ASV10	ASV50	-	1
ASV10	ASV141	-	0.946260806728264
ASV10	ASV26	-	1
ASV10	ASV142	-	0.78733832487777
ASV10	ASV176	+	0.960907760614646
ASV10	ASV190	+	0.993700101528708
ASV10	ASV213	+	0.995592996417181
ASV10	ASV222	+	1
ASV10	ASV266	+	0.987264246089131
ASV10	ASV301	+	0.956186520572124
ASV10	ASV64	-	0.914589859716834
ASV10	ASV332	+	0.545167545
ASV10	ASV365	+	0.935611079289379
ASV13	ASV16	+	0.790326677315447
ASV13	ASV37	-	0.960914816101132
ASV13	ASV50	-	0.961595305226807
ASV13	ASV52	-	0.975564611692021
ASV13	ASV69	+	0.947274271726521
ASV13	ASV108	+	0.979509719534026
ASV13	ASV111	-	0.851732325364988
ASV13	ASV182	-	0.801480639588268
ASV13	ASV11	+	0.890224550683254
ASV13	ASV313	-	0.892410853738444
ASV16	ASV33	+	0.692853349457805
ASV16	ASV50	+	0.954155352785446
ASV16	ASV60	-	0.903827259060054
ASV16	ASV81	-	0.890485481190571
ASV16	ASV83	-	1
ASV16	ASV132	+	0.745341147397242
ASV16	ASV293	-	0.83736628385047
ASV16	ASV336	-	0.952806274388071
ASV17	ASV30	-	0.831065837003145
ASV17	ASV52	-	0.922528755921814
ASV17	ASV57	+	0.841184901992113
ASV17	ASV84	-	0.943738180667968
ASV17	ASV91	+	0.979053560177408
ASV17	ASV139	+	0.807645735570997
ASV17	ASV11	+	0.823580050379673
ASV17	ASV257	-	0.873273865179689
ASV17	ASV301	-	0.931603080299442
ASV17	ASV313	-	0.808307391228793
ASV17	ASV332	-	0.580379498692766
ASV17	ASV360	+	0.853841489536676
ASV17	ASV459	+	0.856067602009513
ASV17	ASV488	+	0.801940544176238
ASV17	ASV365	-	0.990524518770866
ASV17	ASV573	-	0.700392227817175
ASV17	ASV699	-	0.639565550182358
ASV18	ASV213	-	1
ASV18	ASV336	-	0.887033220877967
ASV18	ASV415	-	0.826002691340644
ASV21	ASV41	-	0.741969315628383
ASV21	ASV49	-	0.713522939520191
ASV21	ASV12	-	1
ASV21	ASV160	+	0.903283515126121
ASV21	ASV95	-	1
ASV21	ASV214	-	0.942255200943117
ASV21	ASV249	-	0.748207189763941
ASV21	ASV534	+	0.953007656849004
ASV21	ASV365	+	0.952949344663533
ASV27	ASV30	+	0.833474876611323
ASV27	ASV41	+	0.765441521169288
ASV27	ASV49	-	0.973834845482264
ASV27	ASV57	-	0.964943484725901
ASV27	ASV55	-	1
ASV27	ASV83	+	0.791364174562021
ASV27	ASV98	+	0.900213973384476
ASV27	ASV101	-	0.762969613942087
ASV27	ASV159	-	1
ASV27	ASV396	+	0.819175992512652
ASV27	ASV781	-	0.59800822810628
ASV27	ASV984	-	0.64423189731638
ASV30	ASV49	+	1
ASV30	ASV91	+	0.809342212078877
ASV30	ASV188	+	0.643816466250769
ASV30	ASV202	+	0.778021513598287
ASV30	ASV222	-	0.941578991208976
ASV30	ASV224	-	0.895235509951352
ASV30	ASV488	-	0.976330666435859
ASV33	ASV41	+	0.914306121150734
ASV33	ASV59	-	0.945284965316514
ASV33	ASV81	-	0.926460553106841
ASV33	ASV139	-	0.719093652214749
ASV33	ASV185	+	0.980324702288548
ASV33	ASV190	+	0.923664136961423
ASV33	ASV202	-	0.926905607853073
ASV33	ASV300	-	0.958685375924254
ASV33	ASV360	+	0.883360511590528
ASV33	ASV637	+	0.894933641675002
ASV33	ASV1066	+	0.839350024211065
ASV3	ASV12	-	0.864810252634024
ASV3	ASV126	+	0.992235601612328
ASV3	ASV141	+	0.961936555862001
ASV3	ASV202	+	0.609759511204624
ASV3	ASV65	-	0.826800968504128
ASV3	ASV534	-	0.632899325014242
ASV34	ASV214	+	0.720917206176689
ASV34	ASV11	+	0.889239260997291
ASV34	ASV266	-	0.872440698564559
ASV34	ASV398	+	0.776405574719796
ASV37	ASV53	+	0.918892007064272
ASV37	ASV98	-	0.936740238062212
ASV37	ASV2	-	0.939350904906131
ASV37	ASV111	-	0.915426401707873
ASV37	ASV137	+	0.769539165082479
ASV37	ASV5	-	1
ASV37	ASV188	+	0.801287716643866
ASV37	ASV24	-	0.830606586587137
ASV37	ASV44	-	0.855663925829654
ASV37	ASV637	-	0.696871161119013
ASV38	ASV47	+	0.952833508058745
ASV38	ASV49	+	0.848254264236548
ASV38	ASV54	-	0.941538323805954
ASV38	ASV57	+	0.960877780749368
ASV38	ASV69	-	0.985614390575288
ASV38	ASV101	-	0.75970178358002
ASV38	ASV126	+	0.96543089837053
ASV38	ASV26	+	0.971340144363706
ASV38	ASV6	+	0.966971383513806
ASV38	ASV176	-	0.944098779070423
ASV38	ASV190	-	0.738350521058715
ASV38	ASV213	+	0.81566701066908
ASV38	ASV240	-	0.961187324750937
ASV38	ASV301	-	0.881940744166955
ASV38	ASV699	-	1
ASV41	ASV56	+	0.947085826331674
ASV41	ASV66	+	0.97850393571403
ASV41	ASV84	+	0.974364384739027
ASV41	ASV126	-	1
ASV41	ASV80	+	0.760869434073498
ASV47	ASV55	-	1
ASV47	ASV69	-	0.846828771284126
ASV47	ASV111	-	0.918566800007401
ASV47	ASV132	-	0.778915696429838
ASV47	ASV6	-	0.877781743315312
ASV47	ASV301	-	1
ASV47	ASV332	-	1
ASV47	ASV984	+	0.996372966779739
ASV48	ASV53	-	1
ASV48	ASV58	-	1
ASV48	ASV26	+	0.966363743460238
ASV48	ASV324	-	0.948694026133498
ASV48	ASV43	-	1
ASV48	ASV360	-	0.726735199914298
ASV48	ASV398	+	0.970484556070817
ASV48	ASV550	+	0.983282541307489
ASV48	ASV587	+	0.969205526928694
ASV49	ASV159	+	0.922477137344919
ASV49	ASV488	-	0.76773469222906
ASV49	ASV550	+	0.954228560542981
ASV49	ASV587	-	0.656307002248875
ASV50	ASV60	-	0.76908702407862
ASV50	ASV96	-	0.880747683553418
ASV50	ASV12	+	0.89160475144343
ASV50	ASV132	-	0.768493953327239
ASV50	ASV182	+	0.849518129811011
ASV50	ASV159	+	0.896803950796028
ASV50	ASV46	+	0.912407665774218
ASV50	ASV44	-	1
ASV50	ASV534	-	0.910228507176545
ASV52	ASV69	-	0.998236052088838
ASV52	ASV84	-	1
ASV52	ASV103	-	0.878809369676041
ASV52	ASV137	-	1
ASV52	ASV153	+	0.795389854930167
ASV52	ASV185	+	0.899708591299684
ASV52	ASV159	-	0.976632689812785
ASV52	ASV365	+	0.916175270958537
ASV52	ASV587	+	0.907603715803259
ASV53	ASV81	+	0.974309909677238
ASV53	ASV103	+	1
ASV53	ASV213	-	0.979919524862246
ASV53	ASV46	-	0.973776675138534
ASV53	ASV249	-	1
ASV53	ASV293	-	0.980681917992012
ASV53	ASV984	+	0.859656907506996
ASV54	ASV77	-	0.932218580157551
ASV54	ASV81	+	0.886627247287628
ASV54	ASV98	+	0.929119809275194
ASV54	ASV141	+	0.903206391916296
ASV54	ASV46	+	0.816460319839184
ASV54	ASV249	+	0.882628129618296
ASV54	ASV270	-	0.97815807860025
ASV56	ASV74	+	0.957512758312119
ASV56	ASV98	-	0.990909429650023
ASV56	ASV109	-	0.995378314514296
ASV56	ASV2	+	0.916457478470398
ASV56	ASV12	+	0.916889428309422
ASV56	ASV139	+	0.732744485853926
ASV56	ASV190	-	0.921217942352763
ASV56	ASV214	-	0.920278003003316
ASV56	ASV46	-	0.963424103346657
ASV56	ASV288	+	0.839499937845222
ASV56	ASV301	-	0.623642000656341
ASV56	ASV43	+	0.957296596558873
ASV56	ASV459	+	0.695353419712899
ASV56	ASV521	-	0.937050038484714
ASV57	ASV69	+	0.771895602488353
ASV57	ASV96	+	0.840124654752748
ASV57	ASV111	-	0.867292026957798
ASV57	ASV488	-	0.705576305953299
ASV57	ASV587	-	0.675362886656407
ASV55	ASV103	-	0.567501857791862
ASV55	ASV108	-	1
ASV55	ASV2	-	0.769992117190806
ASV55	ASV126	+	0.757003446234103
ASV55	ASV26	-	0.667999666892713
ASV55	ASV139	+	0.720847258199702
ASV55	ASV185	+	0.733493410682498
ASV55	ASV214	-	0.669515420578658
ASV55	ASV224	-	0.828932783029427
ASV55	ASV43	-	0.900557656354467
ASV55	ASV573	-	0.888526850306471
ASV58	ASV98	+	0.847612196903317
ASV58	ASV153	-	0.92165489467413
ASV58	ASV185	+	0.990319564151349
ASV58	ASV46	+	0.892982426146336
ASV58	ASV266	-	1
ASV58	ASV301	-	1
ASV58	ASV300	-	1
ASV58	ASV334	+	0.956465001076887
ASV58	ASV415	-	0.883792819243028
ASV58	ASV550	+	0.942763713388192
ASV58	ASV573	+	0.615439767625233
ASV59	ASV1	+	0.914893477244282
ASV59	ASV69	-	0.990000664663146
ASV59	ASV2	+	0.927284273968547
ASV59	ASV126	+	0.995858895578503
ASV59	ASV127	+	0.850461242646887
ASV59	ASV188	-	0.96811897149919
ASV59	ASV46	-	0.969134198991113
ASV59	ASV222	-	0.976330311535514
ASV59	ASV65	+	0.881971017234546
ASV59	ASV300	-	0.925871136409977
ASV59	ASV334	+	0.898719552466613
ASV59	ASV488	+	0.931934180816282
ASV59	ASV519	-	0.984658735992141
ASV60	ASV69	+	0.86250952893017
ASV60	ASV83	+	0.956754391972424
ASV60	ASV84	+	0.838281507127806
ASV60	ASV109	+	0.948166267458385
ASV60	ASV71	-	0.893408162869772
ASV60	ASV132	+	0.525546760637902
ASV60	ASV224	-	1
ASV60	ASV64	+	0.755592282389403
ASV60	ASV334	-	0.780533869460831
ASV60	ASV360	-	1
ASV60	ASV637	+	0.876291799369937
ASV1	ASV69	+	0.86242430916844
ASV1	ASV96	+	0.972906707620908
ASV1	ASV132	+	0.856591105650251
ASV1	ASV159	-	0.813195445053891
ASV1	ASV202	-	0.729210410957192
ASV1	ASV224	-	0.893883397952009
ASV1	ASV270	-	0.854026714877376
ASV1	ASV44	+	0.942228636503162
ASV1	ASV334	+	0.994029626813532
ASV1	ASV86	-	0.810892594723095
ASV1	ASV398	-	0.895774642559114
ASV1	ASV550	+	0.813870998475847
ASV66	ASV74	+	0.936984049561188
ASV66	ASV12	+	0.94165609393709
ASV66	ASV140	-	0.899004150104183
ASV66	ASV141	-	0.836111590513589
ASV69	ASV222	-	0.820875117254058
ASV69	ASV324	-	0.745014646549337
ASV69	ASV43	-	1
ASV69	ASV334	-	0.852608099392527
ASV69	ASV360	-	0.899348558191687
ASV69	ASV398	+	0.851791162533506
ASV69	ASV459	+	0.810341916054639
ASV69	ASV550	+	0.809054767008136
ASV74	ASV77	+	0.820411664559363
ASV74	ASV111	-	0.959532776644467
ASV74	ASV95	+	0.73388047980936
ASV74	ASV324	+	0.949664064145315
ASV74	ASV86	+	0.895594690331912
ASV77	ASV91	+	0.896621866556917
ASV77	ASV110	-	0.947476883176645
ASV77	ASV111	-	0.925461175932538
ASV77	ASV127	+	0.841805157562069
ASV77	ASV137	-	0.975481459711136
ASV77	ASV160	-	0.904064393792708
ASV77	ASV213	+	0.957696338961146
ASV77	ASV224	-	0.918276259500122
ASV77	ASV257	+	0.941880295054502
ASV77	ASV291	+	0.815972433601718
ASV77	ASV293	+	0.658221081800068
ASV77	ASV64	+	0.783335343095024
ASV77	ASV86	+	0.75794569196778
ASV77	ASV534	-	0.749907245535223
ASV81	ASV98	+	0.834359205442475
ASV81	ASV101	-	0.675606352316274
ASV81	ASV6	+	0.755548903851884
ASV81	ASV160	-	0.749617954892175
ASV81	ASV182	-	0.863636392992454
ASV81	ASV46	+	0.729939568384106
ASV81	ASV240	+	0.807283456786705
ASV81	ASV11	+	0.827873160776019
ASV81	ASV44	+	0.92349153622517
ASV81	ASV357	+	0.968195714132155
ASV83	ASV91	+	0.844402750076085
ASV83	ASV110	-	0.887110740304552
ASV83	ASV111	-	0.81855473874673
ASV83	ASV137	-	0.936243218361425
ASV83	ASV160	-	0.898559797104354
ASV83	ASV188	+	0.896940403473233
ASV83	ASV213	+	1
ASV83	ASV224	-	0.841083653056117
ASV83	ASV240	-	0.881980109382223
ASV83	ASV257	+	0.986763191068344
ASV83	ASV291	+	0.982152945743014
ASV83	ASV288	-	0.86693776026964
ASV83	ASV332	-	0.949623515617497
ASV83	ASV459	+	0.921200897892118
ASV83	ASV365	+	0.93868155401011
ASV83	ASV573	+	0.909676772218373
ASV83	ASV984	-	0.865091574225392
ASV84	ASV98	-	1
ASV84	ASV110	+	0.818736723224593
ASV84	ASV127	-	0.919192360234928
ASV84	ASV137	-	0.791034833918011
ASV84	ASV5	-	0.918263854889827
ASV84	ASV182	+	0.85206430531388
ASV84	ASV240	-	0.810669562772086
ASV84	ASV257	-	0.969934549035445
ASV91	ASV12	+	0.873337103292717
ASV91	ASV137	-	0.929975614856872
ASV91	ASV141	-	0.832999562189724
ASV91	ASV26	+	0.88556498370193
ASV91	ASV153	+	0.97171365076923
ASV91	ASV24	-	0.795433829500064
ASV91	ASV637	-	0.97682535026361
ASV96	ASV109	+	0.886210045146093
ASV96	ASV153	+	0.906886984699906
ASV96	ASV182	+	0.855785774579398
ASV96	ASV159	+	0.985474409911585
ASV96	ASV11	-	0.901736074436366
ASV96	ASV249	+	0.976442032554709
ASV96	ASV270	+	0.922710623128567
ASV96	ASV24	-	0.923813536534198
ASV96	ASV459	+	1
ASV96	ASV637	+	0.894963334652758
ASV98	ASV109	-	1
ASV98	ASV126	-	1
ASV98	ASV127	-	1
ASV98	ASV6	+	1
ASV98	ASV187	-	0.906865631694119
ASV98	ASV213	+	1
ASV98	ASV266	+	0.852812369340612
ASV98	ASV24	-	1
ASV98	ASV396	+	1
ASV98	ASV413	+	0.980452691620107
ASV98	ASV573	-	1
ASV98	ASV781	-	0.792876178645434
ASV98	ASV984	-	1
ASV98	ASV1066	-	0.837184104432963
ASV101	ASV110	-	0.829527415151645
ASV101	ASV111	+	0.890643380596369
ASV101	ASV127	+	0.84930534713762
ASV101	ASV26	+	0.847597778991761
ASV101	ASV187	+	0.808387720209473
ASV101	ASV11	-	0.817031921160637
ASV101	ASV1066	+	0.892005571889488
ASV103	ASV132	-	0.876071866363706
ASV103	ASV137	-	1
ASV103	ASV139	-	0.873085319604555
ASV103	ASV182	+	0.961788047518106
ASV103	ASV159	+	0.967220719641813
ASV103	ASV213	+	1
ASV103	ASV11	+	0.960513391643243
ASV103	ASV637	+	0.943520469348358
ASV108	ASV26	+	0.829031247321345
ASV108	ASV182	+	0.894112864567774
ASV108	ASV185	+	0.900172398661259
ASV108	ASV46	+	0.932085164912874
ASV108	ASV266	-	0.966270410619479
ASV108	ASV301	-	0.958636044016612
ASV108	ASV300	-	0.9987838727763
ASV108	ASV334	+	0.92424543967674
ASV108	ASV360	+	0.985935203254773
ASV108	ASV415	-	0.758213431124064
ASV108	ASV550	+	0.958087400962809
ASV108	ASV573	+	0.811728572642158
ASV109	ASV2	+	0.836137899053993
ASV109	ASV71	-	0.892820993606036
ASV109	ASV5	+	0.906185098726135
ASV109	ASV187	+	0.958638162505274
ASV109	ASV190	+	0.846663391920209
ASV109	ASV80	-	0.984103191703129
ASV109	ASV11	+	1
ASV109	ASV24	-	1
ASV110	ASV301	-	0.854535687260042
ASV110	ASV86	+	0.879375233653957
ASV110	ASV398	+	0.975496588680105
ASV110	ASV679	+	0.609981634321119
ASV110	ASV984	-	0.833211334587639
ASV2	ASV127	-	0.842969898472686
ASV2	ASV132	-	0.790452511169112
ASV2	ASV6	+	1
ASV2	ASV190	-	0.984698133325352
ASV2	ASV214	+	0.758762394299568
ASV2	ASV266	+	0.768647582561326
ASV2	ASV270	+	1
ASV2	ASV291	-	0.807561009063547
ASV2	ASV360	+	0.622723056640825
ASV2	ASV415	+	0.927247380561275
ASV2	ASV459	+	1
ASV2	ASV365	+	0.753886008777242
ASV111	ASV140	+	0.928087094760873
ASV111	ASV142	+	0.878096062700876
ASV111	ASV185	+	0.891006814291985
ASV111	ASV159	-	0.792174599559269
ASV111	ASV65	+	0.912198750654844
ASV111	ASV291	-	0.860500921489997
ASV111	ASV293	-	0.88614900858308
ASV71	ASV139	+	0.78008907396545
ASV71	ASV11	-	0.697627719433192
ASV71	ASV291	-	0.859152861300471
ASV71	ASV679	+	0.875759609833671
ASV71	ASV781	+	0.736642483908643
ASV12	ASV137	+	0.90048642952846
ASV12	ASV160	+	0.958888790960326
ASV12	ASV213	-	1
ASV12	ASV240	+	0.902358147909184
ASV12	ASV257	-	0.794994925917538
ASV12	ASV291	-	0.768254121525168
ASV12	ASV288	-	0.795893423702157
ASV12	ASV413	+	0.915267472425991
ASV12	ASV550	+	0.929724410156168
ASV12	ASV984	-	0.926625453232057
ASV126	ASV142	+	0.864013211509404
ASV126	ASV396	+	0.842362283740651
ASV127	ASV26	+	0.951003233800816
ASV127	ASV222	-	0.987080705451436
ASV127	ASV24	+	0.926574928403432
ASV127	ASV288	-	0.923850750092394
ASV127	ASV360	+	0.935259160234523
ASV127	ASV415	+	0.8771551201651
ASV127	ASV1066	-	0.916155484809674
ASV132	ASV6	+	0.892531125954497
ASV132	ASV5	-	0.946846610277537
ASV132	ASV159	-	0.910483355266293
ASV132	ASV301	-	0.860800036746199
ASV132	ASV336	-	0.894234066305261
ASV132	ASV488	+	0.956864360517872
ASV132	ASV573	+	0.951161274151683
ASV132	ASV587	+	0.966420834445482
ASV132	ASV1066	-	0.904468243225505
ASV137	ASV6	-	1
ASV137	ASV5	+	0.730145168711889
ASV137	ASV188	-	0.906493290258582
ASV137	ASV95	-	0.797216700971266
ASV137	ASV11	-	0.80796951732218
ASV137	ASV65	+	0.880215904192254
ASV137	ASV43	-	0.867858329251104
ASV137	ASV357	-	0.938041806272619
ASV137	ASV360	-	0.814434250124182
ASV137	ASV519	+	0.971576528888874
ASV137	ASV365	-	1
ASV137	ASV637	-	0.97739736872595
ASV137	ASV699	-	0.691083854736648
ASV140	ASV26	-	0.758327770902154
ASV140	ASV159	-	0.835396042654884
ASV140	ASV46	+	0.882530223863381
ASV140	ASV249	+	0.883789194928444
ASV140	ASV293	-	0.900601656242967
ASV140	ASV334	+	0.590553210935606
ASV140	ASV573	-	0.658679437121381
ASV141	ASV6	-	0.657383533623568
ASV141	ASV190	+	0.959991629745519
ASV141	ASV188	-	0.860138552176882
ASV141	ASV159	-	0.679315455355066
ASV141	ASV202	-	0.836965760470863
ASV141	ASV224	-	0.837657319798956
ASV141	ASV65	-	0.970483239207899
ASV141	ASV288	+	0.936668790457945
ASV141	ASV324	-	0.938871274615206
ASV141	ASV43	-	1
ASV141	ASV360	-	0.754299235613472
ASV141	ASV459	+	0.979128716667955
ASV141	ASV550	+	0.977496233598453
ASV141	ASV587	+	1
ASV26	ASV6	+	0.973293880765668
ASV26	ASV64	+	0.98055863678802
ASV26	ASV550	+	0.848229811209201
ASV26	ASV1066	+	0.943597013787682
ASV6	ASV459	+	0.880760120996456
ASV6	ASV534	-	0.744052097057498
ASV6	ASV679	+	0.659874791418722
ASV139	ASV176	-	0.703667793296557
ASV139	ASV249	-	0.996179815351588
ASV139	ASV300	+	0.673888070726235
ASV139	ASV64	+	0.790713125258783
ASV139	ASV587	-	0.870970001969398
ASV153	ASV160	-	0.867457070518266
ASV153	ASV266	-	0.757231685266357
ASV153	ASV300	+	0.976651662225169
ASV153	ASV44	+	0.938516903342897
ASV153	ASV334	-	0.92775049053081
ASV153	ASV336	+	0.981500455356825
ASV153	ASV415	+	0.96119328862057
ASV153	ASV699	-	1
ASV160	ASV5	+	0.771172554833371
ASV160	ASV190	-	0.861060434068063
ASV160	ASV202	-	0.946475429621661
ASV160	ASV214	-	0.927266021417035
ASV160	ASV270	+	0.897421719339886
ASV160	ASV300	-	0.723572586514064
ASV160	ASV64	-	0.942242063246451
ASV160	ASV324	-	1
ASV160	ASV43	-	0.832070262623206
ASV160	ASV357	-	0.83777949975137
ASV160	ASV86	+	0.970160036305699
ASV160	ASV415	+	0.99484930402651
ASV160	ASV534	+	0.995329094031138
ASV160	ASV573	+	1
ASV160	ASV1066	+	0.990226586437637
ASV142	ASV637	+	0.85668545111703
ASV5	ASV185	+	0.884725319351333
ASV5	ASV187	+	0.978036638547026
ASV5	ASV80	+	0.985990603804287
ASV5	ASV86	-	1
ASV176	ASV270	-	0.954931738599403
ASV176	ASV300	-	0.950450696997054
ASV176	ASV415	-	0.982997127426538
ASV176	ASV573	-	0.813268322519268
ASV182	ASV240	-	0.779614214337786
ASV182	ASV488	-	0.953448607920091
ASV182	ASV521	-	0.683590955729201
ASV182	ASV550	-	0.800073575191122
ASV182	ASV637	+	0.953100060886802
ASV182	ASV699	+	0.912087979580531
ASV185	ASV187	-	0.976709569015081
ASV185	ASV188	+	0.888569042916646
ASV185	ASV222	+	0.89411745481448
ASV185	ASV293	-	0.901634210182692
ASV185	ASV44	+	0.684892324173287
ASV185	ASV86	-	0.87052963485965
ASV185	ASV415	-	0.954621192165237
ASV185	ASV1066	-	0.70383559418908
ASV187	ASV190	+	0.908680302494588
ASV187	ASV291	-	0.838475164681821
ASV187	ASV334	-	1
ASV187	ASV488	+	0.851115349278271
ASV187	ASV587	+	0.91544812758271
ASV187	ASV1066	+	0.829524423383715
ASV190	ASV224	+	0.902282145980637
ASV190	ASV336	-	0.813289609235281
ASV188	ASV222	-	0.942581121443661
ASV188	ASV80	-	1
ASV188	ASV65	-	0.758988422032185
ASV188	ASV266	+	0.969022385636114
ASV188	ASV293	+	0.989714715005955
ASV188	ASV44	+	0.989167947104959
ASV188	ASV43	+	1
ASV188	ASV398	+	0.980882714305388
ASV159	ASV415	+	0.832355466478856
ASV159	ASV573	+	0.86868503475484
ASV95	ASV46	+	0.977262073888884
ASV95	ASV224	+	0.989082392748736
ASV95	ASV266	-	0.947183805612586
ASV95	ASV270	-	1
ASV95	ASV301	-	0.764208928824986
ASV95	ASV43	+	0.987387224991308
ASV95	ASV360	+	0.988165179796542
ASV95	ASV396	+	1
ASV95	ASV534	+	0.981142004926471
ASV202	ASV64	+	0.718773227678744
ASV202	ASV332	+	0.982748121563549
ASV202	ASV637	+	0.850568015131865
ASV213	ASV222	+	0.859529654115466
ASV213	ASV80	+	0.935733671670553
ASV213	ASV301	+	0.989226681446443
ASV213	ASV64	+	0.982002967744746
ASV213	ASV334	+	0.796626835834967
ASV213	ASV332	+	1
ASV213	ASV413	-	0.838862948091875
ASV213	ASV521	-	0.757761620990274
ASV213	ASV573	-	0.768819436230997
ASV213	ASV679	-	1
ASV214	ASV80	-	0.753628854890124
ASV214	ASV365	-	0.750263454627087
ASV46	ASV270	-	0.839162495456183
ASV46	ASV64	-	0.671634408152069
ASV46	ASV396	-	0.812188902132024
ASV46	ASV459	-	0.796772382729183
ASV46	ASV534	-	0.791168044376961
ASV46	ASV781	+	0.877950524485956
ASV222	ASV249	+	0.99335428160393
ASV222	ASV534	-	0.86133787814981
ASV222	ASV365	-	0.79727811837335
ASV222	ASV781	-	0.95958649030136
ASV80	ASV65	-	0.88722685630866
ASV80	ASV301	+	0.875801152942001
ASV80	ASV64	+	1
ASV80	ASV336	-	0.657392168110457
ASV80	ASV357	-	0.894170980613755
ASV80	ASV396	+	0.951418055005949
ASV80	ASV488	+	0.886531032024674
ASV80	ASV519	+	0.951971721686676
ASV80	ASV1066	-	0.920080541312955
ASV224	ASV65	-	0.858482323134212
ASV224	ASV270	-	0.892361735199648
ASV224	ASV64	+	0.466059999278714
ASV224	ASV357	+	0.736496739148257
ASV224	ASV488	+	1
ASV240	ASV301	+	0.699512424794555
ASV240	ASV300	-	0.492150894957512
ASV240	ASV334	+	0.804830215039128
ASV11	ASV288	+	0.530549953684563
ASV11	ASV324	+	0.554707135825225
ASV11	ASV413	+	0.539890794574152
ASV249	ASV257	+	0.909866558565728
ASV249	ASV313	+	0.699856811313981
ASV249	ASV360	-	0.889302442408633
ASV249	ASV459	-	0.874021862189217
ASV249	ASV488	-	0.923636086320112
ASV249	ASV699	+	0.774744605244519
ASV65	ASV257	+	0.853649166139866
ASV65	ASV266	-	0.579470890778483
ASV65	ASV301	+	0.970105125324034
ASV65	ASV360	+	0.700925138382884
ASV65	ASV398	-	0.918043777511165
ASV65	ASV679	+	0.999861763690222
ASV65	ASV1066	+	0.922175228757619
ASV257	ASV266	+	0.868246255995695
ASV257	ASV270	+	0.571124888760092
ASV257	ASV300	+	0.740543167828447
ASV257	ASV44	-	0.749114839560449
ASV257	ASV64	+	0.90560449157617
ASV257	ASV336	+	0.88753250076297
ASV257	ASV360	+	0.609925961350433
ASV257	ASV415	-	0.8278399814783
ASV257	ASV984	-	0.795493580499783
ASV266	ASV313	-	0.868574666141032
ASV266	ASV360	+	0.913825401590378
ASV266	ASV459	+	0.907996711297217
ASV266	ASV488	+	0.911893105125267
ASV266	ASV573	-	0.884501951413175
ASV270	ASV291	+	0.66639859123243
ASV270	ASV44	-	0.839811143924771
ASV270	ASV396	-	0.762340151633183
ASV270	ASV415	+	0.828943807189676
ASV270	ASV984	-	0.843004033299306
ASV24	ASV293	+	0.90169347954235
ASV24	ASV288	-	0.893214124784876
ASV24	ASV301	-	0.750141867194878
ASV24	ASV336	+	0.940689200484596
ASV24	ASV86	-	0.984638594989315
ASV24	ASV413	-	0.942991823168017
ASV24	ASV550	+	0.963762091235316
ASV24	ASV365	+	0.978310338683526
ASV291	ASV699	-	0.865574460478619
ASV293	ASV324	+	0.685328205784451
ASV293	ASV43	+	0.971211312990097
ASV293	ASV336	+	0.902702476047254
ASV293	ASV415	+	0.940482312204733
ASV293	ASV521	+	0.733361800082005
ASV288	ASV398	-	0.961320232661835
ASV288	ASV365	+	0.744343483914768
ASV288	ASV637	+	0.864183225995082
ASV288	ASV1066	+	0.815810236990545
ASV301	ASV357	+	0.994556577224232
ASV301	ASV396	-	0.749159721517694
ASV301	ASV534	+	0.986577639147139
ASV300	ASV534	+	0.953044589667318
ASV313	ASV699	+	0.866973156098641
ASV64	ASV699	+	0.59387213038968
ASV324	ASV781	-	0.593965957973936
ASV357	ASV86	+	0.840055266110715
ASV357	ASV534	-	0.641880326397334
ASV357	ASV679	-	0.636725452822777
ASV357	ASV699	-	0.635557061977916
ASV360	ASV488	+	1
ASV360	ASV1066	+	0.923670310084872
ASV398	ASV365	+	0.639566647880019
ASV396	ASV415	-	0.800806157201174
ASV396	ASV459	+	0.841400424588064
ASV396	ASV550	+	0.804981182673239
ASV396	ASV781	-	0.798691049
ASV413	ASV679	+	0.517762387643031
