# Supplementary material for: Microbial interactions mediate the fairy ring type effects on alpine meadow plant communities on the Tibetan plateau
Source: Environ Microbiome. 2026 Mar 10;21:55. doi: 10.1186/s40793-026-00873-z (PMC13088534; doi:10.1186/s40793-026-00873-z)
Supplement: Supplementary file 2 — Supplementary Material 2 [file 40793_2026_873_MOESM2_ESM.zip › co-occurrence network/fungi/T2/Agaricus_20on_node.csv]

ID	degree	betweenness_centrality	closeness_centrality	eigenvector_centrality	Abundance	module	z	p	taxa_roles	phylum	class	order	family	genus
ASV4	17	136	0.00501387850463746	0.684836242198332	10.970526588931	M4	1.38861108332778	0.768166089965398	Connectors	Ascomycota	Sordariomycetes	Coniochaetales	Coniochaetaceae	Coniochaeta
ASV7	13	65	0.00452468352352684	0.505171821064677	3.70788631658197	M4	0.793492047615872	0.733727810650888	Connectors	Ascomycota	Sordariomycetes	Coniochaetales	Coniochaetaceae	Coniochaeta
ASV9	13	26	0.00464432648534278	0.600988948165571	4.77204658293725	M3	-0.033306617	0.72189349112426	Connectors	Basidiomycota	Agaricomycetes	Agaricales	Hygrophoraceae	Hygrocybe
ASV10	15	85	0.00476062121355249	0.709215704653156	1.12702128320533	M1	0.411006039549789	0.711111111111111	Connectors	Ascomycota	Archaeorhizomycetes	Archaeorhizomycetales	Archaeorhizomycetaceae	Archaeorhizomyces
ASV13	10	28	0.00434293500050253	0.385500274297393	9.17725162132085	M2	-0.410586676	0.66	Connectors	Ascomycota	Archaeorhizomycetes	Archaeorhizomycetales	Archaeorhizomycetaceae	Archaeorhizomyces
ASV16	10	35	0.00451711251922283	0.414761836672179	0.209963105699703	M5	-0.833337303	0.72	Connectors	Basidiomycota	Agaricomycetes	Agaricales	Hygrophoraceae	Hygrocybe
ASV17	17	205	0.00518192950126871	0.639252813623272	0.745469529766702	M2	1.31387736348326	0.698961937716263	Connectors	Ascomycota	Archaeorhizomycetes	Archaeorhizomycetales	Archaeorhizomycetaceae	Archaeorhizomyces
ASV18	4	6	0.00374552617658887	0.186568090917312	0.367755222124154	M4	-0.99186506	0.625	Connectors	Ascomycota	Sordariomycetes	Coniochaetales	Coniochaetaceae	Coniochaeta
ASV21	9	57	0.00435135140886901	0.36537727166249	7.2818275013294	M1	-0.548008053	0.617283950617284	Peripheral nodes	Ascomycota	Archaeorhizomycetes	Archaeorhizomycetales	Archaeorhizomycetaceae	Archaeorhizomyces
ASV27	14	130	0.00485321686841672	0.508262823736455	0.478036104882876	M2	-0.410586676	0.775510204081633	Connectors	Ascomycota	Pezizomycetes	Pezizales	Pezizales_fam_Incertae_sedis	Pezizales_gen_Incertae_sedis
ASV30	9	35	0.00448087153391661	0.345799145028165	0.0831446589150262	M2	-0.410586676	0.617283950617284	Peripheral nodes	Ascomycota	Archaeorhizomycetes	Archaeorhizomycetales	Archaeorhizomycetaceae	Archaeorhizomyces
ASV33	12	61	0.00465131747797047	0.469632285181313	2.35619171879197	M6	1.15577119279413	0.791666666666667	Connectors	Ascomycota	Pezizomycetes	Pezizales	Pulvinulaceae	Pulvinulaceae_gen_Incertae_sedis
ASV3	6	27	0.00425784382291832	0.243043960450374	0.854928102711978	M6	0.0963142660661774	0.611111111111111	Peripheral nodes	Ascomycota	Leotiomycetes	Erysiphales	Erysiphaceae	Blumeria
ASV34	4	4	0.00394569505356783	0.141898943757946	0.588773826426845	M3	-1.931783758	0.5	Peripheral nodes	Ascomycota	Pezizomycotina_cls_Incertae_sedis	Pezizomycotina_ord_Incertae_sedis	Pezizomycotina_fam_Incertae_sedis	Pezizomycotina_gen_Incertae_sedis
ASV37	12	63	0.00465999424928256	0.552138329662738	5.1152238784151	M3	-0.66613233	0.777777777777778	Connectors	Ascomycota	Archaeorhizomycetes	Archaeorhizomycetales	Archaeorhizomycetaceae	Archaeorhizomyces
ASV38	16	90	0.00482710659963246	0.637250009212728	0.164553330446112	M4	1.38861108332778	0.75	Connectors	Ascomycota	Leotiomycetes	Helotiales	Helotiales_fam_Incertae_sedis	Leohumicola
ASV41	8	46	0.00430027997859603	0.281107283716948	0.130107686038459	M6	0.0963142660661774	0.6875	Connectors	Ascomycota	Archaeorhizomycetes	Archaeorhizomycetales	Archaeorhizomycetaceae	Archaeorhizomyces
ASV47	9	13	0.00441709331452342	0.39866647054336	0.180451320172722	M5	-0.833337303	0.716049382716049	Connectors	Mortierellomycota	Mortierellomycetes	Mortierellales	Mortierellaceae	Mortierellaceae_gen_Incertae_sedis
ASV48	9	21	0.00429662860490194	0.369179963181985	2.17765912151729	M4	-0.396746024	0.716049382716049	Connectors
ASV49	8	41	0.00424338024864319	0.277226391688663	5.02065824986889	M2	0.164234670435408	0.40625	Peripheral nodes	Ascomycota	Archaeorhizomycetes	Archaeorhizomycetales	Archaeorhizomycetaceae	Archaeorhizomyces
ASV50	12	36	0.00460427726756142	0.502282996628707	2.00999928733149	M2	0.739056016959334	0.569444444444444	Peripheral nodes	Basidiomycota	Agaricomycetes	Agaricales	Tricholomataceae	Dermoloma
ASV52	11	26	0.00442171680593881	0.491603169022749	0.609422939520027	M2	0.164234670435408	0.628099173553719	Connectors	Basidiomycota	Agaricomycetes	Agaricales	Agaricales_fam_Incertae_sedis	Agaricales_gen_Incertae_sedis
ASV53	9	17	0.00427285360924865	0.407416066515335	0.18081679120092	M4	-0.396746024	0.765432098765432	Connectors
ASV54	9	6	0.00447036584487199	0.483722510394686	0.100413164997378	M4	-0.396746024	0.790123456790123	Connectors	Ascomycota	Archaeorhizomycetes	Archaeorhizomycetales	Archaeorhizomycetaceae	Archaeorhizomyces
ASV56	15	100	0.00487607579736068	0.627711196281945	2.2369567958424	M1	0.411006039549789	0.711111111111111	Connectors
ASV57	8	43	0.00443895492097051	0.310348446377404	0.109641308459375	M2	0.164234670435408	0.40625	Peripheral nodes	Ascomycota	Geoglossomycetes	Geoglossales	Geoglossales_fam_Incertae_sedis	Geoglossales_gen_Incertae_sedis
ASV55	13	163	0.00498185229604838	0.487098278071182	0.0775712257350079	M2	-0.410586676	0.733727810650888	Connectors	Basidiomycota	Agaricomycetes	Geastrales	Geastraceae	Geastrum
ASV58	12	30	0.00459772863195246	0.580259613283494	1.91397177467249	M1	-0.068501007	0.666666666666667	Connectors	Basidiomycota	Agaricomycetes	Agaricales	Clavariaceae	Clavaria
ASV59	14	48	0.00460699039550702	0.609482136771198	5.32811075234039	M6	0.0963142660661774	0.795918367346939	Connectors	Basidiomycota	Agaricomycetes	Agaricales	Tricholomataceae	Dermoloma
ASV60	13	79	0.00491043146354348	0.558885618426253	0.209689002428555	M2	-0.410586676	0.769230769230769	Connectors
ASV1	13	75	0.00472428771720112	0.510975749987506	0.581373038105837	M2	0.739056016959334	0.650887573964497	Connectors
ASV66	6	7	0.00407993194547959	0.234355061941053	0.153863302871323	M6	-0.963142661	0.722222222222222	Connectors	Ascomycota	Eurotiomycetes	Onygenales	Onygenales_fam_Incertae_sedis	Onygenales_gen_Incertae_sedis
ASV69	16	115	0.00486008736212359	0.628477868337968	1.21299834258889	M2	0.739056016959334	0.7265625	Connectors	Ascomycota	Sordariomycetes	Sordariomycetes_ord_Incertae_sedis	Sordariomycetes_fam_Incertae_sedis	Sordariomycetes_gen_Incertae_sedis
ASV74	7	14	0.00408443875679178	0.257328650677907	0.205394717847229	M5	-1.35803116	0.775510204081633	Connectors	Basidiomycota	Agaricomycetes	Agaricales	Clavariaceae	Clavaria
ASV77	16	114	0.00491257044131361	0.698844499677147	0.378445249698943	M5	1.26543812605329	0.71875	Connectors	Mortierellomycota	Mortierellomycetes	Mortierellales	Mortierellaceae	Mortierella
ASV81	15	137	0.00500441189372138	0.576978084632968	0.555972801646082	M4	0.793492047615872	0.782222222222222	Connectors	Ascomycota	Leotiomycetes	Helotiales
ASV83	20	116	0.00513597039640502	0.907126433939641	0.293747338914076	M5	2.31482584034138	0.715	Connectors	Ascomycota	Leotiomycetes	Thelebolales	Pseudeurotiaceae	Pseudeurotium
ASV84	13	58	0.00476480677359763	0.594862360144341	1.09403752291047	M3	-0.66613233	0.757396449704142	Connectors	Ascomycota	Sordariomycetes	Coniochaetales	Coniochaetaceae	Coniochaeta
ASV91	11	28	0.00461678457316345	0.555750430822572	0.0752870318087709	M5	-0.308643445	0.776859504132231	Connectors	Basidiomycota	Agaricomycetes	Agaricales	Clavariaceae	Clavaria
ASV96	13	46	0.00463104234052714	0.537733865387147	0.110646353786919	M2	0.164234670435408	0.674556213017751	Connectors	Ascomycota	Pezizomycotina_cls_Incertae_sedis	Pezizomycotina_ord_Incertae_sedis	Pezizomycotina_fam_Incertae_sedis	Pezizomycotina_gen_Incertae_sedis
ASV98	22	99	0.00500152456841654	1	1.21902861455415	M3	2.49799623877298	0.735537190082645	Connectors
ASV101	10	77	0.00472484877307109	0.378707309532968	0.088443988823896	M3	-0.033306617	0.64	Connectors
ASV103	11	45	0.00465161172982089	0.488773382403759	1.07475892617302	M2	0.164234670435408	0.644628099173554	Connectors
ASV108	14	31	0.00466723275915348	0.659286487180931	0.346466534731625	M1	-0.548008053	0.663265306122449	Connectors	Basidiomycota	Agaricomycetes	Agaricales	Hygrophoraceae	Hygrocybe
ASV109	13	29	0.00456401631481359	0.601896941084374	1.12473708927909	M3	-0.033306617	0.710059171597633	Connectors	Ascomycota
ASV110	9	36	0.00437462968854832	0.362811879990352	0.3246296407968	M3	-0.66613233	0.666666666666667	Connectors
ASV2	17	142	0.00508250632151441	0.745273943187244	0.250347654315573	M1	0.890513085691209	0.705882352941176	Connectors	Ascomycota	Leotiomycetes	Erysiphales	Erysiphaceae	Blumeria
ASV111	15	100	0.00484239981853194	0.53742642805624	0.099499487426883	M5	1.26543812605329	0.666666666666667	Connectors	Basidiomycota	Agaricomycetes	Agaricales	Tricholomataceae	Floccularia
ASV71	8	30	0.00445562840548791	0.262347718273365	0.106534804719693	M4	-0.99186506	0.78125	Connectors	Ascomycota	Dothideomycetes	Pleosporales	Melanommataceae	Melanommataceae_gen_Incertae_sedis
ASV12	18	107	0.00498289870683932	0.764599670131354	0.216632951964315	M5	0.216050411765196	0.814814814814815	Connectors
ASV126	8	30	0.00425431026906499	0.31700735983019	0.323441859955157	M6	1.15577119279413	0.6875	Connectors	Ascomycota	Sordariomycetes	Coniochaetales	Coniochaetaceae	Coniochaeta
ASV127	13	33	0.00465611439936655	0.662299421768018	0.241210878610625	M3	0.599519097305515	0.710059171597633	Connectors	Ascomycota	Sordariomycetes	Sordariales	Chaetomiaceae	Chaetomium
ASV132	16	128	0.00500459201473698	0.622988292340012	0.821852974660066	M2	1.31387736348326	0.6796875	Connectors
ASV137	21	194	0.00513322281766824	0.920059697021269	0.314670555278407	M5	0.740744268909241	0.807256235827664	Connectors	Basidiomycota	Agaricomycetes	Cantharellales	Ceratobasidiaceae	Ceratobasidium
ASV140	10	60	0.00471956918620493	0.367894500822249	0.120514071548263	M2	-1.560229369	0.76	Connectors	Mortierellomycota	Mortierellomycetes	Mortierellales	Mortierellaceae	Mortierella
ASV141	20	163	0.00508785883377237	0.80182160432215	0.136137958003724	M6	0.0963142660661774	0.81	Connectors
ASV26	14	73	0.00474768182406144	0.599495774865039	0.148838076233602	M4	0.198373011903968	0.775510204081633	Connectors	Ascomycota	Leotiomycetes	Erysiphales	Erysiphaceae	Blumeria
ASV6	13	85	0.00495017601984219	0.632835368391249	0.111103192572167	M4	0.793492047615872	0.757396449704142	Connectors
ASV139	12	139	0.00486875581299417	0.401507531226087	0.114940638368245	M2	-0.410586676	0.694444444444444	Connectors	Ascomycota	Dothideomycetes	Pleosporales	Melanommataceae	Melanommataceae_gen_Incertae_sedis
ASV153	12	40	0.00455083864560499	0.506234336544889	0.595626408205556	M1	-0.548008053	0.708333333333333	Connectors
ASV160	21	149	0.005124022326732	0.883685387149543	0.184106030454701	M1	2.32903422411547	0.671201814058957	Connectors	Mortierellomycota	Mortierellomycetes	Mortierellales	Mortierellaceae	Mortierellaceae_gen_Incertae_sedis
ASV142	5	15	0.0039608609266779	0.18030588182406	0.322071343599415	M6	-0.963142661	0.72	Connectors	Ascomycota
ASV5	10	25	0.00448606801868813	0.475677464178648	0.163091446333321	M3	0.599519097305515	0.58	Peripheral nodes
ASV176	9	24	0.00436991361693017	0.420153720065581	0.130655892580755	M1	-1.027515099	0.641975308641975	Connectors	Ascomycota	Dothideomycetes	Pleosporales	Melanommataceae	Melanommataceae_gen_Incertae_sedis
ASV182	14	96	0.00468310484034547	0.516809958224949	0.223394165985977	M2	0.164234670435408	0.704081632653061	Connectors
ASV185	15	106	0.00474104924124442	0.597496766571485	0.26149452067561	M3	-0.66613233	0.773333333333333	Connectors
ASV187	11	43	0.00437879751986978	0.466594482634057	0.0713582182556433	M3	0.599519097305515	0.644628099173554	Connectors	Basidiomycota	Tremellomycetes	Filobasidiales	Piskurozymaceae	Solicoccozyma
ASV190	12	34	0.00460012589648162	0.579099468627355	0.105255656	M1	-1.027515099	0.791666666666667	Connectors	Ascomycota	Archaeorhizomycetes	Archaeorhizomycetales	Archaeorhizomycetaceae	Archaeorhizomyces
ASV188	15	60	0.00479529858729568	0.719879602633214	0.0992253841557345	M5	-0.308643445	0.782222222222222	Connectors	Ascomycota	Sordariomycetes	Hypocreales	Hypocreales_fam_Incertae_sedis	Hypocreales_gen_Incertae_sedis
ASV159	13	69	0.00482412145014043	0.518499747995044	0.0791244776048491	M2	2.46352005653111	0.390532544378698	Peripheral nodes	Basidiomycota	Agaricomycetes	Agaricales	Psathyrellaceae	Psathyrella
ASV95	12	44	0.00465185428802862	0.594246315377929	0.185750650081591	M1	0.890513085691209	0.5	Peripheral nodes	Ascomycota	Ascomycota_cls_Incertae_sedis	Ascomycota_ord_Incertae_sedis	Ascomycota_fam_Incertae_sedis	Ascomycota_gen_Incertae_sedis
ASV202	9	56	0.00450141191202927	0.326568321913073	0.118960819678422	M6	1.15577119279413	0.691358024691358	Connectors	Basidiomycota	Agaricomycetes	Phallales	Gastrosporiaceae	Gastrosporium
ASV213	20	149	0.00504457870572786	0.901192396893455	0.130016318281409	M4	1.98373011903968	0.755	Connectors	Ascomycota	Leotiomycetes	Helotiales	Helotiales_fam_Incertae_sedis	Leohumicola
ASV214	9	67	0.00455302136133052	0.355029016956438	0.138330784172912	M1	-0.068501007	0.493827160493827	Peripheral nodes	Mortierellomycota	Mortierellomycetes	Mortierellales	Mortierellaceae	Mortierella
ASV46	16	109	0.00489062361502292	0.629947485884491	0.157061174368055	M1	1.84952717797405	0.5546875	Peripheral nodes	Ascomycota	Leotiomycetes	Erysiphales	Erysiphaceae	Blumeria
ASV222	12	41	0.00464925555851411	0.54685416755632	0.0956620416308048	M1	-1.027515099	0.777777777777778	Connectors	Mortierellomycota	Mortierellomycetes	Mortierellales	Mortierellaceae	Linnemannia
ASV80	15	139	0.00482709064483044	0.630569249226085	0.171040441196625	M1	-0.548008053	0.782222222222222	Connectors	Ascomycota	Leotiomycetes	Erysiphales	Erysiphaceae	Blumeria
ASV224	15	106	0.00501006035365342	0.656578377789234	0.16318281409037	M2	-0.410586676	0.728888888888889	Connectors	Ascomycota	Leotiomycetes	Thelebolales	Pseudeurotiaceae	Pseudogymnoascus
ASV240	9	62	0.00476210217810623	0.3966894165076	0.0957534093878543	M4	-0.396746024	0.765432098765432	Connectors	Ascomycota	Leotiomycetes	Thelebolales	Pseudeurotiaceae	Pseudogymnoascus
ASV11	14	237	0.00502988586731337	0.459952019951437	0.0864338981688074	M3	0.599519097305515	0.683673469387755	Connectors
ASV249	13	79	0.0046444292349055	0.496350687526452	0.0999563262121304	M2	0.164234670435408	0.674556213017751	Connectors	Ascomycota	Sordariomycetes	Coniochaetales	Coniochaetaceae	Coniochaeta
ASV65	15	92	0.00503687971135483	0.701318071190956	0.215171067851524	M5	-0.308643445	0.808888888888889	Connectors	Ascomycota	Leotiomycetes	Erysiphales	Erysiphaceae	Blumeria
ASV257	17	165	0.00516211792802397	0.753068181281378	0.250804493100821	M5	0.740744268909241	0.719723183391003	Connectors	Ascomycota	Pezizomycetes	Pezizales	Pezizales_fam_Incertae_sedis	Pezizales_gen_Incertae_sedis
ASV266	16	94	0.00489150361815337	0.748137776092877	0.267707528154974	M1	0.411006039549789	0.6953125	Connectors	Ascomycota	Dothideomycetes	Pleosporales	Melanommataceae	Melanommataceae_gen_Incertae_sedis
ASV270	16	125	0.00497234418244408	0.661596889660903	0.0804036262035418	M1	0.411006039549789	0.6953125	Connectors	Ascomycota	Sordariomycetes	Hypocreales	Hypocreales_fam_Incertae_sedis	Hypocreales_gen_Incertae_sedis
ASV24	15	62	0.00480325366737735	0.665621459574717	0.134950177162081	M3	1.232344811	0.702222222222222	Connectors	Ascomycota	Leotiomycetes	Erysiphales	Erysiphaceae	Blumeria
ASV291	9	49	0.00471992708039577	0.38576623659249	0.114940638368245	M5	-0.308643445	0.691358024691358	Connectors	Ascomycota	Leotiomycetes	Helotiales	Helotiaceae	Helotiaceae_gen_Incertae_sedis
ASV293	13	108	0.00475210888601863	0.487710551859369	0.227048876267956	M5	0.216050411765196	0.745562130177515	Connectors
ASV288	12	76	0.00481386512942234	0.553496606792128	0.0957534093878543	M3	0.599519097305515	0.666666666666667	Connectors	Ascomycota	Pezizomycotina_cls_Incertae_sedis	Pezizomycotina_ord_Incertae_sedis	Pezizomycotina_fam_Incertae_sedis	Pezizomycotina_gen_Incertae_sedis
ASV301	18	147	0.00515012083156529	0.799744551044746	0.0814086715310861	M1	1.37002013183263	0.685185185185185	Connectors
ASV300	11	75	0.00469665347358948	0.451954035226964	0.0719064247979402	M1	-0.068501007	0.644628099173554	Connectors	Ascomycota	Eurotiomycetes	Chaetothyriales	Chaetothyriales_fam_Incertae_sedis	Chaetothyriales_gen_Incertae_sedis
ASV313	5	9	0.00404057017526435	0.188213580253557	0.11046361827282	M2	-1.560229369	0.56	Peripheral nodes
ASV44	9	24	0.00445688865198832	0.402055529786275	0.211881828597742	M2	-2.135050716	0.790123456790123	Connectors	Ascomycota	Leotiomycetes	Erysiphales	Erysiphaceae	Blumeria
ASV64	13	139	0.00516674372338856	0.577108760780077	0.201922743079349	M1	-1.027515099	0.769230769230769	Connectors	Ascomycota	Leotiomycetes	Erysiphales	Erysiphaceae	Blumeria
ASV324	9	85	0.0048089734984726	0.34911813703407	0.50188308947279	M4	-0.99186506	0.814814814814815	Connectors
ASV43	11	5	0.00452552443755162	0.584299779345751	0.10699164350494	M1	-1.507022145	0.776859504132231	Connectors	Ascomycota	Leotiomycetes	Erysiphales	Erysiphaceae	Blumeria
ASV334	12	66	0.00473974509961202	0.505772623225371	0.0744647219953256	M4	-0.396746024	0.75	Connectors	Chytridiomycota	Spizellomycetes	Spizellomycetales	Spizellomycetales_fam_Incertae_sedis	Spizellomycetales_gen_Incertae_sedis
ASV332	6	20	0.00439479409251806	0.276845570497637	0.119600393977768	M5	-1.35803116	0.777777777777778	Connectors	Fungi_phy_Incertae_sedis	Fungi_cls_Incertae_sedis	Fungi_ord_Incertae_sedis	Fungi_fam_Incertae_sedis	Fungi_gen_Incertae_sedis
ASV336	9	56	0.00448411594463589	0.361872436454075	0.165375640259558	M5	-0.833337303	0.740740740740741	Connectors	Ascomycota	Sordariomycetes
ASV357	10	76	0.0046553161020276	0.433999005877772	0.256834765066086	M1	-1.027515099	0.72	Connectors
ASV360	18	177	0.00532808722945991	0.836414369216419	0.18776074073668	M2	-0.410586676	0.808641975308642	Connectors
ASV86	9	17	0.00429140040356315	0.373128575527478	0.164187859417914	M3	-0.66613233	0.691358024691358	Connectors	Ascomycota	Leotiomycetes	Erysiphales	Erysiphaceae	Blumeria
ASV398	11	63	0.00444994183354724	0.44172443428021	0.0971239257435965	M3	-0.66613233	0.760330578512397	Connectors	Ascomycota	Sordariomycetes	Coniochaetales	Coniochaetaceae	Coniochaeta
ASV396	12	79	0.00475385548538612	0.523425044876995	0.106717540233792	M1	0.890513085691209	0.513888888888889	Peripheral nodes	Rozellomycota	Rozellomycotina_cls_Incertae_sedis	GS07	GS07_fam_Incertae_sedis	GS07_gen_Incertae_sedis
ASV413	6	22	0.00446969535574269	0.295905127035163	0.133031454264042	M3	-1.298958044	0.611111111111111	Peripheral nodes
ASV415	14	81	0.00469348370836812	0.621148948186328	0.477396530583529	M1	0.890513085691209	0.622448979591837	Connectors
ASV459	12	45	0.00477329178561134	0.598965784102049	0.079307213118948	M1	-0.548008053	0.694444444444444	Connectors
ASV488	13	59	0.00466737628526323	0.557877652030546	0.281778162740594	M2	1.88869871000719	0.485207100591716	Peripheral nodes
ASV521	4	20	0.00415154507626489	0.169364441312193	0.184106030454701	M4	-1.586984095	0.75	Connectors
ASV519	3	0	0.00360995776307495	0.178959030135851	0.353867323052633	M6	-2.022599587	0.666666666666667	Connectors	Basidiomycota	Agaricomycetes	Agaricales	Hygrophoraceae	Hygrocybe
ASV534	12	85	0.00466640446493997	0.502826820310806	0.196257942142282	M1	0.890513085691209	0.527777777777778	Peripheral nodes
ASV550	12	45	0.00462158150527515	0.530648183900298	0.253454158055256	M2	-0.985408023	0.777777777777778	Connectors	Basidiomycota	Agaricomycetes	Agaricales	Clavariaceae	Clavaria
ASV365	12	81	0.0047065416043079	0.553438540892564	0.0950224673314585	M1	-0.548008053	0.708333333333333	Connectors	Ascomycota	Sordariomycetes	Hypocreales	Stachybotriaceae	Stachybotriaceae_gen_Incertae_sedis
ASV573	14	103	0.00505417890773523	0.682808616786049	0.105255656	M2	-0.410586676	0.714285714285714	Connectors	Basidiomycota	Agaricomycetes	Cantharellales	Ceratobasidiaceae	Ceratobasidium
ASV587	8	36	0.00425673381027183	0.288500682683911	0.158157587452649	M2	-0.410586676	0.5625	Peripheral nodes
ASV637	12	59	0.00451371094300907	0.47292388859291	0.0876216790104506	M6	0.0963142660661774	0.763888888888889	Connectors
ASV679	8	51	0.00447325812045204	0.29102283032215	0.0822309813445314	M4	0.198373011903968	0.65625	Connectors	Ascomycota	Sordariomycetes	Hypocreales	Hypocreales_fam_Incertae_sedis	Hypocreales_gen_Incertae_sedis
ASV699	11	114	0.0049133078943602	0.397594048193424	0.138148048658813	M4	-0.99186506	0.727272727272727	Connectors	Basidiomycota	Agaricomycetes	Agaricales	Hygrophoraceae	Hygrocybe
ASV781	7	37	0.00450834578901327	0.255777247095942	0.17021813138318	M1	-1.507022145	0.693877551020408	Connectors	Basidiomycota	Agaricomycetes	Agaricales	Clavariaceae	Clavaria
ASV984	9	43	0.00449513822923604	0.429574538407487	0.0721805280690886	M5	-0.308643445	0.716049382716049	Connectors	Ascomycota	Leotiomycetes	Erysiphales	Erysiphaceae	Blumeria
ASV1066	13	52	0.00479628087397318	0.635639851051372	0.0754697673228699	M3	0.599519097305515	0.72189349112426	Connectors	Basidiomycota	Agaricomycetes	Agaricales	Clavariaceae	Clavaria
