# Supplementary material for: Microbial interactions mediate the fairy ring type effects on alpine meadow plant communities on the Tibetan plateau
Source: Environ Microbiome. 2026 Mar 10;21:55. doi: 10.1186/s40793-026-00873-z (PMC13088534; doi:10.1186/s40793-026-00873-z)
Supplement: Supplementary file 2 — Supplementary Material 2 [file 40793_2026_873_MOESM2_ESM.zip › co-occurrence network/fungi/T2/Agaricus_20out_edge.csv]

Source	Target	Interaction	weight
ASV4	ASV2	+	0.7418996142789
ASV4	ASV472	-	0.743683929342684
ASV7	ASV192	-	0.818373275826833
ASV7	ASV473	+	0.987986768884896
ASV9	ASV38	+	0.93935382076425
ASV9	ASV52	+	0.880157559305616
ASV9	ASV213	-	0.817034748427007
ASV9	ASV252	-	0.78175438327305
ASV9	ASV581	-	0.971192743795296
ASV10	ASV33	+	0.97890837540298
ASV13	ASV33	+	0.884440503881492
ASV13	ASV286	+	0.951754686801293
ASV13	ASV597	-	1
ASV13	ASV1250	+	0.800153686658839
ASV16	ASV37	-	0.800867197182261
ASV16	ASV111	-	0.940696877936186
ASV17	ASV180	-	1
ASV17	ASV357	+	0.961051977263653
ASV18	ASV571	+	0.982555677305929
ASV21	ASV66	-	0.800094637366045
ASV21	ASV62	-	0.78802235801548
ASV21	ASV878	-	0.861514299004066
ASV22	ASV38	-	0.83368850211588
ASV27	ASV30	+	0.952127459292412
ASV27	ASV71	-	0.942860274231109
ASV27	ASV214	-	0.931149848915019
ASV33	ASV310	+	0.944930384927592
ASV3	ASV310	-	0.846070556527709
ASV3	ASV395	-	0.804353578145923
ASV34	ASV434	+	0.944117715562593
ASV34	ASV487	-	0.819206786293961
ASV37	ASV28	-	0.809091638233817
ASV37	ASV47	-	0.948637992576386
ASV37	ASV2	-	0.845075112557516
ASV37	ASV114	-	0.944348203726105
ASV37	ASV936	-	1
ASV40	ASV6	-	0.901511435071441
ASV38	ASV103	-	0.870387242761455
ASV38	ASV6	+	0.838371571537835
ASV38	ASV142	-	0.950860823164056
ASV38	ASV406	-	1
ASV38	ASV680	-	0.877692962115102
ASV38	ASV959	-	0.86737456199154
ASV38	ASV1410	-	0.606572614648894
ASV41	ASV191	-	0.910959967266481
ASV41	ASV434	-	0.842076283260633
ASV41	ASV502	-	0.820007589782852
ASV47	ASV96	-	0.846806805454439
ASV47	ASV502	+	0.899686525848554
ASV48	ASV96	-	0.908617687569968
ASV48	ASV103	-	1
ASV48	ASV242	-	0.942297593681556
ASV48	ASV11	+	0.996035449561964
ASV50	ASV473	-	0.82264983307827
ASV52	ASV110	-	1
ASV52	ASV139	-	1
ASV52	ASV5	-	1
ASV52	ASV171	-	1
ASV52	ASV175	-	1
ASV52	ASV534	-	0.997278973667547
ASV53	ASV69	-	0.867156625565275
ASV53	ASV139	-	0.83384402597262
ASV53	ASV159	-	0.942758783806554
ASV53	ASV502	-	0.807217062465928
ASV53	ASV581	-	0.802901977145735
ASV54	ASV57	-	0.797782278387388
ASV54	ASV108	-	0.90290744664689
ASV54	ASV153	-	0.798549007566177
ASV56	ASV71	-	0.967401139999473
ASV56	ASV141	-	0.829377646714857
ASV56	ASV405	-	1
ASV57	ASV146	+	0.872773036510608
ASV57	ASV158	-	0.949702482921103
ASV57	ASV680	+	0.678559398870074
ASV60	ASV165	-	0.94519974917342
ASV60	ASV234	-	0.952078557499795
ASV1	ASV12	+	0.832642186733979
ASV1	ASV680	+	0.686628156488834
ASV66	ASV293	-	0.878084525056832
ASV66	ASV510	-	1
ASV69	ASV2	-	0.958852474953871
ASV69	ASV171	-	0.963652268800969
ASV69	ASV721	+	0.898242183154559
ASV77	ASV399	+	0.784282716672386
ASV81	ASV175	-	0.928012564674064
ASV81	ASV304	-	0.954242206526447
ASV83	ASV93	-	0.81294997191619
ASV83	ASV98	-	0.96942189845943
ASV83	ASV155	-	0.967249060348314
ASV83	ASV234	-	0.892726876329226
ASV83	ASV597	-	0.990207075089439
ASV88	ASV405	+	0.682182120122558
ASV93	ASV153	-	0.9578656989435
ASV93	ASV310	-	0.908025440484512
ASV93	ASV502	+	0.931776948917628
ASV96	ASV191	+	0.902185025178749
ASV96	ASV959	-	0.901502956479179
ASV101	ASV165	-	0.935698947819959
ASV101	ASV991	-	0.808511788522274
ASV103	ASV502	+	0.857953711664882
ASV85	ASV5	-	0.58094333798492
ASV85	ASV268	+	0.850394450500257
ASV85	ASV581	-	0.948720119751933
ASV106	ASV310	-	0.990436907922436
ASV106	ASV316	-	0.798635420306244
ASV106	ASV385	-	0.983014989383303
ASV106	ASV397	-	0.935339882877672
ASV108	ASV291	+	0.753295757719106
ASV2	ASV95	-	1
ASV2	ASV571	-	0.856395907506858
ASV2	ASV959	-	0.946377380435827
ASV111	ASV71	-	0.84952740786044
ASV111	ASV159	-	0.85524957091113
ASV111	ASV434	-	0.820371676883044
ASV111	ASV680	-	0.923267907905203
ASV111	ASV1263	+	0.984433822848941
ASV71	ASV300	-	0.94539864698148
ASV114	ASV252	-	0.955721894205949
ASV12	ASV1410	+	0.990453528326131
ASV126	ASV502	-	0.963055431763737
ASV126	ASV67	-	1
ASV127	ASV188	-	0.96214702084089
ASV130	ASV6	-	0.910064028003339
ASV130	ASV153	-	0.723799083282149
ASV130	ASV5	+	0.824031211208993
ASV130	ASV502	+	0.880868325455853
ASV132	ASV62	-	0.763613388036002
ASV141	ASV173	-	0.824571097271315
ASV146	ASV139	-	0.747787786746587
ASV153	ASV158	+	0.969785141597183
ASV153	ASV991	+	0.785762210898801
ASV155	ASV5	-	0.96852434607642
ASV155	ASV191	-	0.974426946333063
ASV155	ASV252	-	0.964987095522531
ASV155	ASV502	-	0.865351642873308
ASV155	ASV878	+	0.748068672064579
ASV158	ASV180	-	0.80186992500591
ASV158	ASV197	+	0.815845196434722
ASV158	ASV97	-	0.852607839483884
ASV142	ASV214	-	0.883190731355219
ASV142	ASV817	-	0.869694140214448
ASV165	ASV252	+	0.871298396438835
ASV165	ASV1410	-	0.951320679363974
ASV5	ASV300	-	0.913910263913754
ASV5	ASV405	-	0.8060489477682
ASV5	ASV991	+	0.749621373654632
ASV175	ASV1250	-	0.733114295377005
ASV176	ASV405	-	1
ASV197	ASV510	-	0.717516826127477
ASV62	ASV357	-	1
ASV62	ASV571	-	0.916795309359051
ASV62	ASV817	-	0.930344629401676
ASV97	ASV304	-	0.967100060631666
ASV11	ASV1153	-	0.611586026921716
ASV286	ASV316	+	0.904874966625189
ASV286	ASV67	+	0.883683194645216
ASV406	ASV1328	-	0.917653022240916
ASV452	ASV510	-	0.89556331558698
ASV487	ASV817	-	0.79087656991512
ASV487	ASV991	-	0.742496953426965
ASV502	ASV571	-	0.673788326038829
ASV131	ASV571	-	0.792525002598612
ASV25	ASV1328	-	0.609382465872507
ASV571	ASV651	-	0.855474602642839
ASV581	ASV1410	-	0.907192782260799
ASV597	ASV680	-	0.645802908385145
ASV602	ASV1410	+	0.963338493017587
ASV651	ASV1093	+	0.823019667023463
ASV651	ASV1250	-	0.924125818682167
ASV680	ASV721	-	0.768385674314451
