# Supplementary material for: Microbial interactions mediate the fairy ring type effects on alpine meadow plant communities on the Tibetan plateau
Source: Environ Microbiome. 2026 Mar 10;21:55. doi: 10.1186/s40793-026-00873-z (PMC13088534; doi:10.1186/s40793-026-00873-z)
Supplement: Supplementary file 2 — Supplementary Material 2 [file 40793_2026_873_MOESM2_ESM.zip › co-occurrence network/fungi/T2/Agaricus_20out_node.csv]

ID	degree	betweenness_centrality	closeness_centrality	eigenvector_centrality	Abundance	module	z	p	taxa_roles	phylum	class	order	family	genus
ASV4	2	117	0.00210560993765536	0.0825325204989998	5.85839853410841	M2	0	0	Peripheral nodes	Ascomycota	Sordariomycetes	Coniochaetales	Coniochaetaceae	Coniochaeta
ASV7	2	2	0.276472470860403	9.80652544854547e-17	6.88221927245828	M13	0.866025403784439	0	Peripheral nodes	Ascomycota	Sordariomycetes	Coniochaetales	Coniochaetaceae	Coniochaeta
ASV9	5	354	0.00259465250072098	0.568665434996715	0.381238123221713	M8	0.266666666666667	0.72	Connectors	Basidiomycota	Agaricomycetes	Agaricales	Hygrophoraceae	Hygrocybe
ASV10	1	0	0.00162964332479467	0.0204604693899636	4.55241433585277	M4	-0.957427108	0	Peripheral nodes	Ascomycota	Archaeorhizomycetes	Archaeorhizomycetales	Archaeorhizomycetaceae	Archaeorhizomyces
ASV13	4	353	0.00229882480613425	0.113926028625807	2.4622490096225	M4	0.957427107756338	0.375	Peripheral nodes	Ascomycota	Archaeorhizomycetes	Archaeorhizomycetales	Archaeorhizomycetaceae	Archaeorhizomyces
ASV16	2	129	0.00225058682897273	0.136627728701665	1.71394737968925	M2	-0.9258201	0.5	Peripheral nodes	Basidiomycota	Agaricomycetes	Agaricales	Hygrophoraceae	Hygrocybe
ASV17	2	32	0.00178288763778588	0.0261394533721864	5.1207278665578	M5	0.253546276418555	0	Peripheral nodes	Ascomycota	Archaeorhizomycetes	Archaeorhizomycetales	Archaeorhizomycetaceae	Archaeorhizomyces
ASV18	1	0	0.00212593748641207	0.105976316122585	0.671227152659143	M11	-0.645497224	0	Peripheral nodes	Ascomycota	Sordariomycetes	Coniochaetales	Coniochaetaceae	Coniochaeta
ASV21	3	263	0.00217900774701718	0.0850791103478414	0.455359555389529	M12	0.408248290463863	0.444444444444444	Peripheral nodes	Ascomycota	Archaeorhizomycetes	Archaeorhizomycetales	Archaeorhizomycetaceae	Archaeorhizomyces
ASV22	1	0	0.00230149154143777	0.162389445801164	0.397479871306294	M7	-0.711659995	0	Peripheral nodes	Ascomycota	Sordariomycetes	Coniochaetales	Coniochaetaceae	Coniochaeta
ASV27	3	143	0.00191949849592586	0.0644801116396994	1.72295416726343	M3	0.957427107756338	0	Peripheral nodes	Ascomycota	Pezizomycetes	Pezizales	Pezizales_fam_Incertae_sedis	Pezizales_gen_Incertae_sedis
ASV30	1	0	0.00158135688198361	0.0168010018095782	1.00743133800997	M3	-0.957427108	0	Peripheral nodes	Ascomycota	Archaeorhizomycetes	Archaeorhizomycetales	Archaeorhizomycetaceae	Archaeorhizomyces
ASV33	3	140	0.00200361079979424	0.0763764100107911	2.94581014577707	M4	0.957427107756338	0	Peripheral nodes	Ascomycota	Pezizomycetes	Pezizales	Pulvinulaceae	Pulvinulaceae_gen_Incertae_sedis
ASV3	2	117	0.00182308188822476	0.0407637167169984	0.377103860072911	M4	0	0	Peripheral nodes	Ascomycota	Leotiomycetes	Erysiphales	Erysiphaceae	Blumeria
ASV34	2	28	0.00211836807658022	0.0616874334261244	1.03489465749845	M5	0.253546276418555	0	Peripheral nodes	Ascomycota	Pezizomycotina_cls_Incertae_sedis	Pezizomycotina_ord_Incertae_sedis	Pezizomycotina_fam_Incertae_sedis	Pezizomycotina_gen_Incertae_sedis
ASV37	6	364	0.00235792469392744	0.315888278	1.49556969407929	M1	1.40270901921696	0.444444444444444	Peripheral nodes	Ascomycota	Archaeorhizomycetes	Archaeorhizomycetales	Archaeorhizomycetaceae	Archaeorhizomyces
ASV40	1	0	0.00202367710165516	0.0790361168948043	0.73087866380615	M7	-0.711659995	0	Peripheral nodes	Basidiomycota	Agaricomycetes	Agaricales	Agaricales_fam_Incertae_sedis	Agaricales_gen_Incertae_sedis
ASV38	9	1387	0.00296771762670507	0.711770001657837	0.125061460251275	M7	2.0333142711014	0.691358024691358	Connectors	Ascomycota	Leotiomycetes	Helotiales	Helotiales_fam_Incertae_sedis	Leohumicola
ASV41	3	161	0.00255700440972462	0.356585230934522	1.05866667060406	M1	-0.280541804	0.444444444444444	Peripheral nodes	Ascomycota	Archaeorhizomycetes	Archaeorhizomycetales	Archaeorhizomycetaceae	Archaeorhizomyces
ASV28	1	0	0.00192765333404513	0.0699432052483855	0.136578336165796	M1	-1.122167215	0	Peripheral nodes	Basidiomycota
ASV47	3	172	0.00250588726879122	0.406647134957846	0.158578522207637	M1	0.561083607686782	0	Peripheral nodes	Mortierellomycota	Mortierellomycetes	Mortierellales	Mortierellaceae	Mortierellaceae_gen_Incertae_sedis
ASV48	4	348	0.00215920743605874	0.249055713326508	1.00433064064837	M1	1.40270901921696	0	Peripheral nodes
ASV50	1	0	0.190031108199215	7.06554147402281e-17	0.138350163229568	M13	-0.866025404	0	Peripheral nodes	Basidiomycota	Agaricomycetes	Agaricales	Tricholomataceae	Dermoloma
ASV52	7	542	0.00254222455360094	0.639706575084418	3.16330191785514	M9	2.47537967870266	0.448979591836735	Peripheral nodes	Basidiomycota	Agaricomycetes	Agaricales	Agaricales_fam_Incertae_sedis	Agaricales_gen_Incertae_sedis
ASV53	5	321	0.00276888874003594	0.509845616178217	0.390687867561833	M2	0	0.72	Connectors
ASV54	3	272	0.00238528146641928	0.123640919043987	1.3251789914465	M6	1	0	Peripheral nodes	Ascomycota	Archaeorhizomycetes	Archaeorhizomycetales	Archaeorhizomycetaceae	Archaeorhizomyces
ASV56	3	268	0.00198763002879409	0.104978897409412	1.42041469612428	M3	0.957427107756338	0	Peripheral nodes
ASV57	4	542	0.00259358769532688	0.161480558780703	1.61191967126702	M6	1	0.375	Peripheral nodes	Ascomycota	Geoglossomycetes	Geoglossales	Geoglossales_fam_Incertae_sedis	Geoglossales_gen_Incertae_sedis
ASV60	2	12	0.00194083524013954	0.100095725717715	0.101584751656289	M10	0.645497224367903	0	Peripheral nodes
ASV1	2	54	0.00236957763975371	0.0924468202373688	1.78393454870826	M8	-0.933333333	0.5	Peripheral nodes
ASV66	3	179	0.00189362402114168	0.0243091763044572	4.45348732479214	M12	1.63299316185545	0	Peripheral nodes	Ascomycota	Eurotiomycetes	Onygenales	Onygenales_fam_Incertae_sedis	Onygenales_gen_Incertae_sedis
ASV69	4	151	0.00246719831367043	0.33074564383644	0.0999605768478311	M2	0.925820099772551	0.375	Peripheral nodes	Ascomycota	Sordariomycetes	Sordariomycetes_ord_Incertae_sedis	Sordariomycetes_fam_Incertae_sedis	Sordariomycetes_gen_Incertae_sedis
ASV77	1	0	1.2750504107025	4.16231242498851e-17	0.551481173599186	M14	NA	NA	NA	Mortierellomycota	Mortierellomycetes	Mortierellales	Mortierellaceae	Mortierella
ASV81	2	60	0.00187015424926154	0.0607884842894269	0.383452907051429	M9	0.170715839910528	0	Peripheral nodes	Ascomycota	Leotiomycetes	Helotiales
ASV83	5	363	0.00258945790632747	0.442389266587359	0.236243608502998	M10	0.645497224367903	0.72	Connectors	Ascomycota	Leotiomycetes	Thelebolales	Pseudeurotiaceae	Pseudeurotium
ASV88	1	0	0.00192487821092003	0.038542663965218	0.411802140071789	M3	-0.957427108	0	Peripheral nodes	Basidiomycota	Agaricomycetes	Trechisporales	Hydnodontaceae	Trechispora
ASV93	4	901	0.00271641270123769	0.491603676393503	0.310512692926128	M6	-1	0.75	Connectors	Basidiomycota	Agaricomycetes	Trechisporales	Hydnodontaceae	Trechispora
ASV96	4	86	0.00233844923194361	0.338444563446481	0.363962809349931	M1	0.561083607686782	0.375	Peripheral nodes	Ascomycota	Pezizomycotina_cls_Incertae_sedis	Pezizomycotina_ord_Incertae_sedis	Pezizomycotina_fam_Incertae_sedis	Pezizomycotina_gen_Incertae_sedis
ASV98	1	0	0.00200158695043425	0.117363138493433	0.441037286624035	M10	-1.290994449	0	Peripheral nodes
ASV101	2	73	0.00224281286784186	0.124246340947784	0.295452162884062	M10	-1.290994449	0.5	Peripheral nodes
ASV103	3	567	0.00273766262445356	0.472484066315678	0.330002790627625	M1	-0.280541804	0.444444444444444	Peripheral nodes
ASV85	3	157	0.0024416292411166	0.229879460694451	0.0854906558270224	M8	0.266666666666667	0.444444444444444	Peripheral nodes	Fungi_phy_Incertae_sedis	Fungi_cls_Incertae_sedis	Fungi_ord_Incertae_sedis	Fungi_fam_Incertae_sedis	Fungi_gen_Incertae_sedis
ASV106	4	307	0.00180057253122728	0.0596881086453963	0.0871148306354805	M4	1.91485421551268	0	Peripheral nodes	Ascomycota	Sordariomycetes	Coniochaetales	Coniochaetaceae	Coniochaeta
ASV108	2	117	0.0019117823641591	0.0319065380874059	2.89487011769361	M6	0	0	Peripheral nodes	Basidiomycota	Agaricomycetes	Agaricales	Hygrophoraceae	Hygrocybe
ASV110	1	0	0.00195941547904228	0.175063304533727	0.849443424823592	M9	-0.59750544	0	Peripheral nodes
ASV2	6	544	0.00256671327307619	0.3896675327112	0.142632078633685	M2	1.8516401995451	0.5	Peripheral nodes	Ascomycota	Leotiomycetes	Erysiphales	Erysiphaceae	Blumeria
ASV111	6	651	0.00255576822622938	0.261798333841775	0.144256253442143	M2	1.8516401995451	0.5	Peripheral nodes	Basidiomycota	Agaricomycetes	Agaricales	Tricholomataceae	Floccularia
ASV71	4	341	0.00223695441684084	0.161598376553176	0.169061832334958	M3	0.957427107756338	0.375	Peripheral nodes	Ascomycota	Dothideomycetes	Pleosporales	Melanommataceae	Melanommataceae_gen_Incertae_sedis
ASV114	2	40	0.00213236848896404	0.197791854937452	0.12388024220876	M1	-0.280541804	0	Peripheral nodes	Ascomycota	Pezizomycotina_cls_Incertae_sedis	Pezizomycotina_ord_Incertae_sedis	Pezizomycotina_fam_Incertae_sedis	Pezizomycotina_gen_Incertae_sedis
ASV12	2	8	0.00215340543818399	0.112928908654025	0.164779916930841	M8	0.266666666666667	0	Peripheral nodes
ASV126	2	122	0.0023684106675888	0.289116247952899	2.40835593643275	M1	-0.280541804	0	Peripheral nodes	Ascomycota	Sordariomycetes	Coniochaetales	Coniochaetaceae	Coniochaeta
ASV127	1	0	1.03934219858211	4.64484701174384e-17	0.12255137191093	M15	NA	NA	NA	Ascomycota	Sordariomycetes	Sordariales	Chaetomiaceae	Chaetomium
ASV130	4	554	0.00291853941966878	0.552342146293909	0.266069364076502	M7	-0.711659995	0.75	Connectors	Mortierellomycota	Mortierellomycetes	Mortierellales	Mortierellales_fam_Incertae_sedis	Mortierellales_gen_Incertae_sedis
ASV132	1	0	0.00197179518172655	0.0353911685259779	0.464809299729649	M5	-1.014185106	0	Peripheral nodes
ASV141	2	117	0.00167087122408575	0.0251053122831616	0.0856383080823368	M3	0	0	Peripheral nodes
ASV146	2	20	0.00228988146743391	0.102494587302234	0.10128944714566	M6	-1	0.5	Peripheral nodes	Basidiomycota	Agaricomycetes
ASV6	3	182	0.00257285593166425	0.320361300162498	0.600206417852929	M7	1.11832284910577	0	Peripheral nodes
ASV139	3	92	0.00245724151176505	0.312380247064855	1.30465532795781	M9	-0.59750544	0.666666666666667	Connectors	Ascomycota	Dothideomycetes	Pleosporales	Melanommataceae	Melanommataceae_gen_Incertae_sedis
ASV153	5	792	0.00272328428029225	0.368376614232878	0.13672598842111	M6	1	0.56	Peripheral nodes
ASV155	6	371	0.00285161431155842	0.797781676091276	0.105276058039149	M1	0.561083607686782	0.666666666666667	Connectors	Basidiomycota	Agaricomycetes	Agaricales	Tricholomataceae	Dermoloma
ASV158	5	651	0.00239677749798864	0.169590321862082	0.288512506884286	M6	1	0.56	Peripheral nodes	Basidiomycota	Agaricomycetes
ASV142	3	289	0.00243517052726959	0.230871164158606	0.259720317097983	M7	-0.711659995	0.666666666666667	Connectors	Ascomycota
ASV165	4	158	0.00231586000527198	0.251836192759722	0.161383915058611	M10	0.645497224367903	0.625	Connectors
ASV5	7	975	0.00277499267544572	0.702994761743396	0.432325803560486	M3	0	0.816326530612245	Connectors
ASV171	2	30	0.0021886281294823	0.262285856400392	0.0723496051040432	M9	-0.59750544	0.5	Peripheral nodes	Ascomycota	Pezizomycetes	Pezizales	Pulvinulaceae	Pulvinulaceae_gen_Incertae_sedis
ASV173	1	0	0.00143892141224479	0.00566510603844335	0.111034495996409	M3	-0.957427108	0	Peripheral nodes	Ascomycota	Pezizomycetes	Pezizales	Pezizales_fam_Incertae_sedis	Pezizales_gen_Incertae_sedis
ASV175	3	261	0.00224084528432371	0.210228882158706	2.86002418543942	M9	0.170715839910528	0.444444444444444	Peripheral nodes	Ascomycota	Sordariomycetes	Coniochaetales	Coniochaetaceae	Coniochaeta
ASV176	1	0	0.00179630581963527	0.0564990826178405	0.233142911141396	M3	-0.957427108	0	Peripheral nodes	Ascomycota	Dothideomycetes	Pleosporales	Melanommataceae	Melanommataceae_gen_Incertae_sedis
ASV180	2	86	0.00199157353043127	0.044368481118592	0.125947373783161	M5	-1.014185106	0.5	Peripheral nodes	Basidiomycota	Agaricomycetes	Agaricales	Clavariaceae	Clavariaceae_gen_Incertae_sedis
ASV191	3	32	0.00235890092383855	0.385193998131262	0.179988099228222	M1	0.561083607686782	0	Peripheral nodes
ASV188	1	0	1.03934219858211	4.51656076048818e-17	0.231223431822309	M15	NA	NA	NA	Ascomycota	Sordariomycetes	Hypocreales	Hypocreales_fam_Incertae_sedis	Hypocreales_gen_Incertae_sedis
ASV192	1	0	0.190340479587609	5.28244738101421e-17	0.282458764416397	M13	-0.866025404	0	Peripheral nodes	Ascomycota	Orbiliomycetes	Orbiliales	Orbiliaceae	Orbiliaceae_gen_Incertae_sedis
ASV197	2	214	0.00199918689345244	0.040932493929922	0.526232637940428	M6	-1	0.5	Peripheral nodes	Basidiomycota	Agaricomycetes	Agaricales	Hygrophoraceae	Hygrocybe
ASV159	2	18	0.0023833242581995	0.192812404034198	0.168323571058386	M2	0	0	Peripheral nodes	Basidiomycota	Agaricomycetes	Agaricales	Psathyrellaceae	Psathyrella
ASV95	1	0	0.00197393102309404	0.10663714991037	0.0973028362521723	M2	-0.9258201	0	Peripheral nodes	Ascomycota	Ascomycota_cls_Incertae_sedis	Ascomycota_ord_Incertae_sedis	Ascomycota_fam_Incertae_sedis	Ascomycota_gen_Incertae_sedis
ASV213	1	0	0.00207899719184268	0.12714862452968	0.163155742122383	M8	-0.933333333	0	Peripheral nodes	Ascomycota	Leotiomycetes	Helotiales	Helotiales_fam_Incertae_sedis	Leohumicola
ASV214	2	83	0.0020250253256106	0.072231389186425	0.0934638776139986	M3	-0.957427108	0.5	Peripheral nodes	Mortierellomycota	Mortierellomycetes	Mortierellales	Mortierellaceae	Mortierella
ASV62	5	564	0.00239343643410906	0.169358524221245	2.23693166801276	M5	1.52127765851133	0.56	Peripheral nodes	Ascomycota	Leotiomycetes	Erysiphales	Erysiphaceae	Blumeria
ASV97	2	88	0.00196914167122378	0.0470679731561314	0.180431055994165	M9	-0.59750544	0.5	Peripheral nodes	Basidiomycota	Agaricomycetes	Agaricomycetes_ord_Incertae_sedis	Agaricomycetes_fam_Incertae_sedis	Agaricomycetes_gen_Incertae_sedis
ASV242	1	0	0.00174403886462819	0.0642242288689165	0.860074387206227	M1	-1.122167215	0	Peripheral nodes	Basidiomycota	Agaricomycetes	Corticiales	Corticiales_fam_Incertae_sedis	Corticiales_gen_Incertae_sedis
ASV11	2	117	0.00173107124152087	0.0698432913684348	0.315385217351502	M1	-0.280541804	0	Peripheral nodes
ASV252	4	176	0.00250669581493975	0.444116068271672	0.158135565441694	M1	-0.280541804	0.625	Connectors	Ascomycota	Dothideomycetes	Pleosporales	Phaeosphaeriaceae	Ophiosphaerella
ASV268	1	0	0.0019644098345866	0.0534976733296802	0.194162715738402	M8	-0.933333333	0	Peripheral nodes	Ascomycota	Archaeorhizomycetes	Archaeorhizomycetales	Archaeorhizomycetaceae	Archaeorhizomyces
ASV286	3	131	0.00192173432379349	0.059119775893453	0.203464807823207	M4	0	0.444444444444444	Peripheral nodes	Ascomycota	Sordariomycetes	Coniochaetales	Coniochaetaceae	Coniochaeta
ASV291	1	0	0.00163610505509797	0.0065774796671866	0.103947187741319	M6	-1	0	Peripheral nodes	Ascomycota	Leotiomycetes	Helotiales	Helotiaceae	Helotiaceae_gen_Incertae_sedis
ASV293	1	0	0.00158522864930851	0.00584145283309041	0.140121990293341	M12	-0.816496581	0	Peripheral nodes
ASV300	2	61	0.0022736350395754	0.217629341134524	0.0977457930181155	M3	0	0	Peripheral nodes	Ascomycota	Eurotiomycetes	Chaetothyriales	Chaetothyriales_fam_Incertae_sedis	Chaetothyriales_gen_Incertae_sedis
ASV304	2	28	0.00173575124342268	0.0283312230679906	0.213652813439899	M9	0.170715839910528	0	Peripheral nodes	Basidiomycota
ASV310	4	695	0.00221619614431492	0.167526313295085	0.113692236592068	M4	0.957427107756338	0.375	Peripheral nodes	Ascomycota	Dothideomycetes	Dothideomycetes_ord_Incertae_sedis	Dothideomycetes_fam_Incertae_sedis	Dothideomycetes_gen_Incertae_sedis
ASV316	2	67	0.00168274735179966	0.0276850159371098	0.455950164410786	M4	0	0	Peripheral nodes
ASV234	2	28	0.00207305691130246	0.134157751582043	0.561373874705249	M10	0.645497224367903	0	Peripheral nodes	Ascomycota	Sordariomycetes	Sordariales	Sordariales_fam_Incertae_sedis	Sordariales_gen_Incertae_sedis
ASV357	2	65	0.0019240397396629	0.0532217345575161	0.0773697817847319	M5	0.253546276418555	0	Peripheral nodes
ASV385	1	0	0.0014916653385687	0.0160569207973339	0.0788463043378756	M4	-0.957427108	0	Peripheral nodes	Basidiomycota	Agaricomycetes	Agaricales	Hygrophoraceae	Hygrocybe
ASV397	1	0	0.00150418086121714	0.0152781784409781	0.0916920505502261	M4	-0.957427108	0	Peripheral nodes	Ascomycota	Sordariomycetes	Sordariales	Chaetomiaceae	Chaetomiaceae_gen_Incertae_sedis
ASV399	1	0	1.2750504107025	3.95369558217277e-17	0.122846676421559	M14	NA	NA	NA	Ascomycota	Archaeorhizomycetes	Archaeorhizomycetales	Archaeorhizomycetaceae	Archaeorhizomyces
ASV406	2	232	0.00222242331808193	0.208296205426891	0.12860511437882	M7	0.20333142711014	0	Peripheral nodes	Basidiomycota	Agaricomycetes	Agaricales	Hygrophoraceae	Hygrocybe
ASV405	4	443	0.00227428785024249	0.206455800278277	0.0869671783801662	M3	1.91485421551268	0	Peripheral nodes	Basidiomycota	Agaricomycetes	Agaricales	Hygrophoraceae	Hygrocybe
ASV434	3	132	0.00234877567029244	0.156886005835917	0.0727925618699863	M5	-1.014185106	0.666666666666667	Connectors	Basidiomycota	Agaricomycetes	Cantharellales	Ceratobasidiaceae	Ceratobasidium
ASV452	1	0	0.00152477265822314	0.00383028347780174	0.0868195261248518	M12	-0.816496581	0	Peripheral nodes	Basidiomycota	Agaricomycetes	Cantharellales	Ceratobasidiaceae	Ceratobasidium
ASV472	1	0	0.00177957224960103	0.0167968487915439	0.0946450956565136	M2	-0.9258201	0	Peripheral nodes	Basidiomycota	Agaricomycetes	Agaricales	Psathyrellaceae	Psathyrella
ASV473	2	2	0.276472470860403	1.0868866854045e-16	0.242445003226202	M13	0.866025403784439	0	Peripheral nodes	Basidiomycota	Agaricomycetes	Agaricales	Clavariaceae	Clavaria
ASV395	1	0	0.00155610276065738	0.00897294654382717	0.0733831708912438	M4	-0.957427108	0	Peripheral nodes	Ascomycota	Sordariomycetes	Sordariomycetes_ord_Incertae_sedis	Sordariomycetes_fam_Incertae_sedis	Sordariomycetes_gen_Incertae_sedis
ASV487	3	199	0.0023566822720388	0.094354595971894	0.094792747911828	M5	1.52127765851133	0	Peripheral nodes
ASV502	9	1635	0.00315201409194417	1	0.0739737799125013	M1	2.24433443074713	0.641975308641975	Connectors	Ascomycota	Sordariomycetes	Sordariales	Lasiosphaeriaceae	Lasiosphaeriaceae_gen_Incertae_sedis
ASV131	1	0	0.00223141003590589	0.0854800212856463	0.123437285442816	M11	-0.645497224	0	Peripheral nodes
ASV25	1	0	0.00159543799734603	0.00897278976965099	0.128752766634134	M7	-0.711659995	0	Peripheral nodes
ASV534	1	0	0.0019606385247078	0.174586952672244	0.0758932592315881	M9	-0.59750544	0	Peripheral nodes
ASV67	2	42	0.00196243169322081	0.0934170555562709	0.166108787228671	M1	-1.122167215	0.5	Peripheral nodes
ASV571	6	1034	0.00281355919216712	0.394128047541384	0.087705439656738	M11	1.29099444873581	0.666666666666667	Connectors
ASV581	4	141	0.0025429471729289	0.406988808636594	0.0908061370183399	M8	1.46666666666667	0.375	Peripheral nodes	Ascomycota	Sordariomycetes	Hypocreales	Ophiocordycipitaceae	Paraisaria
ASV597	3	417	0.00263872307828601	0.213804587310166	0.412835705858989	M4	-0.957427108	0.666666666666667	Connectors
ASV602	1	0	0.00200229358533372	0.0893488545652304	0.0933162253586843	M8	-0.933333333	0	Peripheral nodes
ASV651	3	236	0.00233278868737902	0.123396957663433	0.0862289171035943	M11	1.29099444873581	0	Peripheral nodes
ASV680	6	1178	0.00289154160792975	0.355046097042778	0.265921711821187	M2	0	0.777777777777778	Connectors	Basidiomycota	Agaricomycetes	Agaricales	Clavariaceae	Clavaria
ASV721	2	73	0.00245478950322971	0.155960459758095	0.12491380799596	M2	0	0	Peripheral nodes	Ascomycota	Sordariomycetes	Sordariales	Lasiosphaeriaceae	Lasiosphaeriaceae_gen_Incertae_sedis
ASV817	3	241	0.00235511405286743	0.118487913073107	0.190766713866171	M5	0.253546276418555	0.444444444444444	Peripheral nodes	Basidiomycota	Agaricomycetes	Cantharellales	Ceratobasidiaceae	Ceratobasidiaceae_gen_Incertae_sedis
ASV878	2	103	0.00238233489007673	0.183378732613671	0.21335750892927	M12	-0.816496581	0.5	Peripheral nodes	Ascomycota	Dothideomycetes	Pleosporales	Melanommataceae	Melanommataceae_gen_Incertae_sedis
ASV936	1	0	0.00184808123689811	0.0864465802675529	0.0751549979550163	M1	-1.122167215	0	Peripheral nodes
ASV959	3	188	0.0025274575475217	0.353366589678411	0.211585681865498	M2	-0.9258201	0.666666666666667	Connectors
ASV991	4	592	0.00257532516747788	0.270090306842154	0.0874101351461093	M5	-1.014185106	0.75	Connectors
ASV1093	1	0	0.00190488965942976	0.0277925869585657	0.162269828590497	M11	-0.645497224	0	Peripheral nodes
ASV1153	1	0	0.00154028015642376	0.0116895167941437	0.100846490379717	M1	-1.122167215	0	Peripheral nodes
ASV1250	3	230	0.0022759313325292	0.0983306668776532	0.0819470016994775	M11	-0.645497224	0.666666666666667	Connectors	Ascomycota	Dothideomycetes	Pleosporales	Melanommataceae	Melanommataceae_gen_Incertae_sedis
ASV1263	1	0	0.00197452646088897	0.0705289977546304	0.0880007441673668	M2	-0.9258201	0	Peripheral nodes
ASV1328	2	117	0.00180021443651117	0.0538050737601026	0.0956786614437142	M7	0.20333142711014	0	Peripheral nodes	Ascomycota	Sordariomycetes	Sordariales	Chaetomiaceae	Chaetomiaceae_gen_Incertae_sedis
ASV510	3	163	0.00181470231884168	0.0156286085700281	0.0816516971888487	M12	0.408248290463863	0.444444444444444	Peripheral nodes
ASV1410	5	344	0.00258587258248084	0.338918883980593	0.087705439656738	M8	1.46666666666667	0.56	Peripheral nodes	Ascomycota	Sordariomycetes	Sordariomycetes_ord_Incertae_sedis	Sordariomycetes_fam_Incertae_sedis	Sordariomycetes_gen_Incertae_sedis
