# Supplementary material for: Microbial interactions mediate the fairy ring type effects on alpine meadow plant communities on the Tibetan plateau
Source: Environ Microbiome. 2026 Mar 10;21:55. doi: 10.1186/s40793-026-00873-z (PMC13088534; doi:10.1186/s40793-026-00873-z)
Supplement: Supplementary file 2 — Supplementary Material 2 [file 40793_2026_873_MOESM2_ESM.zip › co-occurrence network/fungi/T3/Clitocybe_10in_edge.csv]

Source	Target	Interaction	weight
ASV4	ASV18	+	1
ASV4	ASV34	+	0.768528557598634
ASV4	ASV48	+	0.781679626461487
ASV4	ASV91	+	0.956124652933697
ASV4	ASV98	+	0.776564430886444
ASV4	ASV46	+	1
ASV4	ASV11	+	0.867963565302273
ASV4	ASV409	-	0.814306800162502
ASV4	ASV694	-	0.900460392503128
ASV4	ASV851	+	1
ASV4	ASV864	+	1
ASV4	ASV874	+	1
ASV7	ASV13	+	0.947304621507808
ASV7	ASV22	+	0.975436314548848
ASV7	ASV41	+	1
ASV7	ASV53	+	0.861705129703361
ASV7	ASV66	+	0.867458692025884
ASV7	ASV69	+	0.880528491365969
ASV7	ASV77	+	0.892990003940985
ASV7	ASV101	+	1
ASV7	ASV104	+	0.884321959261366
ASV7	ASV118	+	0.955260234164907
ASV7	ASV182	+	0.798207402043615
ASV7	ASV97	+	0.976359964942958
ASV7	ASV11	-	0.848760088817123
ASV7	ASV312	+	0.827186536264399
ASV7	ASV322	+	0.83083584870864
ASV7	ASV308	+	0.842718239817212
ASV7	ASV436	+	0.735307069222853
ASV7	ASV522	-	0.85680640834688
ASV7	ASV536	-	0.785543085509205
ASV7	ASV546	-	0.825518585390066
ASV7	ASV594	-	0.768537131914171
ASV7	ASV694	-	0.705625814281381
ASV7	ASV708	-	0.826486961033775
ASV7	ASV785	-	0.730141002660631
ASV7	ASV2145	+	0.934334794065479
ASV9	ASV33	+	1
ASV9	ASV40	+	0.82089315311499
ASV9	ASV28	-	0.779504154346145
ASV9	ASV84	-	0.844891301666535
ASV9	ASV85	-	0.763853328409425
ASV9	ASV109	-	0.787634863611926
ASV9	ASV26	+	0.761214497595607
ASV9	ASV6	+	1
ASV9	ASV157	+	0.885656272860321
ASV9	ASV211	+	0.891112599370381
ASV9	ASV79	+	0.940394796694143
ASV9	ASV97	-	1
ASV9	ASV353	+	0.922887668695975
ASV9	ASV372	-	0.91080922043039
ASV10	ASV211	-	0.716497426157367
ASV10	ASV320	+	0.901099768221876
ASV10	ASV208	-	0.793789767931239
ASV10	ASV353	+	0.626820920088544
ASV10	ASV421	+	0.858507696919068
ASV10	ASV491	+	0.992825549678309
ASV10	ASV82	+	0.871790789547334
ASV13	ASV34	+	0.751439272995579
ASV13	ASV53	-	0.927625841738259
ASV13	ASV83	+	0.754674731616261
ASV13	ASV104	+	0.936233582325211
ASV13	ASV85	-	0.894302258039307
ASV13	ASV71	+	0.967969266762188
ASV13	ASV160	+	0.859184897597609
ASV13	ASV5	+	0.794403609612701
ASV13	ASV195	+	0.77523509066788
ASV13	ASV35	+	0.823203281572796
ASV13	ASV297	+	0.852805018613654
ASV13	ASV288	+	0.710239620869426
ASV13	ASV309	+	0.974692290190526
ASV13	ASV594	-	0.927991396533345
ASV13	ASV1754	-	0.901701077580905
ASV16	ASV83	-	0.903575807679212
ASV16	ASV98	-	0.871329069062812
ASV16	ASV112	-	0.860728479907422
ASV16	ASV111	-	0.888514749513581
ASV16	ASV12	-	0.919674988051856
ASV16	ASV125	+	0.898304501385186
ASV16	ASV129	-	0.948261852693328
ASV16	ASV6	-	1
ASV16	ASV187	-	0.790627416132275
ASV16	ASV309	+	0.946622582954615
ASV16	ASV405	-	0.827853686042652
ASV16	ASV893	-	0.755297120040984
ASV16	ASV1773	-	1
ASV17	ASV90	-	0.879877227524577
ASV17	ASV12	+	0.694504377815903
ASV17	ASV149	+	0.905000270226926
ASV17	ASV211	+	0.909484790750196
ASV17	ASV288	+	0.822452182969578
ASV17	ASV467	-	0.761679777110252
ASV17	ASV864	+	0.842935617659687
ASV17	ASV1552	+	0.941024846398853
ASV17	ASV1670	-	0.976049205438639
ASV17	ASV1777	+	0.622549659710487
ASV17	ASV2145	+	0.883098585666261
ASV18	ASV40	+	0.984941563708301
ASV18	ASV28	+	1
ASV18	ASV53	+	0.888627767029661
ASV18	ASV91	+	0.892616501244497
ASV18	ASV102	+	0.74961820537965
ASV18	ASV112	+	0.947648340324771
ASV18	ASV111	-	0.885143389705294
ASV18	ASV6	+	0.978119049185616
ASV18	ASV178	+	0.8200657561413
ASV18	ASV211	+	0.86192481877534
ASV18	ASV80	+	0.987604149645287
ASV18	ASV276	+	0.822903697933933
ASV18	ASV250	+	0.896281962357136
ASV18	ASV546	+	0.704828026126981
ASV18	ASV885	-	0.711821444165389
ASV21	ASV250	+	0.873188906795178
ASV21	ASV421	+	0.838739254908976
ASV21	ASV478	+	0.925890230455305
ASV21	ASV870	+	0.646750580892191
ASV21	ASV1819	-	0.795339435298591
ASV22	ASV2	-	0.728747517294675
ASV22	ASV125	-	0.854306820822065
ASV22	ASV29	-	1
ASV22	ASV1734	+	0.845355608965392
ASV22	ASV1819	+	0.918272234029466
ASV22	ASV2039	+	0.80055836710443
ASV27	ASV41	+	1
ASV27	ASV28	+	0.774811217993073
ASV27	ASV47	+	0.969873490861422
ASV27	ASV66	-	0.793997651792988
ASV27	ASV73	+	0.848617260358958
ASV27	ASV81	+	0.979019508448303
ASV27	ASV109	-	0.84812959510216
ASV27	ASV5	-	0.807292812020358
ASV27	ASV195	-	0.691723874478308
ASV27	ASV264	-	0.660894800757579
ASV27	ASV504	+	0.97581327692851
ASV30	ASV29	+	0.773288705317089
ASV30	ASV264	+	0.940285112076018
ASV30	ASV276	+	0.938774978390948
ASV30	ASV24	+	0.751797170375041
ASV30	ASV426	-	0.914770149044855
ASV33	ASV182	+	0.977454498936805
ASV33	ASV11	+	0.383313472820733
ASV33	ASV1107	-	0.845917728782929
ASV33	ASV1145	+	0.675026463590208
ASV33	ASV1819	+	0.972678283862722
ASV3	ASV34	+	0.936680676519391
ASV3	ASV77	+	0.979868517119187
ASV3	ASV401	+	0.487468931477193
ASV3	ASV467	-	0.911623711783748
ASV3	ASV594	-	0.876814660662051
ASV3	ASV639	-	0.807959542379967
ASV3	ASV825	-	0.66937964178824
ASV34	ASV40	+	0.931410231561249
ASV34	ASV53	+	0.971781493312793
ASV34	ASV106	+	0.972448082882635
ASV34	ASV137	+	0.846391495295395
ASV34	ASV149	-	0.874917562162241
ASV34	ASV312	-	0.880280440562898
ASV40	ASV90	-	0.839951639337364
ASV40	ASV106	-	0.721545393956793
ASV40	ASV110	-	0.766098572822973
ASV40	ASV322	-	0.868417966735896
ASV40	ASV405	-	0.927855000727103
ASV40	ASV308	-	0.878278253369448
ASV40	ASV546	-	0.868656151203984
ASV40	ASV608	-	0.884329406724413
ASV40	ASV874	+	0.918187298063766
ASV40	ASV1819	-	0.832257740285942
ASV38	ASV53	+	0.821326589100944
ASV38	ASV77	+	0.833194908365858
ASV38	ASV101	+	1
ASV38	ASV104	+	0.849499039545969
ASV38	ASV85	+	0.828807659753756
ASV38	ASV109	+	0.975502465358919
ASV38	ASV110	-	0.808527868898674
ASV38	ASV149	+	0.917139953344595
ASV38	ASV5	-	0.947383284662243
ASV38	ASV264	+	0.821952069912588
ASV38	ASV322	-	0.868489888963261
ASV38	ASV491	+	0.861633599994959
ASV38	ASV649	+	0.847789381758464
ASV38	ASV1196	+	0.928844767178368
ASV41	ASV73	-	0.743394063461241
ASV41	ASV91	-	0.870009983559742
ASV41	ASV104	-	1
ASV41	ASV308	-	0.86057661934816
ASV41	ASV1819	+	0.94186198465697
ASV42	ASV26	-	0.755931951404917
ASV42	ASV187	-	0.59718010177717
ASV42	ASV276	-	0.836729393046894
ASV42	ASV536	-	0.685118589547034
ASV42	ASV546	-	0.940422294390435
ASV42	ASV677	-	1
ASV42	ASV708	-	0.864122927118504
ASV42	ASV797	+	0.933042050131606
ASV42	ASV851	-	0.913115113647909
ASV42	ASV870	-	1
ASV28	ASV48	-	0.897782190651106
ASV28	ASV26	-	0.891809924890231
ASV28	ASV6	+	0.80695214736794
ASV28	ASV157	-	0.739610170178665
ASV28	ASV178	-	0.866156018001578
ASV28	ASV35	-	0.649175558638689
ASV28	ASV256	-	0.650543570010739
ASV28	ASV276	-	0.83866394465138
ASV28	ASV317	-	0.827856060757726
ASV28	ASV208	-	0.769982354220157
ASV28	ASV322	-	0.840471107312007
ASV28	ASV708	-	0.904225221534075
ASV28	ASV14	-	0.776839020967768
ASV28	ASV893	-	1
ASV28	ASV248	-	0.761268301442547
ASV47	ASV98	+	0.778150297852207
ASV47	ASV102	-	0.745437083883323
ASV47	ASV26	+	0.793205992236113
ASV47	ASV157	+	0.736394013116877
ASV47	ASV320	-	0.783575452606954
ASV47	ASV504	-	0.727899927288652
ASV47	ASV546	-	0.892520714339395
ASV47	ASV478	-	0.762293739427998
ASV47	ASV372	-	0.873417974614721
ASV48	ASV478	+	0.919448862136181
ASV48	ASV631	+	0.741306107421497
ASV48	ASV825	+	0.91760317844362
ASV48	ASV248	+	0.729526316174475
ASV53	ASV157	+	0.931002566917352
ASV53	ASV5	+	0.900852999377867
ASV53	ASV31	+	0.892361808843255
ASV53	ASV353	+	0.876525172744617
ASV53	ASV504	+	0.88448674467481
ASV53	ASV536	-	1
ASV53	ASV607	-	0.927703702688575
ASV53	ASV82	-	0.929730454672006
ASV53	ASV694	+	0.742432271342518
ASV53	ASV14	-	0.562794349722432
ASV53	ASV864	-	0.862280132223544
ASV53	ASV1107	-	0.92761274441747
ASV53	ASV1196	-	0.936993234736678
ASV53	ASV248	-	0.824383947069775
ASV53	ASV1734	-	0.726722949976099
ASV53	ASV1888	-	1
ASV53	ASV2039	-	0.823189102317502
ASV1	ASV85	-	0.781387732838795
ASV1	ASV137	+	0.775481030457983
ASV1	ASV5	+	0.94772843371021
ASV1	ASV178	+	0.62490874611125
ASV1	ASV195	+	0.940617093896322
ASV1	ASV264	+	0.955316127894783
ASV1	ASV272	+	0.807365921051894
ASV1	ASV250	+	0.864534980402641
ASV1	ASV297	-	0.715257796801351
ASV1	ASV419	+	0.855634677002112
ASV1	ASV439	-	0.845209770552765
ASV1	ASV631	-	0.663085172210839
ASV1	ASV708	-	0.777693995244739
ASV1	ASV797	-	0.919888230662573
ASV1	ASV825	+	0.833930726893458
ASV66	ASV102	-	0.769262470217823
ASV66	ASV149	-	0.834781382898223
ASV66	ASV160	-	0.864178109853959
ASV66	ASV5	-	0.882562637471019
ASV66	ASV79	-	0.846080358055692
ASV66	ASV320	+	0.868725837621351
ASV66	ASV439	-	0.794075185743569
ASV66	ASV308	-	0.779587073246926
ASV66	ASV546	-	1
ASV66	ASV607	-	0.80158642913019
ASV66	ASV639	+	0.754884660065797
ASV66	ASV1670	-	0.852893125170145
ASV66	ASV1734	+	0.836560946752852
ASV69	ASV96	+	0.921459918582842
ASV69	ASV6	+	0.839608660278915
ASV69	ASV250	-	0.655845490773492
ASV69	ASV631	-	0.939385251381234
ASV69	ASV874	-	0.852128716595517
ASV69	ASV1107	+	0.805770056495492
ASV69	ASV1487	+	0.958027599793494
ASV69	ASV1484	-	0.723731491871663
ASV69	ASV1888	+	0.897862917499579
ASV73	ASV102	+	0.792022550846904
ASV73	ASV106	+	0.822250601164732
ASV73	ASV118	+	0.927324176392305
ASV73	ASV137	+	0.837630770125776
ASV73	ASV250	-	0.927044800582421
ASV73	ASV317	-	0.903789153740106
ASV73	ASV409	+	0.978271741974246
ASV77	ASV107	-	0.765631769283745
ASV77	ASV26	-	0.841031901496554
ASV77	ASV150	-	0.762039662513249
ASV77	ASV46	-	0.797692667539163
ASV77	ASV11	-	0.950388585157974
ASV77	ASV208	-	0.843421134950286
ASV77	ASV389	+	0.913248213748373
ASV77	ASV677	+	0.900505043527671
ASV77	ASV82	-	0.96586363164317
ASV77	ASV893	-	0.819497600901196
ASV77	ASV1199	-	0.97429022716875
ASV77	ASV1552	-	0.910936318277811
ASV81	ASV83	-	0.892048781873311
ASV81	ASV96	-	0.860838179411093
ASV81	ASV179	+	0.649427168559793
ASV81	ASV272	+	0.820703537996825
ASV81	ASV297	+	0.922326005635991
ASV81	ASV288	-	0.876054733481112
ASV81	ASV419	-	0.899698532962155
ASV81	ASV467	+	0.871578233322304
ASV81	ASV498	-	0.951446510686173
ASV81	ASV478	-	0.825124745442273
ASV81	ASV82	-	0.856745866935074
ASV81	ASV756	-	0.760200780215424
ASV81	ASV1145	-	0.655314858112951
ASV81	ASV1773	+	0.714832606104846
ASV83	ASV106	+	0.856898001835714
ASV83	ASV112	-	0.77499275601363
ASV83	ASV150	-	0.814074796483668
ASV83	ASV187	+	0.796691753701726
ASV83	ASV195	+	0.932202194295806
ASV83	ASV80	+	0.956835062951186
ASV83	ASV97	+	0.625497174573051
ASV83	ASV256	+	0.958641143042791
ASV83	ASV309	+	0.971127528490282
ASV83	ASV317	+	0.801443993495781
ASV83	ASV322	+	0.878266491689165
ASV83	ASV353	-	0.733782899144352
ASV83	ASV405	+	0.860265673499323
ASV83	ASV491	+	0.875757064775514
ASV83	ASV504	-	0.832262419381853
ASV83	ASV14	-	0.680903846886238
ASV83	ASV874	-	0.799111649516061
ASV83	ASV999	-	0.897103414676328
ASV83	ASV1052	+	0.851096335164191
ASV83	ASV1754	+	0.971634499937846
ASV83	ASV2039	-	0.8096881845073
ASV83	ASV2145	-	0.920254823095105
ASV84	ASV90	-	0.852484573698343
ASV84	ASV179	-	0.800158332926824
ASV84	ASV288	-	0.917127450197147
ASV84	ASV312	-	0.913673165600077
ASV84	ASV309	-	0.768474133720709
ASV84	ASV401	-	0.941963511269446
ASV84	ASV594	+	0.852817104343013
ASV84	ASV372	+	0.942517572995404
ASV84	ASV677	-	0.679413666046981
ASV84	ASV851	-	0.929482287383016
ASV90	ASV91	+	0.635306035403439
ASV90	ASV353	-	0.878076721037008
ASV90	ASV1119	+	0.887809572699136
ASV90	ASV1670	-	0.732173328076928
ASV96	ASV125	-	0.866011807472628
ASV96	ASV150	-	0.744125285913833
ASV96	ASV179	-	0.797462202326122
ASV96	ASV302	-	0.832092497341756
ASV96	ASV504	-	0.885364197862245
ASV96	ASV546	+	0.8786903894174
ASV96	ASV2039	-	0.835192285234767
ASV98	ASV150	-	0.950869185484333
ASV98	ASV608	-	0.944236834630379
ASV101	ASV110	-	0.920761804813475
ASV101	ASV112	-	0.87519868568552
ASV101	ASV26	-	0.884609738575446
ASV101	ASV24	+	0.87284066072226
ASV101	ASV208	+	0.909122817352453
ASV101	ASV322	-	0.746391486251423
ASV101	ASV536	+	0.800132227090682
ASV101	ASV708	+	0.766870008659562
ASV101	ASV1487	+	0.92303097299358
ASV102	ASV112	+	0.948885386224182
ASV102	ASV1888	-	0.722885554463321
ASV104	ASV160	-	0.765075711000526
ASV104	ASV322	+	0.888293465983702
ASV85	ASV157	-	0.744112277768989
ASV85	ASV35	-	0.833658695868264
ASV85	ASV389	-	0.638499687769617
ASV85	ASV405	-	0.956326808271578
ASV85	ASV467	-	0.717998273714063
ASV85	ASV608	-	0.903058178249949
ASV85	ASV797	+	0.962124240760417
ASV85	ASV851	-	0.767092894194429
ASV85	ASV999	+	0.805403779580387
ASV85	ASV1199	-	0.910822304461785
ASV106	ASV276	-	0.849375657063923
ASV106	ASV250	-	0.720396811593223
ASV106	ASV208	-	0.791172251197671
ASV106	ASV708	+	0.7452655975724
ASV106	ASV874	-	0.632767104798508
ASV106	ASV1552	-	0.882798307674491
ASV107	ASV111	-	0.892663389668327
ASV107	ASV80	-	0.927719496160611
ASV107	ASV322	-	0.984576243430364
ASV107	ASV649	-	0.985255497666161
ASV107	ASV694	+	0.934780277293032
ASV107	ASV825	-	0.649911733448871
ASV107	ASV999	-	0.84691861173316
ASV107	ASV1052	+	0.918607449708128
ASV107	ASV1119	-	0.835741239277674
ASV107	ASV248	-	0.841071289497911
ASV107	ASV1734	-	0.872520060592521
ASV107	ASV2145	-	0.822642279938351
ASV109	ASV112	-	0.866651536631939
ASV109	ASV29	-	0.94421661971389
ASV109	ASV157	-	0.869966772030697
ASV109	ASV97	-	0.843732397795296
ASV109	ASV11	-	0.4560702480624
ASV109	ASV309	+	0.862312287317837
ASV109	ASV353	-	0.655755669106413
ASV109	ASV389	+	0.821395378343743
ASV109	ASV421	-	0.797936901569507
ASV109	ASV649	-	0.947253772381215
ASV109	ASV14	-	0.856617178180807
ASV109	ASV893	-	0.857886821180442
ASV109	ASV1107	-	0.883757636595249
ASV109	ASV1734	-	0.750539973889851
ASV109	ASV2039	+	0.945653949328943
ASV110	ASV150	+	0.683359085404462
ASV110	ASV211	+	0.746852500466191
ASV110	ASV97	-	0.888749012618701
ASV110	ASV309	-	0.863510309296247
ASV110	ASV389	+	0.858980692431872
ASV110	ASV409	+	0.898871582676751
ASV110	ASV405	-	0.895760937110593
ASV110	ASV1107	-	0.720871608365954
ASV2	ASV29	-	0.608434675069964
ASV2	ASV546	-	0.627962531585484
ASV2	ASV372	-	0.890305352561664
ASV2	ASV649	+	0.871874845631545
ASV2	ASV82	-	0.813262668158351
ASV2	ASV797	-	0.904777181875777
ASV2	ASV975	-	0.758001589350018
ASV2	ASV1119	-	0.753407834946721
ASV2	ASV1196	-	0.938656593502402
ASV2	ASV1754	-	0.772179213318712
ASV2	ASV1773	-	0.885738769424298
ASV2	ASV1734	-	0.924522769769279
ASV112	ASV80	+	0.944475726561445
ASV112	ASV264	+	0.820341822929542
ASV112	ASV297	-	0.912824236720828
ASV112	ASV436	+	0.890603912532524
ASV112	ASV498	-	0.964129447771255
ASV111	ASV297	-	0.950327150188157
ASV111	ASV419	+	0.761811396672165
ASV111	ASV522	-	0.876969465551105
ASV111	ASV594	-	0.823521582884123
ASV111	ASV694	-	0.846543802477092
ASV111	ASV785	-	0.950172435926812
ASV111	ASV1166	-	0.857949502602122
ASV71	ASV272	-	0.886066728118938
ASV71	ASV302	+	0.919053318263832
ASV71	ASV317	-	0.867107513347273
ASV71	ASV536	-	0.950026892896899
ASV71	ASV608	-	0.892747876130607
ASV71	ASV14	-	0.879179000418684
ASV71	ASV756	-	0.747696085643272
ASV71	ASV825	-	0.871088843719288
ASV71	ASV1199	-	0.780082171116883
ASV118	ASV179	+	0.80639451633411
ASV118	ASV195	+	0.919332107276777
ASV118	ASV211	-	0.837286355818858
ASV118	ASV250	-	0.920769891762451
ASV118	ASV322	-	0.931307897423598
ASV118	ASV491	+	0.938370240498766
ASV118	ASV536	+	0.894052503286712
ASV118	ASV607	-	0.930245411515883
ASV118	ASV372	-	0.832708626113799
ASV118	ASV825	-	0.777211325954811
ASV118	ASV874	-	0.678947843509951
ASV118	ASV1052	-	0.948852176632514
ASV118	ASV1754	+	0.796706425142031
ASV12	ASV150	+	0.887710088270965
ASV12	ASV211	+	0.897786807091638
ASV12	ASV97	-	0.674822935180349
ASV12	ASV309	-	0.79273418929037
ASV12	ASV389	+	0.732690065609338
ASV12	ASV409	+	0.91443037525521
ASV12	ASV405	-	0.8231470689205
ASV12	ASV546	+	0.883635951941036
ASV12	ASV851	+	0.982231480576672
ASV12	ASV870	-	0.741637986668984
ASV12	ASV248	-	0.885815963298554
ASV12	ASV1670	-	0.804548717253648
ASV125	ASV29	-	0.904586573722761
ASV125	ASV97	-	0.878956620978078
ASV125	ASV353	-	0.715208351291675
ASV125	ASV634	+	0.901663860273319
ASV125	ASV694	+	0.850743307329523
ASV125	ASV797	-	0.930875255900396
ASV125	ASV874	-	0.843079204017995
ASV125	ASV1196	-	0.835843016213622
ASV125	ASV1487	-	0.714646779863155
ASV137	ASV150	+	0.814633844870744
ASV137	ASV79	+	0.809255542094935
ASV137	ASV256	+	0.866414403075818
ASV137	ASV302	+	0.912747256781969
ASV137	ASV208	-	0.711763210391482
ASV137	ASV467	-	0.837425937661161
ASV137	ASV504	+	0.744779495831608
ASV137	ASV536	+	0.914236892469164
ASV137	ASV546	+	0.915905693827243
ASV137	ASV478	-	0.865347496176788
ASV137	ASV785	+	0.913060151470281
ASV137	ASV864	+	0.761970310824718
ASV137	ASV874	+	0.956422066059624
ASV137	ASV975	-	0.756078875407962
ASV129	ASV150	-	0.700252798987394
ASV129	ASV264	-	0.781025358829632
ASV129	ASV409	-	0.475957491883037
ASV129	ASV546	-	0.754169917627439
ASV129	ASV478	-	0.518260204058637
ASV26	ASV35	-	0.517725685702979
ASV26	ASV389	-	0.515801910728401
ASV26	ASV405	-	0.780495229950638
ASV26	ASV467	-	0.581438624167131
ASV26	ASV851	-	0.624103397670777
ASV26	ASV999	+	0.644757779228827
ASV26	ASV1199	-	0.834421496626109
ASV26	ASV1487	+	0.904548338499198
ASV6	ASV5	-	0.958056047055134
ASV6	ASV195	-	0.887266178395449
ASV6	ASV264	-	0.868967190698226
ASV6	ASV250	-	0.745866974021282
ASV6	ASV504	+	0.784996255563151
ASV6	ASV631	+	0.863058887830901
ASV6	ASV708	+	0.91991690221824
ASV6	ASV825	-	0.739040506424597
ASV6	ASV1166	-	0.891637044850469
ASV6	ASV1484	+	0.762410511502205
ASV6	ASV1552	+	0.935467997471517
ASV6	ASV1754	-	0.898333496099644
ASV29	ASV182	+	0.928511859075862
ASV29	ASV46	+	0.931694145466383
ASV29	ASV80	+	0.942621846406181
ASV29	ASV97	+	0.976019617021459
ASV29	ASV312	+	0.97473770680309
ASV29	ASV419	+	0.888723734846979
ASV29	ASV467	-	0.875735738612788
ASV29	ASV639	+	0.916354657879715
ASV29	ASV825	-	0.877214429899502
ASV29	ASV1199	-	0.868289643513322
ASV157	ASV97	-	0.898674897299572
ASV157	ASV308	-	0.772627351955287
ASV157	ASV436	-	0.823463896911093
ASV157	ASV478	-	1
ASV157	ASV608	-	0.772496578590845
ASV157	ASV372	+	0.817203831502238
ASV157	ASV677	-	0.676486603680828
ASV157	ASV694	-	0.870315170348777
ASV157	ASV1754	-	0.84975576491421
ASV149	ASV211	+	0.932889868268982
ASV149	ASV80	+	0.841585203107899
ASV149	ASV97	+	0.846370707797767
ASV149	ASV851	-	0.974568387248401
ASV149	ASV870	+	0.881817271603228
ASV149	ASV248	+	0.874910905436402
ASV149	ASV1670	+	0.849694464269748
ASV150	ASV182	+	0.923041132151051
ASV150	ASV250	+	0.932851473966878
ASV150	ASV439	+	0.68289014243636
ASV150	ASV14	-	0.903805533107196
ASV150	ASV864	-	0.919128211241878
ASV150	ASV874	-	0.909915337503919
ASV150	ASV1773	-	0.582966452965244
ASV160	ASV35	+	0.922099166022406
ASV160	ASV256	+	0.930097946747238
ASV160	ASV389	-	0.95964724974374
ASV160	ASV439	-	0.976563889076592
ASV160	ASV491	+	0.855611063048068
ASV160	ASV694	+	0.763338434815645
ASV160	ASV1552	-	0.599999848724071
ASV160	ASV2039	-	0.627408450712483
ASV5	ASV211	+	0.653885393685992
ASV5	ASV35	-	0.900805545803404
ASV5	ASV11	-	0.838651843757651
ASV5	ASV31	-	0.852640799541942
ASV5	ASV264	-	0.895435652172781
ASV5	ASV317	-	0.870501650023586
ASV5	ASV320	-	0.960328757088657
ASV5	ASV353	-	0.750657247948224
ASV5	ASV389	+	0.910948765576244
ASV5	ASV409	-	0.807726410604774
ASV5	ASV419	-	0.99252444948723
ASV5	ASV498	-	0.658668335526186
ASV5	ASV536	+	0.88771452243577
ASV5	ASV14	-	0.907243318260156
ASV5	ASV885	+	0.760695539014808
ASV5	ASV1107	-	0.802838286536766
ASV5	ASV1199	+	0.896982348806839
ASV5	ASV1777	-	0.823308025720613
ASV5	ASV1734	+	0.730824287489486
ASV179	ASV187	-	0.799927812735318
ASV179	ASV309	+	0.842818041112033
ASV179	ASV208	+	0.838696139739838
ASV179	ASV248	-	0.769512073270834
ASV179	ASV1484	-	0.818294392314171
ASV179	ASV1888	-	0.834282173286408
ASV178	ASV250	+	0.832418560042016
ASV178	ASV419	+	0.872303401174136
ASV178	ASV864	-	0.78217022880831
ASV178	ASV874	-	0.940976887767536
ASV178	ASV885	-	0.75587862134039
ASV178	ASV975	-	0.835674181547182
ASV178	ASV1199	-	1
ASV178	ASV248	-	0.80533179647022
ASV178	ASV1487	-	0.937601793823226
ASV178	ASV1754	+	0.860928780016075
ASV182	ASV31	+	0.764634731430903
ASV182	ASV322	-	0.873504206409079
ASV182	ASV439	+	0.725986371157716
ASV182	ASV536	+	0.768576888327386
ASV182	ASV478	+	0.813357477251433
ASV182	ASV639	-	0.690769489159133
ASV182	ASV785	-	0.674276472461026
ASV182	ASV1670	+	0.733176340371275
ASV182	ASV1819	+	0.773213341364466
ASV182	ASV2145	+	0.905097419982925
ASV187	ASV264	-	0.909193375300331
ASV187	ASV320	-	0.81864649563757
ASV187	ASV885	-	0.897465747779214
ASV195	ASV419	-	0.877748243317651
ASV195	ASV498	-	0.942216007080305
ASV195	ASV478	-	0.878626950498865
ASV195	ASV82	-	0.86764774458554
ASV195	ASV756	-	0.7333877974053
ASV195	ASV1199	+	0.841115451727512
ASV211	ASV46	+	0.840538254293176
ASV211	ASV272	+	0.898065950239404
ASV211	ASV288	-	0.738383912752231
ASV211	ASV419	-	0.84512765808593
ASV211	ASV75	+	0.924374519877839
ASV211	ASV489	+	0.932297868796063
ASV211	ASV491	-	0.887892261873724
ASV211	ASV677	+	0.868550273016166
ASV211	ASV14	+	0.802466758322208
ASV211	ASV785	+	0.899659259327851
ASV211	ASV825	+	0.923373132850074
ASV211	ASV999	+	0.7937843368664
ASV211	ASV1199	+	0.958997679643508
ASV211	ASV248	+	0.616258344811306
ASV211	ASV1552	+	0.947942298808173
ASV79	ASV46	+	0.941170599454741
ASV79	ASV80	+	0.786089997729033
ASV79	ASV11	+	0.877406513154744
ASV79	ASV31	-	0.77912601301895
ASV79	ASV208	+	0.88305055461306
ASV79	ASV389	-	0.8423027188298
ASV79	ASV504	-	0.674920615755381
ASV79	ASV634	-	0.780003552498893
ASV79	ASV677	-	0.918989123137116
ASV79	ASV82	+	0.829176229741669
ASV79	ASV893	+	0.952234668652387
ASV79	ASV1145	-	0.831419280714574
ASV79	ASV1166	-	0.934584286373207
ASV79	ASV1196	-	0.872554199149643
ASV79	ASV1199	+	0.96725502128952
ASV46	ASV80	-	0.901802351608517
ASV46	ASV31	-	0.861899691624276
ASV46	ASV256	-	0.937973805166145
ASV46	ASV264	-	0.831278334394176
ASV46	ASV276	-	0.825495190254333
ASV46	ASV297	-	0.909063621041313
ASV46	ASV317	-	0.804775324717529
ASV46	ASV208	-	0.656184948035739
ASV46	ASV353	-	0.883412255
ASV46	ASV634	-	0.603656250856042
ASV80	ASV276	+	0.891641897349754
ASV80	ASV439	-	0.653999676199771
ASV80	ASV1199	-	0.863465820895186
ASV80	ASV1777	-	0.792859530729912
ASV80	ASV1819	-	0.7937249202297
ASV35	ASV608	-	0.900951772815122
ASV35	ASV634	+	0.809543255276882
ASV97	ASV421	-	0.896894991013158
ASV97	ASV467	-	0.839013874327113
ASV97	ASV594	-	0.855364962465952
ASV97	ASV634	-	0.921904614092873
ASV97	ASV870	-	0.809983563922088
ASV11	ASV401	-	0.857160339227144
ASV11	ASV439	+	0.912467666510343
ASV11	ASV436	+	0.861662057422499
ASV11	ASV467	-	0.848161549853541
ASV11	ASV639	+	0.870186927411912
ASV11	ASV708	+	0.810002413839276
ASV11	ASV756	+	0.804184674259536
ASV11	ASV825	+	0.847863230332655
ASV11	ASV1052	+	0.816322326679941
ASV11	ASV1107	-	0.881115387333396
ASV11	ASV233	-	0.950330045597034
ASV11	ASV1670	-	0.855165449369733
ASV31	ASV264	-	0.842872805981324
ASV31	ASV250	-	0.730888802901641
ASV31	ASV631	+	0.876716768439035
ASV31	ASV708	+	0.922059958944643
ASV31	ASV797	+	0.890558258537543
ASV31	ASV825	-	0.689388364166404
ASV31	ASV1166	-	0.867179189622486
ASV31	ASV1484	+	0.776750426697046
ASV31	ASV1670	+	0.956765551264902
ASV31	ASV1754	-	0.883537000991121
ASV256	ASV302	+	0.903360728065731
ASV256	ASV320	+	0.799294386705341
ASV256	ASV322	+	0.941657174448095
ASV256	ASV405	+	0.969889303818637
ASV256	ASV489	+	0.96249110036604
ASV256	ASV491	-	0.883659906318267
ASV276	ASV1145	-	0.859519064728451
ASV276	ASV248	-	0.796552440685156
ASV276	ASV1888	-	0.795970316026098
ASV24	ASV297	-	0.938769496332659
ASV24	ASV421	-	0.851616036120016
ASV24	ASV825	+	0.914469139702626
ASV24	ASV851	-	0.886665185246261
ASV24	ASV1196	-	0.807530897633563
ASV24	ASV1552	+	0.924514915513906
ASV24	ASV1754	+	0.789007373907961
ASV24	ASV1777	-	0.837587602703011
ASV250	ASV322	+	0.890921883720795
ASV250	ASV405	+	0.887299738609954
ASV250	ASV419	+	0.743393119357023
ASV250	ASV436	+	0.784166864821288
ASV250	ASV478	-	0.83939939381615
ASV250	ASV631	+	0.782918364477242
ASV250	ASV82	-	0.838823499858133
ASV250	ASV785	-	0.861324536802332
ASV250	ASV999	-	0.812450118140485
ASV250	ASV1052	-	0.692226615119648
ASV250	ASV1145	-	0.895271016938014
ASV250	ASV248	-	0.893274926908414
ASV297	ASV288	+	0.852845389417943
ASV297	ASV478	+	0.902874211047121
ASV297	ASV594	-	0.865399055522048
ASV297	ASV756	-	0.849901600188109
ASV297	ASV870	+	0.876449153042972
ASV297	ASV874	+	0.887011164005659
ASV297	ASV885	+	0.832901463131451
ASV297	ASV893	-	0.858756034065629
ASV297	ASV1670	+	0.857224272921867
ASV297	ASV1734	+	0.914915357493707
ASV297	ASV1888	+	0.775062163428974
ASV288	ASV353	+	0.761627305811442
ASV288	ASV419	-	0.893052720663794
ASV288	ASV439	+	0.816195992391709
ASV288	ASV825	-	0.754658190739092
ASV288	ASV975	-	0.592590614469359
ASV288	ASV1119	-	0.644393928389693
ASV302	ASV489	+	0.884861368952958
ASV302	ASV14	-	0.784630193024073
ASV302	ASV1145	-	0.825545050058102
ASV312	ASV426	-	0.946494345414801
ASV312	ASV75	-	0.879885491536385
ASV312	ASV607	-	0.877425487241412
ASV312	ASV639	-	0.782824132226809
ASV312	ASV975	+	0.847597618340407
ASV312	ASV233	+	0.697930083143135
ASV309	ASV320	+	0.869947027804413
ASV309	ASV401	-	0.76800342431658
ASV309	ASV498	-	0.896520393207677
ASV309	ASV607	+	0.931905058027918
ASV309	ASV631	-	0.919305377164202
ASV309	ASV864	+	0.899653752549866
ASV309	ASV975	+	0.907964630813331
ASV309	ASV1166	+	0.949821491021676
ASV309	ASV1487	+	0.809213597323729
ASV309	ASV1777	-	0.907653948549765
ASV309	ASV1819	+	0.83999992577967
ASV309	ASV1888	+	0.947109687071745
ASV317	ASV320	+	0.867175358971364
ASV317	ASV409	-	0.935668017345066
ASV317	ASV439	-	0.848967287084115
ASV317	ASV498	-	0.860442442434881
ASV317	ASV536	-	0.855854566982348
ASV317	ASV607	-	0.880063422274139
ASV317	ASV1734	-	0.816798325665229
ASV317	ASV1888	+	0.763909820291226
ASV320	ASV489	-	0.917020589891696
ASV320	ASV546	+	0.882564845191223
ASV320	ASV607	-	0.910223101646504
ASV320	ASV825	+	0.928803077738035
ASV320	ASV885	+	0.928364623869578
ASV320	ASV893	+	0.848279072179166
ASV320	ASV999	+	0.856463083358007
ASV320	ASV2145	+	0.82369343057396
ASV208	ASV436	-	0.851544388956007
ASV208	ASV536	-	0.675780598885529
ASV208	ASV594	-	0.73524377370111
ASV322	ASV75	+	0.632345907929176
ASV322	ASV649	-	0.756567476216299
ASV322	ASV1199	-	0.871252987095973
ASV353	ASV522	-	0.896717031350881
ASV353	ASV372	-	0.839910573302154
ASV389	ASV797	-	0.819564752059804
ASV389	ASV1777	-	0.949460676325405
ASV401	ASV785	-	0.618071810481426
ASV401	ASV1754	-	0.714888477460448
ASV409	ASV478	-	0.877885897793346
ASV405	ASV467	-	0.885918875014362
ASV405	ASV999	-	0.940931134568786
ASV419	ASV536	+	0.710740137231328
ASV421	ASV1888	-	0.875419300706361
ASV426	ASV522	-	0.829572888554572
ASV426	ASV1773	-	0.901513505465601
ASV439	ASV14	-	0.866921515644714
ASV439	ASV1484	-	0.914840551511111
ASV308	ASV372	-	0.829711710162973
ASV308	ASV708	-	0.769639169409892
ASV308	ASV885	-	0.785484067664503
ASV308	ASV893	-	0.625758949965964
ASV308	ASV1052	-	0.910764862656084
ASV308	ASV1773	-	0.798291411614761
ASV308	ASV1888	+	0.886437201515611
ASV436	ASV825	-	0.903032976918243
ASV436	ASV1166	-	0.853125670521582
ASV436	ASV1484	+	0.911128549797413
ASV436	ASV1552	+	0.898162032052884
ASV436	ASV1754	-	0.87498361273359
ASV467	ASV546	+	0.858124210304166
ASV467	ASV372	+	0.77413266028033
ASV467	ASV785	+	0.705716894395783
ASV467	ASV864	+	0.785574619316259
ASV467	ASV870	-	0.851842966327028
ASV467	ASV975	+	0.792282663783386
ASV467	ASV1119	+	0.900244495477456
ASV467	ASV1166	+	0.820112622018754
ASV467	ASV1196	+	0.858139871873472
ASV467	ASV2145	-	0.871847776211461
ASV75	ASV608	-	0.715019599659587
ASV75	ASV975	-	0.788483179716105
ASV489	ASV498	-	0.903385263231608
ASV491	ASV522	-	0.890846918517774
ASV491	ASV851	+	0.851142756632105
ASV491	ASV874	+	0.888178195215644
ASV491	ASV1199	-	0.887769441401825
ASV491	ASV1819	-	0.795494464154406
ASV498	ASV536	+	0.855297545553882
ASV498	ASV1552	-	0.888727717057254
ASV522	ASV1777	-	0.898847718328587
ASV504	ASV536	+	0.810285021660263
ASV504	ASV797	+	0.895763470471061
ASV504	ASV1199	-	0.858040728226343
ASV504	ASV248	+	0.650440396706087
ASV536	ASV631	+	0.666967240977317
ASV536	ASV825	+	0.690135837706755
ASV536	ASV233	+	0.830883629677481
ASV536	ASV1754	-	0.844960336113546
ASV546	ASV248	-	0.764978920897873
ASV546	ASV1552	-	0.859926083614828
ASV546	ASV1670	-	0.745617987316471
ASV546	ASV1773	-	0.74330680640426
ASV546	ASV1888	+	0.824408761044604
ASV478	ASV631	-	0.809491015662943
ASV478	ASV708	-	0.748044483496884
ASV478	ASV797	-	0.799025642466372
ASV478	ASV1196	+	0.719644758929007
ASV478	ASV1773	+	1
ASV594	ASV634	+	0.656139976491633
ASV594	ASV1487	+	0.893154342858922
ASV607	ASV82	-	0.750890031083854
ASV631	ASV893	-	0.693205967859377
ASV631	ASV1166	-	0.655008662245316
ASV631	ASV248	-	0.578976376810513
ASV639	ASV797	+	0.914024044018838
ASV372	ASV785	+	0.919851296167127
ASV372	ASV1552	-	0.835505111567351
ASV677	ASV851	-	0.842737048499022
ASV82	ASV708	-	0.838134117112331
ASV82	ASV14	+	0.867893047964456
ASV82	ASV1487	-	0.884676792791109
ASV82	ASV1734	+	0.809926690440819
ASV82	ASV2145	+	0.79897768721708
ASV694	ASV874	+	0.893000507701937
ASV694	ASV1773	-	0.84897640584453
ASV708	ASV851	-	0.739038011425789
ASV708	ASV1754	-	0.750297814330106
ASV14	ASV1166	-	0.880400596726215
ASV785	ASV870	-	0.9109022375543
ASV785	ASV1107	+	0.789293859895899
ASV797	ASV1199	-	0.856335516603864
ASV851	ASV1196	-	0.855312625439298
ASV851	ASV233	+	0.822593454865071
ASV870	ASV1196	-	0.889021119039227
ASV885	ASV999	-	0.85155764865905
ASV885	ASV233	-	0.770234303867135
ASV885	ASV1484	-	0.766643135471561
ASV893	ASV248	-	0.792730507090647
ASV975	ASV1484	-	0.874964465050748
ASV1107	ASV1145	-	0.891273858477781
ASV1145	ASV1670	-	0.830095406191529
ASV1166	ASV233	-	0.774971816667758
ASV1199	ASV1484	+	0.84065365206886
ASV233	ASV1484	-	0.8281833020972
ASV1487	ASV1888	+	0.872718873404042
ASV1670	ASV1754	-	0.840214487935159
ASV1670	ASV2145	+	0.718080690204564
