# Supplementary material for: Microbial interactions mediate the fairy ring type effects on alpine meadow plant communities on the Tibetan plateau
Source: Environ Microbiome. 2026 Mar 10;21:55. doi: 10.1186/s40793-026-00873-z (PMC13088534; doi:10.1186/s40793-026-00873-z)
Supplement: Supplementary file 2 — Supplementary Material 2 [file 40793_2026_873_MOESM2_ESM.zip › co-occurrence network/fungi/T3/Clitocybe_10in_node.csv]

ID	degree	betweenness_centrality	closeness_centrality	eigenvector_centrality	Abundance	module	z	p	taxa_roles	phylum	class	order	family	genus
ASV4	12	112	0.00336383047923971	0.355738076069892	2.30580973629635	M5	-0.268543078	0.777777777777778	Connectors	Ascomycota	Sordariomycetes	Coniochaetales	Coniochaetaceae	Coniochaeta
ASV7	25	389	0.00405238934411665	0.869317505831336	4.20594045782019	M1	2.49311349789346	0.7264	Connectors	Ascomycota	Sordariomycetes	Coniochaetales	Coniochaetaceae	Coniochaeta
ASV9	14	37	0.00365788103131341	0.532708629651641	0.977954257295342	M1	-0.789897346	0.76530612244898	Connectors	Basidiomycota	Agaricomycetes	Agaricales	Hygrophoraceae	Hygrocybe
ASV10	7	43	0.00338198794613431	0.237118410708925	2.30703832204673	M1	-1.258898895	0.653061224489796	Connectors	Ascomycota	Archaeorhizomycetes	Archaeorhizomycetales	Archaeorhizomycetaceae	Archaeorhizomyces
ASV13	16	147	0.00381466804512171	0.648991661104868	0.32532950669825	M1	0.617107301458777	0.6875	Connectors	Ascomycota	Archaeorhizomycetes	Archaeorhizomycetales	Archaeorhizomycetaceae	Archaeorhizomyces
ASV16	13	68	0.00344954915298744	0.426551620254277	4.36541088821835	M4	0.912870929175277	0.757396449704142	Connectors	Basidiomycota	Agaricomycetes	Agaricales	Hygrophoraceae	Hygrocybe
ASV17	11	65	0.00342654989815066	0.344695822227732	0.136373018291185	M3	0.608971587994321	0.644628099173554	Connectors	Ascomycota	Archaeorhizomycetes	Archaeorhizomycetales	Archaeorhizomycetaceae	Archaeorhizomyces
ASV18	16	161	0.00375767524052453	0.607717368566697	4.77870713464317	M5	1.34271538882394	0.703125	Connectors	Ascomycota	Sordariomycetes	Coniochaetales	Coniochaetaceae	Coniochaeta
ASV21	5	37	0.00305859452320168	0.147457859998988	0.572275242522827	M1	-1.727900444	0.72	Connectors	Ascomycota	Archaeorhizomycetes	Archaeorhizomycetales	Archaeorhizomycetaceae	Archaeorhizomyces
ASV22	7	16	0.00311796662305169	0.232293589091781	11.7310281788428	M1	0.148105752350107	0.244897959183674	Peripheral nodes	Ascomycota	Sordariomycetes	Coniochaetales	Coniochaetaceae	Coniochaeta
ASV27	11	92	0.00351208311912762	0.397177724256583	0.575715282623866	M2	0.290811711239216	0.545454545454545	Peripheral nodes	Ascomycota	Pezizomycetes	Pezizales	Pezizales_fam_Incertae_sedis	Pezizales_gen_Incertae_sedis
ASV30	5	28	0.00292294300955175	0.118855548618388	0.2476828872748	M4	-1.825741858	0.72	Connectors	Ascomycota	Archaeorhizomycetes	Archaeorhizomycetales	Archaeorhizomycetaceae	Archaeorhizomyces
ASV33	6	46	0.00344606160913741	0.169817503266692	0.38086158261502	M1	-1.258898895	0.611111111111111	Peripheral nodes	Ascomycota	Pezizomycetes	Pezizales	Pulvinulaceae	Pulvinulaceae_gen_Incertae_sedis
ASV3	7	41	0.00331540180981186	0.203119727992192	0.436393658531791	M6	0.046373889576017	0.693877551020408	Connectors	Ascomycota	Leotiomycetes	Erysiphales	Erysiphaceae	Blumeria
ASV34	9	50	0.00334557544180344	0.313728057990803	0.0771551851233009	M6	0.046373889576017	0.790123456790123	Connectors	Ascomycota	Pezizomycotina_cls_Incertae_sedis	Pezizomycotina_ord_Incertae_sedis	Pezizomycotina_fam_Incertae_sedis	Pezizomycotina_gen_Incertae_sedis
ASV40	13	90	0.00346973581407941	0.400796517334764	0.360221342008787	M6	0.741982233216269	0.769230769230769	Connectors	Basidiomycota	Agaricomycetes	Agaricales	Agaricales_fam_Incertae_sedis	Agaricales_gen_Incertae_sedis
ASV38	14	78	0.00350669591299541	0.539944547277207	0.426564972528823	M3	-0.070265952	0.714285714285714	Connectors	Ascomycota	Leotiomycetes	Helotiales	Helotiales_fam_Incertae_sedis	Leohumicola
ASV41	7	33	0.00301108286660423	0.210221351474855	0.188956488407065	M1	-1.258898895	0.693877551020408	Connectors	Ascomycota	Archaeorhizomycetes	Archaeorhizomycetales	Archaeorhizomycetaceae	Archaeorhizomyces
ASV42	10	82	0.00350006159098281	0.305228062064439	0.599058411880916	M3	-0.070265952	0.64	Connectors	Ascomycota	Archaeorhizomycetes	Archaeorhizomycetales	Archaeorhizomycetaceae	Archaeorhizomyces
ASV28	18	216	0.00383536035898874	0.606414151657144	1.13619610194313	M5	1.34271538882394	0.740740740740741	Connectors	Basidiomycota
ASV47	10	113	0.00350761523531898	0.297284116970614	1.5175491188583	M2	-0.185061998	0.58	Peripheral nodes	Mortierellomycota	Mortierellomycetes	Mortierellales	Mortierellaceae	Mortierellaceae_gen_Incertae_sedis
ASV48	6	13	0.00323550476229265	0.223799078459683	0.178882085254022	M5	-0.268543078	0.444444444444444	Peripheral nodes
ASV53	22	210	0.00392743363308169	0.855389426578883	0.832243987301338	M2	-0.185061998	0.789256198347107	Connectors
ASV1	15	163	0.00375229819247086	0.566861045328088	0.581612494225647	M2	0.766685420539752	0.657777777777778	Connectors
ASV66	15	148	0.00370136484329999	0.536314767984163	0.542543467363848	M2	0.290811711239216	0.684444444444444	Connectors	Ascomycota	Eurotiomycetes	Onygenales	Onygenales_fam_Incertae_sedis	Onygenales_gen_Incertae_sedis
ASV69	10	55	0.00342520226790024	0.358397445357844	0.0717494078216683	M5	-0.268543078	0.74	Connectors	Ascomycota	Sordariomycetes	Sordariomycetes_ord_Incertae_sedis	Sordariomycetes_fam_Incertae_sedis	Sordariomycetes_gen_Incertae_sedis
ASV73	9	51	0.00325755315220526	0.303240153568131	0.137110169741407	M2	-0.185061998	0.518518518518519	Peripheral nodes
ASV77	15	93	0.00375232024498337	0.551362938326046	0.257757290427843	M3	1.96744666890473	0.657777777777778	Connectors	Mortierellomycota	Mortierellomycetes	Mortierellales	Mortierellaceae	Mortierella
ASV81	15	216	0.00372991655758297	0.459656926202359	0.11917281778599	M2	0.766685420539752	0.666666666666667	Connectors	Ascomycota	Leotiomycetes	Helotiales
ASV83	25	425	0.00410845345523581	0.842797731456326	0.372261482362423	M1	2.49311349789346	0.7136	Connectors	Ascomycota	Leotiomycetes	Thelebolales	Pseudeurotiaceae	Pseudeurotium
ASV84	11	76	0.00334248013931523	0.280776747971604	0.529520458409915	M3	0.608971587994321	0.644628099173554	Connectors	Ascomycota	Sordariomycetes	Coniochaetales	Coniochaetaceae	Coniochaeta
ASV90	7	72	0.00312919272314256	0.155820227533331	0.0973039914293858	M3	-1.428741033	0.693877551020408	Connectors	Ascomycota	Pezizomycetes	Pezizales	Pyronemataceae	Pulvinula
ASV91	4	24	0.00282843454189866	0.103429465595243	0.117944232035619	M5	-1.342715389	0.625	Connectors	Basidiomycota	Agaricomycetes	Agaricales	Clavariaceae	Clavaria
ASV96	9	52	0.00328294884332098	0.257780281998707	0.199030891560107	M2	-1.136809417	0.716049382716049	Connectors	Ascomycota	Pezizomycotina_cls_Incertae_sedis	Pezizomycotina_ord_Incertae_sedis	Pezizomycotina_fam_Incertae_sedis	Pezizomycotina_gen_Incertae_sedis
ASV98	5	17	0.00296152514030273	0.133259483071257	0.152344633046008	M4	-0.456435465	0.56	Peripheral nodes
ASV101	11	47	0.00347247297473907	0.42389289950406	0.429022144029565	M3	1.28820912844953	0.512396694214876	Peripheral nodes
ASV102	6	44	0.00317392223259728	0.178378153884464	0.113029889034135	M2	-1.136809417	0.5	Peripheral nodes	Ascomycota	Pezizomycetes	Pezizales	Pyronemataceae	Pulvinula
ASV104	6	12	0.00304003815757674	0.249497218649466	0.149641744395192	M1	-0.320895797	0.277777777777778	Peripheral nodes	Basidiomycota	Agaricomycetes	Agaricales	Agaricales_fam_Incertae_sedis	Agaricales_gen_Incertae_sedis
ASV85	14	100	0.00360645252604156	0.469276285335164	1.19959112666228	M6	0.741982233216269	0.775510204081633	Connectors	Fungi_phy_Incertae_sedis	Fungi_cls_Incertae_sedis	Fungi_ord_Incertae_sedis	Fungi_fam_Incertae_sedis	Fungi_gen_Incertae_sedis
ASV106	10	103	0.00354109698815035	0.331770287751151	0.204190951711666	M6	-0.649234454	0.78	Connectors	Ascomycota	Sordariomycetes	Coniochaetales	Coniochaetaceae	Coniochaeta
ASV107	13	84	0.00352728678090307	0.387218021963669	2.8407359720079	M1	0.617107301458777	0.63905325443787	Connectors	Ascomycota	Dothideomycetes	Pleosporales	Pleosporales_fam_Incertae_sedis	Pleosporales_gen_Incertae_sedis
ASV109	18	315	0.00395234930344845	0.561026503051558	0.0950925370787179	M1	1.55511039967612	0.672839506172839	Connectors	Ascomycota
ASV110	11	86	0.00361670810150461	0.382039594755978	0.146938855744376	M3	-0.749503493	0.776859504132231	Connectors
ASV2	13	189	0.0036189077192346	0.33483792020664	0.135635866840962	M4	-0.456435465	0.781065088757396	Connectors	Ascomycota	Leotiomycetes	Erysiphales	Erysiphaceae	Blumeria
ASV112	11	41	0.00346044910969225	0.413886303459249	2.53997818031707	M1	-0.789897346	0.743801652892562	Connectors	Ascomycota	Archaeorhizomycetes	Archaeorhizomycetales
ASV111	10	39	0.00331898847210898	0.31926518533108	0.259231593328288	M1	-0.320895797	0.68	Connectors	Basidiomycota	Agaricomycetes	Agaricales	Tricholomataceae	Floccularia
ASV71	10	51	0.0032681737081171	0.337640634580245	0.541069164463403	M2	0.766685420539752	0.34	Peripheral nodes	Ascomycota	Dothideomycetes	Pleosporales	Melanommataceae	Melanommataceae_gen_Incertae_sedis
ASV118	15	88	0.00369557316221851	0.606825546244858	0.223356889417454	M2	-0.185061998	0.737777777777778	Connectors	Ascomycota
ASV12	14	132	0.00370026756949441	0.483144098181758	0.0793666394739687	M3	0.608971587994321	0.73469387755102	Connectors
ASV125	12	87	0.00341858337744353	0.333603480669104	7.29067355985178	M1	0.617107301458777	0.597222222222222	Peripheral nodes	Ascomycota	Sordariomycetes	Hypocreales	Hypocreaceae	Trichoderma
ASV137	17	198	0.00382615433292555	0.569102799923526	0.0977954257295342	M2	0.290811711239216	0.754325259515571	Connectors	Basidiomycota	Agaricomycetes	Cantharellales	Ceratobasidiaceae	Ceratobasidium
ASV129	6	52	0.00342913006813492	0.169269612475751	0.835192593102228	M4	-0.456435465	0.5	Peripheral nodes	Basidiomycota	Agaricomycetes	Agaricales	Tricholomataceae	Floccularia
ASV26	14	304	0.00379190382821471	0.405637463663841	0.167579096350609	M3	0.608971587994321	0.724489795918367	Connectors	Ascomycota	Leotiomycetes	Erysiphales	Erysiphaceae	Blumeria
ASV6	17	67	0.00375728036031436	0.691814293789882	0.107624111732502	M5	0.268543077764787	0.754325259515571	Connectors
ASV29	15	145	0.00361978578947205	0.509430935910892	0.161681884748828	M1	0.617107301458777	0.684444444444444	Connectors	Ascomycota	Sordariomycetes	Hypocreales	Hypocreaceae	Kiflimonium
ASV157	15	163	0.00373192440180128	0.512778420640794	5.34017082256273	M6	0.046373889576017	0.8	Connectors	Basidiomycota	Agaricomycetes	Gomphales	Gomphaceae	Phaeoclavulina
ASV149	11	31	0.00345636271017634	0.404418107749079	0.97254847999371	M3	-0.070265952	0.710743801652893	Connectors	Fungi_phy_Incertae_sedis	Fungi_cls_Incertae_sedis	Fungi_ord_Incertae_sedis	Fungi_fam_Incertae_sedis	Fungi_gen_Incertae_sedis
ASV150	15	234	0.00377184894257707	0.481312834043966	0.0901781940772338	M4	-0.456435465	0.791111111111111	Connectors	Ascomycota	Sordariomycetes	Sordariales	Lasiosphaeriaceae	Lasiosphaeriaceae_gen_Incertae_sedis
ASV160	11	135	0.00340942309872641	0.320834780473415	0.170036267851351	M1	0.617107301458777	0.528925619834711	Peripheral nodes	Mortierellomycota	Mortierellomycetes	Mortierellales	Mortierellaceae	Mortierellaceae_gen_Incertae_sedis
ASV5	26	373	0.00410711973740909	1	0.0700293877711489	M2	3.14605396704243	0.683431952662722	Network hubs
ASV179	10	100	0.00355067412118686	0.287388813619076	0.361941362059306	M3	-1.428741033	0.7	Connectors
ASV178	13	93	0.00358559056623524	0.483757797464296	0.183796428255507	M5	0.268543077764787	0.733727810650888	Connectors	Ascomycota	Leotiomycetes	Helotiales	Helotiaceae	Tetracladium
ASV182	14	188	0.00373324615949325	0.467411181217691	0.357764170508045	M1	0.148105752350107	0.724489795918367	Connectors
ASV187	7	43	0.00332123561523566	0.225135182917792	0.139075906942001	M4	-0.456435465	0.693877551020408	Connectors	Basidiomycota	Tremellomycetes	Filobasidiales	Piskurozymaceae	Solicoccozyma
ASV195	12	54	0.00346483589941048	0.500524341817222	0.702505332062157	M2	0.766685420539752	0.513888888888889	Peripheral nodes	Ascomycota	Eurotiomycetes	Chaetothyriales	Chaetothyriales_fam_Incertae_sedis	Chaetothyriales_gen_Incertae_sedis
ASV211	24	432	0.00407713977103539	0.788300096877469	0.129738655239181	M2	1.24255912984029	0.753472222222222	Connectors	Mortierellomycota	Mortierellomycetes	Mortierellales	Mortierellales_fam_Incertae_sedis	Mortierellales_gen_Incertae_sedis
ASV79	18	128	0.00376907235417595	0.625310290784192	0.214019637714634	M3	0.608971587994321	0.765432098765432	Connectors	Ascomycota
ASV46	15	138	0.0037537771416265	0.545309155389874	0.0995154457800537	M1	0.148105752350107	0.746666666666667	Connectors	Ascomycota	Leotiomycetes	Erysiphales	Erysiphaceae	Blumeria
ASV80	13	93	0.00358055296026738	0.483162050191561	0.160944733298605	M1	0.148105752350107	0.686390532544379	Connectors	Ascomycota	Leotiomycetes	Erysiphales	Erysiphaceae	Blumeria
ASV35	8	58	0.00351739415099211	0.268920347738937	0.112784171884061	M1	-1.258898895	0.78125	Connectors	Ascomycota	Sordariomycetes	Coniochaetales	Coniochaetaceae	Coniochaeta
ASV97	15	138	0.0037486823739586	0.528128488417282	0.0796123566240429	M1	1.55511039967612	0.551111111111111	Peripheral nodes	Basidiomycota	Agaricomycetes	Agaricomycetes_ord_Incertae_sedis	Agaricomycetes_fam_Incertae_sedis	Agaricomycetes_gen_Incertae_sedis
ASV11	19	385	0.00403683340139275	0.62127732440963	0.0815780938246366	M3	-0.070265952	0.814404432132964	Connectors
ASV31	15	119	0.00377203715212101	0.615349620544512	0.163401904799347	M4	0.912870929175277	0.782222222222222	Connectors	Ascomycota	Leotiomycetes	Helotiales	Hyaloscyphaceae	Cistella
ASV256	11	59	0.0034585484128161	0.414688073522975	0.0847724167756013	M1	-0.320895797	0.644628099173554	Connectors	Ascomycota	Sordariomycetes	Coniochaetales	Coniochaetaceae	Coniochaeta
ASV264	11	77	0.00341304051622171	0.400099208678705	2.03552087121473	M4	0.912870929175277	0.743801652892562	Connectors	Ascomycota	Dothideomycetes	Pleosporales	Sporormiaceae	Preussia
ASV272	4	2	0.00303498970354472	0.163609588704225	0.494628623099378	M2	-1.136809417	0	Peripheral nodes	Chytridiomycota	Spizellomycetes	Spizellomycetales	Spizellomycetales_fam_Incertae_sedis	Spizellomycetales_gen_Incertae_sedis
ASV276	10	54	0.0033703683977349	0.308237464811154	0.218688263566044	M5	-0.268543078	0.76	Connectors	Mortierellomycota	Mortierellomycetes	Mortierellales	Mortierellaceae	Mortierella
ASV24	10	71	0.00331189642516205	0.291673371593625	0.0874753054264175	M3	-0.070265952	0.66	Connectors	Ascomycota	Leotiomycetes	Erysiphales	Erysiphaceae	Blumeria
ASV250	23	356	0.0039399994605483	0.765708403730845	0.10516694023176	M5	1.34271538882394	0.786389413988658	Connectors	Ascomycota	Sordariomycetes	Sordariomycetes_ord_Incertae_sedis	Sordariomycetes_fam_Incertae_sedis	Sordariomycetes_gen_Incertae_sedis
ASV297	18	143	0.00377178995147189	0.564932969222072	0.202962365961295	M1	0.617107301458777	0.703703703703704	Connectors
ASV288	12	177	0.00369137687561795	0.373134292937733	0.0764180336730782	M2	-0.660935707	0.722222222222222	Connectors	Ascomycota	Pezizomycotina_cls_Incertae_sedis	Pezizomycotina_ord_Incertae_sedis	Pezizomycotina_fam_Incertae_sedis	Pezizomycotina_gen_Incertae_sedis
ASV302	7	29	0.00304997826729889	0.192999156119805	0.280854702534818	M2	-0.660935707	0.448979591836735	Peripheral nodes	Ascomycota	Dothideomycetes	Pleosporales	Sporormiaceae	Sporormiaceae_gen_Incertae_sedis
ASV312	10	88	0.00320915606333174	0.247786717409088	0.456542464837876	M4	0.912870929175277	0.74	Connectors	Basidiomycota	Agaricomycetes	Agaricales	Hygrophoraceae	Hygrocybe
ASV309	20	189	0.0038320511171769	0.632281606883904	0.19215081135803	M3	1.28820912844953	0.765	Connectors	Ascomycota	Dothideomycetes	Dothideales	Saccotheciaceae
ASV317	14	96	0.00366836076406996	0.529292638684503	0.11917281778599	M2	1.71843283914082	0.438775510204082	Peripheral nodes
ASV320	16	114	0.00360973591777247	0.551541789354497	0.151361764445711	M2	0.766685420539752	0.6875	Connectors	Ascomycota	Sordariomycetes	Magnaporthales	Magnaporthaceae	Pseudophialophora
ASV208	12	118	0.00364034841957673	0.390331126455128	0.0815780938246366	M3	-0.749503493	0.777777777777778	Connectors	Ascomycota	Sordariomycetes	Hypocreales	Hypocreales_fam_Incertae_sedis	Hypocreales_gen_Incertae_sedis
ASV322	15	176	0.00367075412398562	0.583447061560672	0.0810866595244882	M1	0.617107301458777	0.72	Connectors	Ascomycota	Eurotiomycetes	Chaetothyriales	Trichomeriaceae	Knufia
ASV353	12	179	0.00374687994393627	0.420576504067848	1.23694013347356	M1	0.617107301458777	0.583333333333333	Peripheral nodes	Chytridiomycota	Rhizophlyctidomycetes	Rhizophlyctidales	Rhizophlyctidaceae	Rhizophlyctidaceae_gen_Incertae_sedis
ASV389	11	86	0.00361128611029299	0.395531174716861	0.263163067729475	M3	0.608971587994321	0.628099173553719	Connectors	Ascomycota	Leotiomycetes	Thelebolales	Thelebolaceae	Thelebolus
ASV401	6	55	0.00334353479553988	0.180105010332189	0.219425415016267	M3	-1.428741033	0.611111111111111	Peripheral nodes	Ascomycota	Sordariomycetes	Coniochaetales	Coniochaetaceae	Coniochaeta
ASV409	8	45	0.00330288126840636	0.285229939978799	0.603727037732326	M2	-1.136809417	0.65625	Connectors	Ascomycota	Archaeorhizomycetes	Archaeorhizomycetales	Archaeorhizomycetaceae	Archaeorhizomyces
ASV405	11	19	0.00345772184006383	0.435114386149577	0.337123929901811	M6	0.741982233216269	0.743801652892562	Connectors	Basidiomycota	Agaricomycetes	Agaricales	Hygrophoraceae	Hygrocybe
ASV419	11	53	0.00362166362052504	0.489480264586623	0.232694141120274	M2	0.290811711239216	0.528925619834711	Peripheral nodes	Ascomycota	Leotiomycetes	Thelebolales	Pseudeurotiaceae	Pseudeurotiaceae_gen_Incertae_sedis
ASV421	6	24	0.00311137722814744	0.163689371052903	0.764180336730782	M1	-0.789897346	0.5	Peripheral nodes	Ascomycota	Sordariomycetes	Coniochaetales	Coniochaetaceae	Coniochaeta
ASV426	4	9	0.0026715211720054	0.0648953180887615	0.184533579705729	M4	-0.456435465	0.375	Peripheral nodes	Ascomycota	Sordariomycetes	Coniochaetales	Coniochaetaceae	Coniochaeta
ASV439	11	115	0.00366040179629037	0.375830115358914	0.142270229892966	M2	-0.660935707	0.677685950413223	Connectors	Ascomycota	Leotiomycetes	Thelebolales	Pseudeurotiaceae	Pseudeurotiaceae_gen_Incertae_sedis
ASV308	12	142	0.00359752089737092	0.363774321689556	0.0943553856284953	M6	0.741982233216269	0.791666666666667	Connectors	Ascomycota	Sordariomycetes	Ophiostomatales	Ophiostomataceae	Sporothrix
ASV436	11	47	0.00357790008640858	0.432214605594285	0.0965668399791632	M4	-0.456435465	0.793388429752066	Connectors	Ascomycota	Leotiomycetes	Helotiales	Helotiales_fam_Incertae_sedis	Helotiales_gen_Incertae_sedis
ASV467	20	368	0.00399588569352167	0.582628490650523	0.131458675289701	M6	2.13319892049677	0.79	Connectors	Ascomycota	Eurotiomycetes	Verrucariales	Verrucariaceae	Endocarpon
ASV75	5	49	0.00316152172995293	0.146131596686552	0.0985325771797568	M4	-0.456435465	0.56	Peripheral nodes	Ascomycota	Sordariomycetes	Coniochaetales	Coniochaetaceae	Coniochaeta
ASV489	5	2	0.00286603978280217	0.190111567617699	0.232202706820125	M2	-1.136809417	0.32	Peripheral nodes	Ascomycota	Sordariomycetes	Coniochaetales	Coniochaetaceae	Coniochaeta
ASV491	12	71	0.00351031433699082	0.445675563596643	0.106395525982131	M1	0.617107301458777	0.569444444444444	Peripheral nodes	Chytridiomycota	Rhizophlyctidomycetes	Rhizophlyctidales	Rhizophlyctidaceae	Rhizophlyctidaceae_gen_Incertae_sedis
ASV498	9	38	0.0034238719406734	0.365053391247617	0.940113816183914	M2	-0.185061998	0.493827160493827	Peripheral nodes	Olpidiomycota	Olpidiomycetes	Olpidiales	Olpidiales_fam_Incertae_sedis	Olpidiales_gen_Incertae_sedis
ASV522	6	47	0.0030501398780522	0.184284701062749	0.160699016148531	M1	-0.789897346	0.5	Peripheral nodes	Ascomycota	Dothideomycetes	Capnodiales	Cladosporiaceae	Toxicocladosporium
ASV504	12	104	0.00373827528923076	0.488143141855186	0.126298615138142	M2	0.766685420539752	0.513888888888889	Peripheral nodes	Basidiomycota	Tremellomycetes	Filobasidiales	Filobasidiaceae	Naganishia
ASV536	18	246	0.00395930385285654	0.694825222506215	0.35456984755708	M2	1.71843283914082	0.635802469135802	Connectors	Ascomycota	Dothideomycetes	Pleosporales
ASV546	18	267	0.00400056621346678	0.592229709933461	0.0847724167756013	M2	-0.185061998	0.783950617283951	Connectors	Ascomycota	Dothideomycetes	Capnodiales	Cladosporiaceae	Rachicladosporium
ASV478	17	228	0.00377347988173839	0.519696752142429	0.082069528124785	M2	-0.185061998	0.782006920415225	Connectors	Ascomycota	Dothideomycetes	Pleosporales
ASV594	10	69	0.00345772140772675	0.31671403763763	0.109589848933096	M1	0.148105752350107	0.54	Peripheral nodes	Ascomycota	Dothideomycetes	Mycosphaerellales	Teratosphaeriaceae	Lapidomyces
ASV607	8	15	0.00327966617082012	0.350946260889011	0.655081922097835	M2	-0.660935707	0.53125	Peripheral nodes	Ascomycota	Dothideomycetes	Pleosporales	Sporormiaceae
ASV608	7	28	0.0030885393767484	0.173055053954799	0.25874015902814	M4	-1.825741858	0.693877551020408	Connectors	Ascomycota	Leotiomycetes	Thelebolales	Thelebolaceae	Thelebolus
ASV631	12	138	0.00371676104039648	0.435050435092244	0.103692637331315	M5	0.805629233294362	0.652777777777778	Connectors	Ascomycota	Dothideomycetes	Pleosporales	Sporormiaceae	Sparticola
ASV634	6	38	0.00325357641494876	0.180316135567037	0.30493498324209	M1	-0.320895797	0.277777777777778	Peripheral nodes	Ascomycota	Dothideomycetes	Pleosporales	Sporormiaceae	Sporormiella
ASV639	7	51	0.0032367337470878	0.217401512905112	0.116469929135174	M6	-1.344842798	0.775510204081633	Connectors	Ascomycota	Dothideomycetes	Dothideales	Saccotheciaceae	Selenophoma
ASV372	11	36	0.00349743163318986	0.358989408370417	0.0766637508231525	M6	0.741982233216269	0.760330578512397	Connectors	Ascomycota	Dothideomycetes	Pleosporales	Massarinaceae	Saccharicola
ASV649	5	5	0.0030547709874639	0.18688344073866	0.11917281778599	M1	-1.258898895	0.56	Peripheral nodes	Ascomycota	Dothideomycetes	Mycosphaerellales	Teratosphaeriaceae	Lapidomyces
ASV677	7	33	0.00332497280042091	0.258220417608439	0.170036267851351	M3	-0.070265952	0.448979591836735	Peripheral nodes	Ascomycota	Dothideomycetes	Pleosporales	Sporormiaceae	Preussia
ASV82	14	103	0.00362683904372107	0.517729266830078	0.194853700008846	M3	-0.749503493	0.73469387755102	Connectors	Ascomycota	Sordariomycetes	Coniochaetales	Coniochaetaceae	Coniochaeta
ASV694	10	87	0.00352621491338959	0.338646678454072	0.0835438310252302	M1	0.148105752350107	0.6	Peripheral nodes	Fungi_phy_Incertae_sedis	Fungi_cls_Incertae_sedis	Fungi_ord_Incertae_sedis	Fungi_fam_Incertae_sedis	Fungi_gen_Incertae_sedis
ASV708	14	159	0.00380760549017183	0.536586465686764	0.424599235328229	M3	-0.070265952	0.785714285714286	Connectors	Basidiomycota	Agaricomycetes	Agaricales	Clavariaceae	Clavaria
ASV14	12	137	0.00379391094859415	0.492495897237147	0.0702751049212231	M2	-0.185061998	0.680555555555556	Connectors	Ascomycota	Ascomycota_cls_Incertae_sedis	Ascomycota_ord_Incertae_sedis	Ascomycota_fam_Incertae_sedis	Ascomycota_gen_Incertae_sedis
ASV756	5	31	0.00316899781368989	0.173086542236352	0.161927601898902	M2	-1.612683126	0.56	Peripheral nodes	Basidiomycota	Tremellomycetes	Tremellales	Bulleraceae	Genolevuria
ASV785	11	126	0.0036674053174077	0.40212118661495	0.0700293877711489	M6	-0.649234454	0.793388429752066	Connectors	Ascomycota	Ascomycota_cls_Incertae_sedis	Ascomycota_ord_Incertae_sedis	Ascomycota_fam_Incertae_sedis	Ascomycota_gen_Incertae_sedis
ASV797	11	24	0.00337659250149378	0.387721485887002	0.0707665392213715	M2	-1.136809417	0.760330578512397	Connectors	Ascomycota	Orbiliomycetes	Orbiliales	Orbiliales_fam_Incertae_sedis	Orbiliales_gen_Incertae_sedis
ASV825	16	228	0.00385661347546158	0.568353296259589	0.276677510983557	M2	0.290811711239216	0.7421875	Connectors	Chytridiomycota	Spizellomycetes	Spizellomycetales	Spizellomycetales_fam_Incertae_sedis	Spizellomycetales_gen_Incertae_sedis
ASV851	13	113	0.00352524997928096	0.366067439082057	0.110818434683467	M3	2.64668420935994	0.497041420118343	Module hubs	Ascomycota	Sordariomycetes	Coniochaetales	Coniochaetaceae	Coniochaeta
ASV864	8	19	0.0034209683349581	0.325511434074017	0.158487561797863	M5	-1.342715389	0.78125	Connectors	Ascomycota	Sordariomycetes	Coniochaetales	Coniochaetaceae	Coniochaeta
ASV870	9	63	0.00329168054122145	0.2865626765115	0.381107299765094	M3	-0.749503493	0.641975308641975	Connectors	Ascomycota	Dothideomycetes	Pleosporales	Sporormiaceae	Sparticola
ASV874	13	70	0.00362198408715505	0.465654108819235	0.0788752051738203	M1	-0.320895797	0.745562130177515	Connectors	Rozellomycota	Rozellomycota_cls_Incertae_sedis	Rozellomycota_ord_Incertae_sedis	Rozellomycota_fam_Incertae_sedis	Rozellomycota_gen_Incertae_sedis
ASV885	10	91	0.00350860972781726	0.332685988808251	0.0982868600296826	M4	-0.456435465	0.78	Connectors	Basidiomycota	Tremellomycetes	Tremellales
ASV893	10	81	0.00360492527534178	0.386121751492188	0.135390149690888	M5	-0.805629233	0.8	Connectors	Ascomycota	Dothideomycetes	Pleosporales	Pleosporales_fam_Incertae_sedis	Pleosporales_gen_Incertae_sedis
ASV975	9	96	0.00353838004521414	0.261081913732422	0.0742065793224104	M4	0.912870929175277	0.716049382716049	Connectors	Ascomycota
ASV999	9	40	0.00354264757237385	0.367401156777147	0.0722408421218167	M6	-0.649234454	0.814814814814815	Connectors	Ascomycota	Sordariomycetes	Coniochaetales	Coniochaetaceae
ASV1052	6	16	0.00335887380140542	0.267999173694117	0.196573720059365	M6	-1.344842798	0.777777777777778	Connectors	Ascomycota	Leotiomycetes	Helotiales	Helotiales_fam_Incertae_sedis	Helotiales_gen_Incertae_sedis
ASV1107	9	27	0.00337791148762883	0.344627123740749	0.0874753054264175	M5	-1.342715389	0.790123456790123	Connectors	Ascomycota	Sordariomycetes	Coniochaetales	Coniochaetaceae	Coniochaeta
ASV1119	5	13	0.00315923974528755	0.1313812170571	0.256528704677472	M6	-1.344842798	0.8	Connectors	Basidiomycota	Agaricomycetes	Corticiales	Corticiales_fam_Incertae_sedis	Corticiales_gen_Incertae_sedis
ASV1145	8	66	0.00337425837980723	0.241530993328796	0.074943730772633	M5	-0.805629233	0.71875	Connectors	Ascomycota	Orbiliomycetes	Orbiliales	Orbiliaceae	Orbilia
ASV1166	10	47	0.00348749172275053	0.385765715684321	0.112538454733987	M4	-0.456435465	0.8	Connectors	Fungi_phy_Incertae_sedis	Fungi_cls_Incertae_sedis	Fungi_ord_Incertae_sedis	Fungi_fam_Incertae_sedis	Fungi_gen_Incertae_sedis
ASV1196	10	51	0.00346161042096326	0.365864764377981	0.195590851459068	M3	-0.070265952	0.68	Connectors	Ascomycota	Leotiomycetes	Helotiales	Helotiales_fam_Incertae_sedis	Helotiales_gen_Incertae_sedis
ASV1199	16	79	0.00363309766872966	0.666320588882738	0.111801303283764	M2	-0.185061998	0.75	Connectors	Ascomycota	Dothideomycetes	Pleosporales	Sporormiaceae	Preussia
ASV233	7	51	0.00327039183395663	0.217755668237146	0.0847724167756013	M4	0.912870929175277	0.571428571428571	Peripheral nodes	Ascomycota	Leotiomycetes	Erysiphales	Erysiphaceae	Blumeria
ASV248	15	245	0.00394507953157254	0.514460846945281	0.131950109589849	M5	1.34271538882394	0.666666666666667	Connectors	Ascomycota	Leotiomycetes	Helotiales	Helotiales_fam_Incertae_sedis	Helotiales_gen_Incertae_sedis
ASV1487	9	32	0.00332988374578326	0.301185527041343	0.157258976047492	M3	-0.749503493	0.691358024691358	Connectors	Ascomycota	Dothideomycetes	Pleosporales	Sporormiaceae	Preussia
ASV1484	10	51	0.00335198967094021	0.307458983099669	0.0781380537235977	M4	2.28217732293819	0.66	Connectors	Basidiomycota	Tremellomycetes	Tremellales	Tremellales_fam_Incertae_sedis	Tremellales_gen_Incertae_sedis
ASV1552	11	79	0.00349882125677874	0.399509835071029	0.0968125571292374	M3	-1.428741033	0.793388429752066	Connectors	Ascomycota	Dothideomycetes	Pleosporales	Sporormiaceae	Preussia
ASV1670	13	139	0.00364571317411128	0.441670534327621	0.106641243132206	M3	-0.070265952	0.745562130177515	Connectors	Ascomycota	Dothideomycetes	Pleosporales	Phaeosphaeriaceae	Chaetosphaeronema
ASV1754	14	105	0.00371978347388087	0.556136716221689	0.115487060534877	M4	-0.456435465	0.806122448979592	Connectors	Ascomycota	Lecanoromycetes	Teloschistales	Teloschistaceae	Gyalolechia
ASV1777	7	49	0.00329943801677447	0.246952938070468	0.0950925370787179	M3	-0.749503493	0.571428571428571	Peripheral nodes
ASV1773	9	140	0.0034629193697409	0.26012055185906	0.089195325476937	M4	0.912870929175277	0.666666666666667	Connectors	Basidiomycota	Agaricomycetes	Agaricales	Hygrophoraceae	Arrhenia
ASV1734	10	63	0.0035513565493848	0.393874180052987	0.0955839713788664	M1	-0.789897346	0.66	Connectors	Ascomycota	Sordariomycetes	Sordariales	Lasiosphaeriaceae	Lasiosphaeriaceae_gen_Incertae_sedis
ASV1819	9	82	0.00332522946445846	0.236074939752075	0.0818238109747108	M1	0.617107301458777	0.37037037037037	Peripheral nodes	Ascomycota	Dothideomycetes	Pleosporales	Sporormiaceae	Sporormiella
ASV1888	12	84	0.00351028177044901	0.395173219183026	0.0734694278721878	M2	-1.136809417	0.763888888888889	Connectors	Ascomycota	Sordariomycetes	Coniochaetales	Coniochaetaceae	Coniochaeta
ASV2039	6	44	0.00323768943018939	0.223796058363262	0.0769094679732267	M1	-0.789897346	0.444444444444444	Peripheral nodes
ASV2145	9	33	0.00344976145967917	0.384316868588976	0.0707665392213715	M1	-0.789897346	0.666666666666667	Connectors	Ascomycota	Leotiomycetes	Helotiales	Helotiales_fam_Incertae_sedis	Helotiales_gen_Incertae_sedis
