# Supplementary material for: Microbial interactions mediate the fairy ring type effects on alpine meadow plant communities on the Tibetan plateau
Source: Environ Microbiome. 2026 Mar 10;21:55. doi: 10.1186/s40793-026-00873-z (PMC13088534; doi:10.1186/s40793-026-00873-z)
Supplement: Supplementary file 2 — Supplementary Material 2 [file 40793_2026_873_MOESM2_ESM.zip › co-occurrence network/fungi/T3/Clitocybe_10on_edge.csv]

Source	Target	Interaction	weight
ASV4	ASV7	-	1
ASV4	ASV47	+	0.969488796827945
ASV4	ASV11	+	0.923746873425039
ASV4	ASV20	-	0.884817266556207
ASV7	ASV3	+	0.95238777769085
ASV7	ASV42	-	0.905311025054567
ASV7	ASV84	+	0.82355232165058
ASV7	ASV109	+	0.818753763409055
ASV7	ASV71	+	0.986609772078744
ASV7	ASV129	+	0.963542511572574
ASV7	ASV224	+	0.971134110517311
ASV7	ASV229	+	1
ASV9	ASV18	+	0.983361103304433
ASV9	ASV27	+	0.909711933763304
ASV9	ASV1	+	0.972748362354241
ASV9	ASV94	-	0.776358515401928
ASV9	ASV222	+	0.765770611785412
ASV9	ASV446	-	0.587140199538109
ASV9	ASV1000	-	1
ASV9	ASV999	+	0.806467286592522
ASV10	ASV21	+	0.749034668551768
ASV10	ASV74	-	0.843827053947383
ASV10	ASV99	-	0.778661082357399
ASV10	ASV272	-	0.774438946248376
ASV10	ASV276	+	0.976512669923652
ASV10	ASV280	-	0.504305603581682
ASV10	ASV660	-	0.837973349166466
ASV10	ASV758	+	0.928487226415289
ASV10	ASV940	-	0.850518663240961
ASV10	ASV944	-	0.816974934398425
ASV13	ASV77	+	1
ASV13	ASV422	-	0.75593906700909
ASV13	ASV613	+	1
ASV16	ASV2	+	0.936319033164145
ASV16	ASV29	-	0.967268718787477
ASV16	ASV180	-	0.935365018737053
ASV16	ASV257	+	0.807096969239654
ASV16	ASV352	+	0.833842997822628
ASV16	ASV454	+	0.969927207330516
ASV16	ASV486	-	0.755440826046132
ASV16	ASV536	+	0.916982313199717
ASV16	ASV694	+	0.70750300438698
ASV17	ASV324	-	0.465425011477484
ASV17	ASV427	-	0.606000654476262
ASV17	ASV486	-	1
ASV18	ASV30	-	1
ASV18	ASV83	-	0.943020787619532
ASV18	ASV312	-	1
ASV18	ASV1757	-	0.780286470788791
ASV21	ASV41	+	1
ASV21	ASV99	+	1
ASV22	ASV83	+	0.806411026190115
ASV22	ASV102	-	0.578192776186564
ASV22	ASV107	+	0.795515365616778
ASV22	ASV109	+	0.998898744829448
ASV22	ASV174	-	0.666420842841778
ASV22	ASV312	-	0.954921780602436
ASV27	ASV48	+	0.974342215374366
ASV27	ASV180	-	0.850310609578201
ASV27	ASV446	-	0.906453549395338
ASV27	ASV486	+	0.850906458873101
ASV27	ASV512	+	0.869018788356238
ASV27	ASV739	-	0.889846974316763
ASV27	ASV1499	+	0.722877399910514
ASV30	ASV174	+	0.931109294731484
ASV30	ASV195	-	0.957639031081676
ASV30	ASV422	+	0.736804678239713
ASV30	ASV613	+	0.808796798166655
ASV30	ASV944	-	0.815325690546649
ASV33	ASV179	-	0.816192375576167
ASV33	ASV95	+	0.78777620904893
ASV33	ASV230	-	0.833200518891559
ASV33	ASV35	-	0.931049197404541
ASV33	ASV293	+	0.967026325895393
ASV33	ASV409	-	0.743505570516449
ASV33	ASV427	-	0.850033740006819
ASV3	ASV504	+	0.997129203249644
ASV3	ASV739	+	0.956648379443463
ASV34	ASV84	+	0.867611584400822
ASV34	ASV230	-	1
ASV34	ASV280	-	0.82747956581403
ASV34	ASV512	+	1
ASV34	ASV851	-	0.692500747522534
ASV40	ASV140	-	0.912251006345224
ASV40	ASV240	-	0.919815861569449
ASV40	ASV243	-	0.865289875779047
ASV40	ASV285	-	0.903089608546431
ASV40	ASV293	+	0.809268509107925
ASV38	ASV111	-	1
ASV38	ASV174	+	0.909416780335249
ASV41	ASV47	-	1
ASV41	ASV102	+	0.964022347531969
ASV41	ASV222	-	0.938787302192708
ASV41	ASV851	+	0.980912968011144
ASV42	ASV53	+	0.661883172085217
ASV42	ASV71	-	0.920366880533942
ASV42	ASV264	+	0.556896151037498
ASV42	ASV293	+	0.98168820399224
ASV42	ASV386	-	0.922781512276287
ASV42	ASV660	-	0.547215288134076
ASV42	ASV1273	-	0.975746499094244
ASV47	ASV5	-	0.87020829929632
ASV47	ASV187	+	0.943100893449341
ASV47	ASV195	+	0.83585772781812
ASV47	ASV31	-	0.828187098156052
ASV47	ASV353	+	0.836392312020903
ASV47	ASV419	-	0.868061216320079
ASV47	ASV536	+	0.768156949370879
ASV48	ASV84	-	1
ASV48	ASV71	-	1
ASV48	ASV129	-	1
ASV48	ASV31	-	0.86335282171007
ASV48	ASV486	+	0.957759097371786
ASV50	ASV29	+	0.986629735810385
ASV50	ASV222	+	0.90854063786319
ASV50	ASV302	-	0.964132134101372
ASV50	ASV324	-	0.912628203172145
ASV50	ASV427	-	0.9625657001161
ASV50	ASV449	-	0.942985760542805
ASV53	ASV2	-	0.918984527363318
ASV53	ASV129	+	0.857565795404588
ASV53	ASV149	-	0.908628524692182
ASV53	ASV165	-	0.972274451732073
ASV53	ASV237	+	0.846192441056464
ASV53	ASV20	-	0.9025825801486
ASV53	ASV324	-	0.884367162264027
ASV53	ASV229	+	0.851041029270144
ASV53	ASV446	-	0.934815972077919
ASV53	ASV573	-	0.833518752022349
ASV53	ASV677	+	0.936435685696572
ASV53	ASV833	-	0.84943398625457
ASV53	ASV1499	+	0.897090536814053
ASV59	ASV2	-	0.783827062309458
ASV59	ASV12	+	0.807972212705882
ASV59	ASV195	-	0.829713459762923
ASV59	ASV224	+	0.716302474915545
ASV59	ASV449	-	0.809278751375784
ASV59	ASV82	-	0.918167163934739
ASV59	ASV1273	-	0.733400841325432
ASV1	ASV129	-	0.925079875167335
ASV1	ASV439	+	0.934555648989465
ASV1	ASV449	+	0.884059624659089
ASV1	ASV613	+	0.913951085894981
ASV1	ASV694	+	0.930252660614294
ASV69	ASV179	-	0.874417958844635
ASV69	ASV386	+	0.975491372872241
ASV73	ASV103	-	0.904308065885894
ASV73	ASV118	-	1
ASV73	ASV573	-	1
ASV74	ASV104	+	1
ASV74	ASV561	-	0.795592530640355
ASV77	ASV6	-	0.976369686412026
ASV77	ASV302	+	0.94238881134924
ASV77	ASV325	+	0.842651548466546
ASV77	ASV561	+	1
ASV77	ASV1587	-	0.794362146846213
ASV81	ASV118	-	0.54862099474773
ASV81	ASV352	-	0.915880252676594
ASV81	ASV422	-	0.926006666937749
ASV81	ASV573	+	0.745500158745331
ASV81	ASV758	+	0.899813443500921
ASV83	ASV551	+	0.941318477357112
ASV84	ASV109	-	0.797365999296239
ASV84	ASV118	+	0.9040263491528
ASV84	ASV29	-	0.844242536575466
ASV84	ASV230	+	0.961035681844164
ASV84	ASV297	-	0.628450060083528
ASV84	ASV312	-	0.875054936068096
ASV84	ASV322	+	0.973781880294804
ASV84	ASV439	-	0.762088318936422
ASV84	ASV457	+	0.84947065038943
ASV84	ASV454	+	0.880838626718718
ASV84	ASV603	-	0.858296366577703
ASV91	ASV149	-	0.606758463612679
ASV91	ASV280	-	0.691933787280349
ASV91	ASV512	-	0.95666246234222
ASV96	ASV103	+	0.934667621140034
ASV96	ASV178	+	0.824867321666803
ASV96	ASV242	+	0.966438028772743
ASV96	ASV280	-	0.918190334872195
ASV96	ASV389	-	0.917541144216945
ASV96	ASV660	-	1
ASV99	ASV426	-	0.879814158247991
ASV99	ASV454	+	0.833931699158905
ASV102	ASV71	-	0.846535392587839
ASV102	ASV6	+	0.968850436314296
ASV102	ASV5	-	0.853541348008681
ASV102	ASV174	-	0.793407356429571
ASV102	ASV242	+	0.969749485302902
ASV102	ASV312	-	0.656451114594581
ASV102	ASV322	-	0.912856834453156
ASV102	ASV386	+	0.959537207209542
ASV102	ASV325	-	0.829841589040598
ASV102	ASV522	+	0.860297653532891
ASV102	ASV504	+	0.915467580537207
ASV102	ASV694	+	0.974691920410101
ASV103	ASV110	-	0.971017117162413
ASV103	ASV5	-	0.917703977606599
ASV103	ASV293	-	0.94567948118454
ASV103	ASV426	-	0.945491671064206
ASV103	ASV446	-	0.802262133508304
ASV103	ASV1273	-	0.74067107796514
ASV104	ASV140	-	0.455135492184419
ASV104	ASV551	-	0.934056065486242
ASV85	ASV71	+	0.996514078335304
ASV85	ASV35	+	0.938541885219404
ASV85	ASV264	+	1
ASV85	ASV276	+	0.947102911277288
ASV85	ASV288	+	0.931255017422668
ASV85	ASV401	+	0.953781391517193
ASV85	ASV427	-	0.916163460943471
ASV85	ASV449	+	0.96322782309372
ASV85	ASV325	+	0.802670526815767
ASV85	ASV660	-	0.843380913485438
ASV85	ASV1273	+	0.762195502285642
ASV68	ASV109	-	0.831118667416542
ASV68	ASV5	+	0.933856680226782
ASV68	ASV187	-	0.890813691692693
ASV68	ASV195	-	0.841479917969026
ASV68	ASV236	-	0.839937220226211
ASV68	ASV243	-	0.63684408794565
ASV68	ASV264	-	0.857145815796739
ASV68	ASV389	+	0.761986865466932
ASV68	ASV613	-	0.768416741820248
ASV107	ASV293	-	0.836281360510175
ASV107	ASV965	-	0.974145066322476
ASV107	ASV1587	-	0.950825517000436
ASV109	ASV31	+	0.977216148158448
ASV109	ASV280	-	0.939813330307066
ASV109	ASV288	+	0.970889540001093
ASV109	ASV20	+	0.782355826438119
ASV109	ASV419	-	0.816633011354942
ASV109	ASV557	+	0.772492488033118
ASV109	ASV613	+	0.84147931695501
ASV109	ASV82	-	0.822522899084655
ASV109	ASV1473	-	0.903700723622602
ASV109	ASV1499	-	0.850570730402865
ASV110	ASV94	-	0.780777213003708
ASV110	ASV179	-	0.847523232030882
ASV2	ASV257	-	0.905323270203306
ASV2	ASV512	+	0.991147755285636
ASV2	ASV1499	+	1
ASV2	ASV1757	+	0.909238409903863
ASV111	ASV6	+	0.856478297725057
ASV111	ASV174	+	0.957347451144623
ASV111	ASV264	+	0.80043506133826
ASV111	ASV833	+	0.766331705580846
ASV111	ASV940	-	0.691017661546082
ASV71	ASV178	+	0.743335151198098
ASV71	ASV422	-	0.867199323048559
ASV71	ASV603	+	0.915255596964936
ASV71	ASV184	-	0.937738336375845
ASV118	ASV240	-	0.634607335836103
ASV118	ASV449	-	0.835482842106043
ASV118	ASV1246	-	0.935605591118576
ASV12	ASV401	-	0.808886815502027
ASV12	ASV536	-	0.591278181253923
ASV129	ASV288	+	0.914253216562867
ASV129	ASV324	-	0.853823259921919
ASV140	ASV31	-	0.804664545085182
ASV140	ASV386	-	1
ASV140	ASV426	-	0.900925019627277
ASV140	ASV574	+	0.929167435052784
ASV140	ASV833	+	0.973663555426353
ASV6	ASV285	+	0.950921293501234
ASV6	ASV1246	-	0.811631062490725
ASV6	ASV1473	+	0.79797597149548
ASV29	ASV5	-	0.8363233409211
ASV29	ASV224	+	0.92735705450696
ASV29	ASV288	-	0.975386841517813
ASV29	ASV454	+	0.955335991191742
ASV94	ASV340	-	0.897294137602213
ASV149	ASV296	-	0.801836089037679
ASV149	ASV419	+	0.959150505881373
ASV149	ASV436	+	0.811857466565285
ASV165	ASV297	-	1
ASV5	ASV31	-	0.800844548061457
ASV5	ASV276	-	0.873659190892403
ASV5	ASV293	-	0.743902798601286
ASV5	ASV386	-	0.872714657475082
ASV174	ASV224	-	0.792896571367209
ASV174	ASV242	+	0.925001046963746
ASV174	ASV426	-	0.915743665377167
ASV174	ASV561	-	0.853609156360583
ASV174	ASV1587	-	1
ASV179	ASV419	+	0.834182005847558
ASV179	ASV851	+	0.904715161814204
ASV179	ASV965	-	0.943836429825171
ASV179	ASV1246	+	0.879236220792668
ASV180	ASV230	-	0.751310795913005
ASV180	ASV297	+	0.560027517378277
ASV180	ASV322	-	0.733431320300073
ASV180	ASV439	+	0.881006913402565
ASV180	ASV457	-	0.750383628115831
ASV180	ASV454	-	0.907878291740963
ASV180	ASV603	-	0.691869137756105
ASV180	ASV739	-	0.775591255335269
ASV180	ASV872	+	0.858142534859458
ASV180	ASV944	+	0.907048546256581
ASV178	ASV237	+	0.814550500589991
ASV178	ASV243	-	0.931668302068913
ASV178	ASV272	+	0.836159811194993
ASV178	ASV229	-	0.965953891782321
ASV178	ASV454	+	0.69578884908105
ASV178	ASV504	+	0.958421099405642
ASV178	ASV561	-	1
ASV178	ASV928	+	0.841754721799882
ASV178	ASV999	-	0.853647044192548
ASV178	ASV1113	-	0.896474045958549
ASV187	ASV211	-	0.951062983435415
ASV187	ASV35	-	0.966958358132584
ASV187	ASV11	+	0.832467502818882
ASV187	ASV249	+	0.844057877464831
ASV187	ASV307	+	0.751178070603702
ASV187	ASV439	+	0.832407496778864
ASV195	ASV11	+	0.763617173943562
ASV195	ASV426	+	0.7868313011813
ASV195	ASV1587	-	0.719568584095714
ASV95	ASV435	-	0.625048263635925
ASV211	ASV280	+	0.677792932054443
ASV79	ASV573	-	0.940643336464022
ASV222	ASV249	+	0.981250134952795
ASV222	ASV389	+	0.930250854699505
ASV222	ASV436	+	1
ASV222	ASV449	+	0.949016888825329
ASV222	ASV522	+	0.936433064591499
ASV222	ASV573	+	0.960537904659887
ASV222	ASV82	+	0.921958240028722
ASV224	ASV249	-	0.910542807468716
ASV224	ASV276	+	0.959817286624311
ASV224	ASV280	+	0.853375917609197
ASV224	ASV352	-	0.860574632094132
ASV224	ASV486	+	0.828261026998938
ASV224	ASV536	+	0.860851519430372
ASV224	ASV573	-	0.832171545725847
ASV224	ASV940	+	0.975126789528615
ASV224	ASV1113	-	0.941985155061207
ASV224	ASV1241	-	0.808437465757566
ASV230	ASV242	-	0.800788527515732
ASV230	ASV11	-	0.694233770125965
ASV230	ASV31	-	0.863469919246612
ASV230	ASV276	+	0.946242363882011
ASV230	ASV398	+	0.832998382504114
ASV230	ASV1473	-	0.85263948039221
ASV35	ASV272	-	0.82809382127913
ASV35	ASV293	-	0.945517319104764
ASV35	ASV398	-	0.780221606899414
ASV35	ASV422	+	0.897765314025801
ASV35	ASV522	-	0.762743201880171
ASV35	ASV739	-	0.878752411819926
ASV35	ASV928	-	0.919100068984491
ASV237	ASV449	+	0.955194646784299
ASV237	ASV613	+	0.909675442822475
ASV240	ASV454	-	0.738829890535646
ASV242	ASV353	-	0.890113574170285
ASV242	ASV386	-	0.927710540918183
ASV242	ASV965	-	0.724764107180787
ASV11	ASV401	-	0.938302928454219
ASV11	ASV965	+	0.978826150352463
ASV236	ASV296	+	0.946969494415013
ASV236	ASV353	+	1
ASV236	ASV352	+	0.945973792988685
ASV236	ASV419	+	0.944793135526255
ASV236	ASV436	+	0.962178234899433
ASV236	ASV486	+	0.942880190438863
ASV236	ASV833	+	0.943707176909712
ASV243	ASV427	-	0.484891995532182
ASV243	ASV872	+	0.402548331805234
ASV249	ASV297	+	0.8892584161524
ASV249	ASV833	+	0.79343814962053
ASV31	ASV457	+	0.769074568846423
ASV257	ASV307	+	0.932432265206024
ASV257	ASV1273	+	0.952935160927002
ASV264	ASV322	+	0.74475850128068
ASV264	ASV398	+	0.936497279923187
ASV264	ASV1246	+	0.855294793557149
ASV272	ASV426	-	0.899987416274644
ASV272	ASV1241	+	0.979663104474302
ASV276	ASV229	+	0.938185064377544
ASV276	ASV427	+	1
ASV276	ASV439	+	0.917812293150665
ASV276	ASV454	+	0.914521316641403
ASV276	ASV551	+	0.960409287706791
ASV276	ASV603	+	0.952294493986347
ASV276	ASV1246	+	0.93899942095147
ASV276	ASV1499	+	0.935464037857046
ASV285	ASV426	+	0.884524955641317
ASV285	ASV944	+	0.887576620305247
ASV293	ASV1113	+	0.852655402392641
ASV293	ASV1309	-	0.765303402645593
ASV296	ASV324	-	1
ASV296	ASV551	+	0.849743837820404
ASV296	ASV1273	-	1
ASV297	ASV353	-	0.870420490890622
ASV297	ASV398	+	0.921251927333843
ASV297	ASV426	-	0.844185036993067
ASV297	ASV427	-	0.783884920779211
ASV297	ASV557	+	0.945028543628712
ASV297	ASV965	-	0.682251401767155
ASV297	ASV1241	-	0.8809692
ASV297	ASV1309	+	0.953688080202645
ASV288	ASV352	-	0.874791533818709
ASV288	ASV409	+	0.880197534694217
ASV288	ASV419	+	0.910721283869339
ASV288	ASV486	+	0.946326734619451
ASV288	ASV551	+	0.972751081785046
ASV288	ASV574	-	0.841109261320663
ASV288	ASV660	-	0.86876179387114
ASV288	ASV1113	-	0.773398609338905
ASV288	ASV1241	-	0.952559598244377
ASV288	ASV1473	-	0.837041747561222
ASV20	ASV944	-	0.892070749433171
ASV20	ASV1000	+	0.954778992323835
ASV302	ASV436	-	0.788407071357715
ASV302	ASV1499	+	0.822520226349091
ASV312	ASV426	+	0.951661544019067
ASV307	ASV940	-	0.65722791460922
ASV307	ASV999	+	0.893512630169219
ASV324	ASV229	+	0.921975171207638
ASV324	ASV1246	-	0.910272512676011
ASV340	ASV574	+	0.994898365964957
ASV340	ASV1309	+	0.961460893411232
ASV322	ASV398	+	1
ASV322	ASV409	+	0.918743882124941
ASV322	ASV439	+	0.894900047695665
ASV322	ASV454	+	0.958697422733885
ASV322	ASV551	+	0.962678034442325
ASV322	ASV944	+	0.948700789401729
ASV322	ASV1241	+	0.959105015509118
ASV322	ASV1309	+	0.963924696458933
ASV353	ASV536	-	0.936058449037795
ASV353	ASV758	-	0.863043488528972
ASV353	ASV851	-	0.850127760949337
ASV229	ASV426	-	0.910308962257859
ASV229	ASV603	-	0.891133505725909
ASV229	ASV739	-	0.849063619344473
ASV229	ASV1000	+	0.961352992879737
ASV229	ASV999	-	0.82996760669521
ASV352	ASV386	-	0.880250658212361
ASV352	ASV928	-	0.796907485640734
ASV352	ASV999	+	0.915572512764899
ASV352	ASV184	-	0.827503592016104
ASV386	ASV436	+	0.950775563873285
ASV386	ASV660	-	0.607910114406623
ASV386	ASV739	-	0.84280569307004
ASV386	ASV872	+	0.959544452095221
ASV386	ASV1499	-	0.81251894058033
ASV389	ASV409	+	0.76772223011769
ASV389	ASV419	+	0.935088330253954
ASV389	ASV551	+	0.960209017125315
ASV389	ASV574	-	0.808759467563326
ASV389	ASV660	-	0.837693012848714
ASV389	ASV1113	-	0.756926421382698
ASV389	ASV1241	-	0.946960606483437
ASV389	ASV1473	-	0.790154944802713
ASV398	ASV439	+	0.942371989486334
ASV401	ASV427	+	0.953209107406849
ASV401	ASV551	+	0.912170090018652
ASV401	ASV1246	-	0.735911789166717
ASV409	ASV1000	-	0.716566708109223
ASV419	ASV512	-	0.834606428375312
ASV419	ASV557	+	0.944475388137455
ASV419	ASV603	-	0.835497122097085
ASV419	ASV1113	+	0.967343263278022
ASV422	ASV457	-	0.588034808872427
ASV422	ASV522	-	0.869709415171074
ASV422	ASV557	+	0.944639579050824
ASV422	ASV872	-	0.835397040802223
ASV422	ASV1000	+	0.810562360156173
ASV422	ASV999	+	0.93245299629949
ASV426	ASV435	+	0.957769660138311
ASV426	ASV512	-	0.861737058907615
ASV426	ASV536	-	0.842104132021686
ASV426	ASV851	-	0.790592621854616
ASV426	ASV872	-	0.940820807792459
ASV426	ASV1000	-	0.8009439185335
ASV426	ASV1757	+	0.956916999212593
ASV427	ASV449	+	0.966435806486887
ASV427	ASV557	+	0.78286719714691
ASV427	ASV603	-	0.9035683769778
ASV427	ASV739	+	0.783028149937757
ASV427	ASV1309	-	0.740338273247241
ASV435	ASV613	+	0.673790532704098
ASV435	ASV82	-	0.692548380453035
ASV435	ASV1241	+	0.748048742455354
ASV435	ASV1473	-	0.615213636455079
ASV435	ASV1499	-	0.961993719437759
ASV439	ASV504	-	0.718163084849166
ASV439	ASV573	-	0.759909464210803
ASV439	ASV660	+	0.783970163504948
ASV439	ASV694	+	0.765188608930441
ASV439	ASV1273	+	0.894199188618059
ASV439	ASV184	+	0.712708346323398
ASV436	ASV551	-	0.787897753422877
ASV436	ASV613	-	0.840450346340361
ASV436	ASV660	-	0.779241249597153
ASV446	ASV457	-	0.804259746007811
ASV446	ASV739	-	0.560907751579558
ASV449	ASV504	-	0.545120561249202
ASV449	ASV551	+	0.490578864515746
ASV449	ASV82	+	0.788909318056172
ASV449	ASV928	+	0.876136393515456
ASV457	ASV573	-	0.878897379822682
ASV457	ASV677	+	0.944377596099683
ASV457	ASV833	-	0.87250501903327
ASV457	ASV1499	+	0.92725204669413
ASV454	ASV694	-	0.621394169849545
ASV454	ASV851	-	0.873112404021694
ASV454	ASV944	+	0.921008310702744
ASV486	ASV512	-	0.860309258674594
ASV486	ASV557	+	0.845027303016516
ASV486	ASV561	+	0.902028018461833
ASV486	ASV1241	-	0.857816182737765
ASV486	ASV184	-	0.861517443935593
ASV512	ASV603	-	0.80123037803858
ASV512	ASV660	-	0.937615276698866
ASV512	ASV758	-	0.866176573373559
ASV512	ASV1241	+	0.948743775279086
ASV512	ASV1587	+	0.97248124620891
ASV512	ASV1757	-	0.762411745581103
ASV522	ASV660	-	0.857439676970731
ASV522	ASV758	+	0.96882272699752
ASV522	ASV940	-	0.86825169522001
ASV504	ASV551	+	0.90227523483514
ASV504	ASV944	-	0.658007682040761
ASV504	ASV1113	-	0.928566510661857
ASV504	ASV184	+	0.892278512460997
ASV536	ASV677	-	0.83046655411787
ASV536	ASV833	+	0.912250164757395
ASV536	ASV851	+	0.879361115704045
ASV536	ASV184	+	0.924887390406145
ASV536	ASV1757	+	0.965020779429032
ASV551	ASV574	-	0.884854062854471
ASV551	ASV660	-	0.85378330584332
ASV551	ASV1113	-	0.802691938076918
ASV551	ASV1241	-	0.926599826621001
ASV551	ASV1473	-	0.890747182407136
ASV557	ASV82	+	0.921068728696372
ASV557	ASV851	+	0.901614565500406
ASV557	ASV928	+	0.913456650626905
ASV557	ASV965	+	0.924717985763836
ASV561	ASV603	-	0.913446101693584
ASV573	ASV928	+	0.918862485266471
ASV574	ASV758	+	0.810762850890988
ASV574	ASV1113	+	1
ASV574	ASV1246	+	0.928883458420369
ASV574	ASV1587	+	0.948429562207667
ASV613	ASV694	+	0.917935476799087
ASV613	ASV928	+	0.840170292793804
ASV603	ASV82	+	0.907163172512028
ASV603	ASV851	+	0.87484176864413
ASV603	ASV944	+	0.877818977420656
ASV603	ASV1246	+	0.892717153118746
ASV82	ASV872	+	0.86062614950072
ASV872	ASV1473	-	0.726629477842405
ASV928	ASV1757	-	0.465419401226524
