# Supplementary material for: Microbial interactions mediate the fairy ring type effects on alpine meadow plant communities on the Tibetan plateau
Source: Environ Microbiome. 2026 Mar 10;21:55. doi: 10.1186/s40793-026-00873-z (PMC13088534; doi:10.1186/s40793-026-00873-z)
Supplement: Supplementary file 2 — Supplementary Material 2 [file 40793_2026_873_MOESM2_ESM.zip › co-occurrence network/fungi/T3/Clitocybe_10on_node.csv]

ID	degree	betweenness_centrality	closeness_centrality	eigenvector_centrality	Abundance	module	z	p	taxa_roles	phylum	class	order	family	genus
ASV4	4	14	0.00248194477568368	0.15067363762256	3.47398886553847	M1	-1.388261605	0.625	Connectors	Ascomycota	Sordariomycetes	Coniochaetales	Coniochaetaceae	Coniochaeta
ASV7	9	91	0.00305464691741568	0.507036951208144	4.11514213029532	M1	1.7570185934042	0.37037037037037	Peripheral nodes	Ascomycota	Sordariomycetes	Coniochaetales	Coniochaetaceae	Coniochaeta
ASV9	8	230	0.00286665175999763	0.214160840034472	10.0575157615308	M5	-0.44380342	0.75	Connectors	Basidiomycota	Agaricomycetes	Agaricales	Hygrophoraceae	Hygrocybe
ASV10	10	402	0.00308943343877344	0.381105997657181	0.860708623677322	M8	1.82574185835055	0.76	Connectors	Ascomycota	Archaeorhizomycetes	Archaeorhizomycetales	Archaeorhizomycetaceae	Archaeorhizomyces
ASV13	3	15	0.00254335761323132	0.0955323565702235	1.95498285587877	M6	-0.267261242	0.444444444444444	Peripheral nodes	Ascomycota	Archaeorhizomycetes	Archaeorhizomycetales	Archaeorhizomycetaceae	Archaeorhizomyces
ASV16	9	139	0.00302497759166901	0.467985136713665	0.341776352173432	M5	1.08933566796652	0.617283950617284	Peripheral nodes	Basidiomycota	Agaricomycetes	Agaricales	Hygrophoraceae	Hygrocybe
ASV17	3	49	0.00285237094936084	0.152843454872494	0.692769973822955	M1	-0.759205565	0	Peripheral nodes	Ascomycota	Archaeorhizomycetes	Archaeorhizomycetales	Archaeorhizomycetaceae	Archaeorhizomyces
ASV18	5	40	0.00259426135255995	0.130004289149095	1.49227592817904	M2	0.141997748433182	0.32	Peripheral nodes	Ascomycota	Sordariomycetes	Coniochaetales	Coniochaetaceae	Coniochaeta
ASV21	3	9	0.00242990803611467	0.0895136059234079	1.13593629023338	M8	0	0.444444444444444	Peripheral nodes	Ascomycota	Archaeorhizomycetes	Archaeorhizomycetales	Archaeorhizomycetaceae	Archaeorhizomyces
ASV22	6	126	0.00290881902638478	0.222265757693931	0.701802897909523	M2	-0.449659537	0.666666666666667	Connectors	Ascomycota	Sordariomycetes	Coniochaetales	Coniochaetaceae	Coniochaeta
ASV27	8	106	0.00301591567233312	0.396956347408195	0.486856173727095	M5	1.08933566796652	0.53125	Peripheral nodes	Ascomycota	Pezizomycetes	Pezizales	Pezizales_fam_Incertae_sedis	Pezizales_gen_Incertae_sedis
ASV30	6	95	0.002951971064999	0.208097027079148	1.10865317258415	M2	-1.041316822	0.722222222222222	Connectors	Ascomycota	Archaeorhizomycetes	Archaeorhizomycetales	Archaeorhizomycetaceae	Archaeorhizomyces
ASV33	7	120	0.00291026025803608	0.27101955447593	1.07178409467979	M7	1.52542553961938	0.571428571428571	Peripheral nodes	Ascomycota	Pezizomycetes	Pezizales	Pulvinulaceae	Pulvinulaceae_gen_Incertae_sedis
ASV3	3	3	0.00252410437032474	0.170092543374953	0.203148619253032	M1	-1.388261605	0.444444444444444	Peripheral nodes	Ascomycota	Leotiomycetes	Erysiphales	Erysiphaceae	Blumeria
ASV34	5	32	0.0028869986040385	0.308819373295122	0.638019393134978	M1	-1.388261605	0.64	Connectors	Ascomycota	Pezizomycotina_cls_Incertae_sedis	Pezizomycotina_ord_Incertae_sedis	Pezizomycotina_fam_Incertae_sedis	Pezizomycotina_gen_Incertae_sedis
ASV40	5	51	0.00266182586513172	0.113294530793827	1.60306750728164	M6	-0.267261242	0.72	Connectors	Basidiomycota	Agaricomycetes	Agaricales	Agaricales_fam_Incertae_sedis	Agaricales_gen_Incertae_sedis
ASV38	2	0	0.00228005402808705	0.0619875979131219	0.757106514766066	M6	-0.267261242	0	Peripheral nodes	Ascomycota	Leotiomycetes	Helotiales	Helotiales_fam_Incertae_sedis	Leohumicola
ASV41	5	37	0.00270014268621681	0.233477920912504	0.11927146702061	M2	-0.449659537	0.56	Peripheral nodes	Ascomycota	Archaeorhizomycetes	Archaeorhizomycetales	Archaeorhizomycetaceae	Archaeorhizomyces
ASV42	8	218	0.00329634294505976	0.364506172873421	0.848173137189839	M1	-0.130149525	0.6875	Connectors	Ascomycota	Archaeorhizomycetes	Archaeorhizomycetales	Archaeorhizomycetaceae	Archaeorhizomyces
ASV47	9	157	0.00297956810404354	0.342352271487618	1.10275412011946	M2	1.3253123187097	0.518518518518519	Peripheral nodes	Mortierellomycota	Mortierellomycetes	Mortierellales	Mortierellaceae	Mortierellaceae_gen_Incertae_sedis
ASV48	6	20	0.0027536101384315	0.373903666469117	0.249972348191572	M1	-0.130149525	0.5	Peripheral nodes
ASV50	6	33	0.00280619666157787	0.307398128734181	0.0722633926925488	M5	-1.210372964	0.666666666666667	Connectors	Basidiomycota	Agaricomycetes	Agaricales	Tricholomataceae	Dermoloma
ASV53	14	413	0.00323457717593178	0.442055787804914	1.88124470007005	M5	1.08933566796652	0.73469387755102	Connectors
ASV59	7	147	0.00310817153754471	0.264187943518571	0.103786454300778	M3	-0.087750131	0.73469387755102	Connectors	Basidiomycota	Agaricomycetes	Agaricales	Tricholomataceae	Dermoloma
ASV1	6	36	0.00286789140779554	0.281922222622705	0.482063193599528	M1	-1.388261605	0.777777777777778	Connectors
ASV69	2	3	0.00240187680181101	0.0920313424662587	0.118349740073001	M2	-1.632974107	0.5	Peripheral nodes	Ascomycota	Sordariomycetes	Sordariomycetes_ord_Incertae_sedis	Sordariomycetes_fam_Incertae_sedis	Sordariomycetes_gen_Incertae_sedis
ASV73	3	8	0.00246201475116012	0.105590543291451	0.13254433506618	M3	-0.760501139	0.444444444444444	Peripheral nodes
ASV74	3	25	0.00245974993608134	0.0889693897727392	0.273937248829407	M8	0	0.444444444444444	Peripheral nodes	Basidiomycota	Agaricomycetes	Agaricales	Clavariaceae	Clavaria
ASV77	6	46	0.00251597592894964	0.133036636028752	0.23651513475648	M6	1.60356745147455	0.5	Peripheral nodes	Mortierellomycota	Mortierellomycetes	Mortierellales	Mortierellaceae	Mortierella
ASV81	5	82	0.00285419686408685	0.177028562026897	0.153191018692622	M3	1.25775188305608	0	Peripheral nodes	Ascomycota	Leotiomycetes	Helotiales
ASV83	3	20	0.00256153779648855	0.155767981487151	0.346200641521956	M2	-1.041316822	0.444444444444444	Peripheral nodes	Ascomycota	Leotiomycetes	Thelebolales	Pseudeurotiaceae	Pseudeurotium
ASV84	14	323	0.00341662366771122	0.794325073278176	0.947719647531615	M1	1.12796255379035	0.724489795918367	Connectors	Ascomycota	Sordariomycetes	Coniochaetales	Coniochaetaceae	Coniochaeta
ASV91	3	42	0.00262142352077447	0.124787814574379	0.341223316004867	M4	-0.676938138	0	Peripheral nodes	Basidiomycota	Agaricomycetes	Agaricales	Clavariaceae	Clavaria
ASV96	6	56	0.00292639569607025	0.329035720550743	0.143236367658445	M4	-0.676938138	0.666666666666667	Connectors	Ascomycota	Pezizomycotina_cls_Incertae_sedis	Pezizomycotina_ord_Incertae_sedis	Pezizomycotina_fam_Incertae_sedis	Pezizomycotina_gen_Incertae_sedis
ASV99	4	46	0.00279650092306942	0.195450474183501	0.4995760056041	M8	0	0.625	Connectors	Basidiomycota	Agaricomycetes	Geastrales	Geastraceae	Geastrum
ASV102	14	405	0.00325614232169581	0.576670392477242	0.338826825941083	M2	1.91696960384796	0.673469387755102	Connectors	Ascomycota	Pezizomycetes	Pezizales	Pyronemataceae	Pulvinula
ASV103	8	193	0.00301053998520445	0.275443682882516	0.0783467905467684	M7	-0.277350098	0.8125	Connectors
ASV104	3	42	0.00269767628696731	0.144740525923772	0.162961324337278	M8	-0.912870929	0.666666666666667	Connectors	Basidiomycota	Agaricomycetes	Agaricales	Agaricales_fam_Incertae_sedis	Agaricales_gen_Incertae_sedis
ASV85	11	146	0.00321288621943097	0.688344838717666	0.793791247280906	M1	1.12796255379035	0.644628099173554	Connectors	Fungi_phy_Incertae_sedis	Fungi_cls_Incertae_sedis	Fungi_ord_Incertae_sedis	Fungi_fam_Incertae_sedis	Fungi_gen_Incertae_sedis
ASV68	9	221	0.00327160587336832	0.375389000034618	6.09980459388711	M2	-0.449659537	0.790123456790123	Connectors	Basidiomycota	Agaricomycetes	Agaricales	Tricholomataceae	Clitocybe
ASV107	4	23	0.00257196593497197	0.110211442421368	1.03731150683921	M7	-0.277350098	0.625	Connectors	Ascomycota	Dothideomycetes	Pleosporales	Pleosporales_fam_Incertae_sedis	Pleosporales_gen_Incertae_sedis
ASV109	14	362	0.0034367445050548	0.730234695339231	0.134756479740442	M4	-0.238919343	0.806122448979592	Connectors	Ascomycota
ASV110	3	44	0.00235013516614176	0.063428396233023	0.10599859897504	M7	0.624037720753383	0	Peripheral nodes
ASV2	7	60	0.00284216561061658	0.323952197802639	0.195221767503595	M5	0.322766123841933	0.612244897959184	Peripheral nodes	Ascomycota	Leotiomycetes	Erysiphales	Erysiphaceae	Blumeria
ASV111	6	115	0.00277627789695692	0.151501617338447	3.48302178962504	M6	1.60356745147455	0.5	Peripheral nodes	Basidiomycota	Agaricomycetes	Agaricales	Tricholomataceae	Floccularia
ASV71	9	105	0.00311928432822689	0.527485916496383	0.283154518305497	M1	1.12796255379035	0.493827160493827	Peripheral nodes	Ascomycota	Dothideomycetes	Pleosporales	Melanommataceae	Melanommataceae_gen_Incertae_sedis
ASV118	6	164	0.00294506352951463	0.231818194178342	0.141577259152749	M3	-0.087750131	0.611111111111111	Peripheral nodes	Ascomycota
ASV12	3	35	0.00268279286947349	0.0956206666971718	0.118165394683479	M3	-1.433252146	0.666666666666667	Connectors
ASV129	6	28	0.00275057731983799	0.330853407449365	3.28521918666814	M1	-0.130149525	0.5	Peripheral nodes	Basidiomycota	Agaricomycetes	Agaricales	Tricholomataceae	Floccularia
ASV140	7	131	0.00296579160044578	0.290285936536302	0.178815027836154	M2	0.141997748433182	0.612244897959184	Peripheral nodes	Mortierellomycota	Mortierellomycetes	Mortierellales	Mortierellaceae	Mortierella
ASV6	6	75	0.00282906544561547	0.217904147037412	0.187479261143679	M6	0.668153104781061	0.666666666666667	Connectors
ASV29	7	40	0.00301412958085818	0.516926037524658	0.150241492460274	M5	-0.44380342	0.73469387755102	Connectors	Ascomycota	Sordariomycetes	Hypocreales	Hypocreaceae	Kiflimonium
ASV94	3	50	0.00229333555501576	0.0385002163145423	4.49894923127973	M7	-1.178737917	0.666666666666667	Connectors	Basidiomycota	Agaricomycetes	Agaricales	Tricholomataceae	Clitocybe
ASV149	5	84	0.00273130954707538	0.2124516131859	0.421413560446853	M4	-0.676938138	0.56	Peripheral nodes	Fungi_phy_Incertae_sedis	Fungi_cls_Incertae_sedis	Fungi_ord_Incertae_sedis	Fungi_fam_Incertae_sedis	Fungi_gen_Incertae_sedis
ASV165	2	2	0.00249434157439424	0.125603608097491	0.179368064004719	M3	-1.433252146	0.5	Peripheral nodes
ASV5	9	151	0.00316761220373522	0.456366295371847	0.146185893890794	M2	0.733655033571442	0.617283950617284	Peripheral nodes
ASV174	10	277	0.00312577620802289	0.377394482281174	0.141392913763227	M6	1.60356745147455	0.58	Peripheral nodes	Ascomycota	Leotiomycetes	Helotiales	Helotiaceae	Tetracladium
ASV179	7	168	0.00279463842734317	0.246233474419824	0.300851675699591	M7	0.624037720753383	0.693877551020408	Connectors
ASV180	12	343	0.00345922474246368	0.654368591812169	0.211997197950079	M5	1.85590521209111	0.666666666666667	Connectors	Basidiomycota	Agaricomycetes	Agaricales	Clavariaceae	Clavariaceae_gen_Incertae_sedis
ASV178	12	250	0.00324734258251247	0.526606745198137	0.19171920510268	M3	0.585000875840035	0.777777777777778	Connectors	Ascomycota	Leotiomycetes	Helotiales	Helotiaceae	Tetracladium
ASV187	8	163	0.00297928270706482	0.265424991558798	0.685027467463039	M7	0.624037720753383	0.71875	Connectors	Basidiomycota	Tremellomycetes	Filobasidiales	Piskurozymaceae	Solicoccozyma
ASV195	7	164	0.00304951534421308	0.233384912087196	0.38436013715297	M2	0.141997748433182	0.612244897959184	Peripheral nodes	Ascomycota	Eurotiomycetes	Chaetothyriales	Chaetothyriales_fam_Incertae_sedis	Chaetothyriales_gen_Incertae_sedis
ASV95	2	12	0.00255094250354693	0.0518202703640114	0.0761346458725067	M7	-1.178737917	0.5	Peripheral nodes	Ascomycota	Ascomycota_cls_Incertae_sedis	Ascomycota_ord_Incertae_sedis	Ascomycota_fam_Incertae_sedis	Ascomycota_gen_Incertae_sedis
ASV211	2	10	0.00244722818354932	0.0550027253601397	0.713785348228441	M7	-1.178737917	0.5	Peripheral nodes	Mortierellomycota	Mortierellomycetes	Mortierellales	Mortierellales_fam_Incertae_sedis	Mortierellales_gen_Incertae_sedis
ASV79	1	0	0.00217829080176462	0.0426420827387263	0.42215094200494	M3	-1.433252146	0	Peripheral nodes	Ascomycota
ASV222	10	168	0.00305593993069754	0.443783024400016	0.235040371640305	M3	1.25775188305608	0.66	Connectors	Mortierellomycota	Mortierellomycetes	Mortierellales	Mortierellaceae	Linnemannia
ASV224	14	405	0.00342293095374057	0.745938881746949	0.461416509973086	M6	-0.267261242	0.795918367346939	Connectors	Ascomycota	Leotiomycetes	Thelebolales	Pseudeurotiaceae	Pseudogymnoascus
ASV230	10	171	0.00315394772913223	0.516512217542274	0.140839877594661	M1	0.4989065141765	0.68	Connectors	Ascomycota	Sordariomycetes	Coniochaetales	Coniochaetaceae	Coniochaeta
ASV35	10	168	0.00313186913135548	0.408536927775535	0.120746230136784	M7	0.624037720753383	0.76	Connectors	Ascomycota	Sordariomycetes	Coniochaetales	Coniochaetaceae	Coniochaeta
ASV237	4	17	0.00282623099421336	0.204743280741244	1.09150905135863	M3	-0.760501139	0.625	Connectors	Basidiomycota	Agaricomycetes	Agaricales	Tricholomataceae	Clitocybe
ASV240	3	26	0.00262365701573174	0.0959019992315861	0.116690631567305	M6	-1.202675589	0.666666666666667	Connectors	Ascomycota	Leotiomycetes	Thelebolales	Pseudeurotiaceae	Pseudogymnoascus
ASV242	7	81	0.00294418162779286	0.321799350360366	0.758949968661284	M2	-0.449659537	0.73469387755102	Connectors	Basidiomycota	Agaricomycetes	Corticiales	Corticiales_fam_Incertae_sedis	Corticiales_gen_Incertae_sedis
ASV11	6	89	0.0028139000380659	0.178958483535427	0.13254433506618	M1	-0.759205565	0.611111111111111	Peripheral nodes
ASV236	8	45	0.00288911291983676	0.410581673520027	0.113372414555912	M2	-0.449659537	0.71875	Connectors	Ascomycota	Sordariomycetes	Sordariales	Lasiosphaeriaceae	Schizothecium
ASV243	5	163	0.00320970624943427	0.161976567659036	0.150425837849795	M3	-1.433252146	0.72	Connectors	Ascomycota	Leotiomycetes	Helotiales	Helotiaceae	Tetracladium
ASV249	5	31	0.00291723961318967	0.257697705455737	0.095122220993253	M3	-0.760501139	0.72	Connectors	Ascomycota	Sordariomycetes	Coniochaetales	Coniochaetaceae	Coniochaeta
ASV31	7	103	0.00300914108187724	0.331597531205469	0.157799653430668	M2	-0.449659537	0.693877551020408	Connectors	Ascomycota	Leotiomycetes	Helotiales	Hyaloscyphaceae	Cistella
ASV257	4	17	0.00251791503029549	0.127797243379698	0.156509235704015	M5	-1.210372964	0.625	Connectors	Ascomycota	Pezizomycetes	Pezizales	Pezizales_fam_Incertae_sedis	Pezizales_gen_Incertae_sedis
ASV264	7	115	0.00311682626312613	0.335161582443156	0.136046897467094	M1	-0.130149525	0.612244897959184	Peripheral nodes	Ascomycota	Dothideomycetes	Pleosporales	Sporormiaceae	Preussia
ASV272	5	45	0.00296484467974504	0.30599922999117	0.185082771079895	M8	-0.912870929	0.8	Connectors	Chytridiomycota	Spizellomycetes	Spizellomycetales	Spizellomycetales_fam_Incertae_sedis	Spizellomycetales_gen_Incertae_sedis
ASV276	13	128	0.00338339765806714	0.970717252661836	0.166279541348671	M1	1.7570185934042	0.662721893491124	Connectors	Mortierellomycota	Mortierellomycetes	Mortierellales	Mortierellaceae	Mortierella
ASV280	7	269	0.00300714642884892	0.275201677141989	0.220845776647126	M4	-0.676938138	0.73469387755102	Connectors	Mortierellomycota	Mortierellomycetes	Mortierellales	Mortierellaceae	Mortierellaceae_gen_Incertae_sedis
ASV285	4	33	0.00271365312960075	0.168071479252238	0.078715481325812	M6	-0.267261242	0.625	Connectors	Basidiomycota	Agaricomycetes	Agaricales	Omphalotaceae	Gymnopus
ASV293	9	178	0.00304583797570345	0.320307344472186	0.167569959075324	M7	1.52542553961938	0.716049382716049	Connectors
ASV296	5	20	0.0027060188861116	0.247119140828166	1.54002138406518	M1	-1.388261605	0.64	Connectors	Basidiomycota	Agaricomycetes	Agaricales	Hygrophoraceae	Hygrocybe
ASV297	12	415	0.00342114209492461	0.572617465201821	0.380673229362534	M3	-0.087750131	0.805555555555556	Connectors
ASV288	14	150	0.00328068856770206	0.985059797850529	0.0718947019135052	M4	1.95117463401698	0.530612244897959	Peripheral nodes	Ascomycota	Pezizomycotina_cls_Incertae_sedis	Pezizomycotina_ord_Incertae_sedis	Pezizomycotina_fam_Incertae_sedis	Pezizomycotina_gen_Incertae_sedis
ASV20	5	63	0.0028781406058747	0.224046114625437	0.131622608118571	M5	-0.44380342	0.56	Peripheral nodes
ASV302	4	33	0.0025762359281804	0.141645517503511	0.461232164583564	M5	-1.210372964	0.625	Connectors	Ascomycota	Dothideomycetes	Pleosporales	Sporormiaceae	Sporormiaceae_gen_Incertae_sedis
ASV312	5	41	0.00291959016345708	0.257832068201989	0.193931349776942	M2	0.141997748433182	0.32	Peripheral nodes	Basidiomycota	Agaricomycetes	Agaricales	Hygrophoraceae	Hygrocybe
ASV307	4	62	0.00259459389080119	0.0828431306195554	1.1969546141651	M7	-1.178737917	0.75	Connectors	Ascomycota	Dothideomycetes	Pleosporales	Sporormiaceae	Preussia
ASV324	7	80	0.00283055559448599	0.278198411675978	0.183423662574199	M1	0.4989065141765	0.408163265306122	Peripheral nodes
ASV340	3	23	0.00230347357382426	0.101943614794176	1.19566419643845	M4	-1.114956934	0.444444444444444	Peripheral nodes	Basidiomycota	Agaricomycetes	Corticiales	Corticiales_fam_Incertae_sedis	Corticiales_gen_Incertae_sedis
ASV322	12	119	0.00334747720414921	0.806136041892467	0.13659993363566	M4	-0.238919343	0.708333333333333	Connectors	Ascomycota	Eurotiomycetes	Chaetothyriales	Trichomeriaceae	Knufia
ASV353	7	58	0.0028990652991354	0.317711100263972	0.167016922906758	M2	0.733655033571442	0.408163265306122	Peripheral nodes	Chytridiomycota	Rhizophlyctidomycetes	Rhizophlyctidales	Rhizophlyctidaceae	Rhizophlyctidaceae_gen_Incertae_sedis
ASV229	10	105	0.00316052783464452	0.588228851569401	0.131253917339527	M1	-0.130149525	0.7	Connectors	Basidiomycota	Agaricomycetes	Agaricomycetes_ord_Incertae_sedis	Agaricomycetes_fam_Incertae_sedis	Agaricomycetes_gen_Incertae_sedis
ASV352	9	86	0.00310007119864534	0.467121531692578	0.0750285735353759	M3	-0.087750131	0.790123456790123	Connectors	Ascomycota	Sordariomycetes	Sordariales	Lasiosphaeriaceae	Lasiosphaeriaceae_gen_Incertae_sedis
ASV386	12	263	0.00333347597536587	0.532216469185145	0.869372856984847	M2	1.3253123187097	0.680555555555556	Connectors
ASV389	11	176	0.00319912463646282	0.693858095796371	0.156324890314493	M4	1.95117463401698	0.314049586776859	Peripheral nodes	Ascomycota	Leotiomycetes	Thelebolales	Thelebolaceae	Thelebolus
ASV398	6	24	0.00288145159684321	0.383267260042378	0.0742911919772886	M1	-0.759205565	0.666666666666667	Connectors	Ascomycota	Sordariomycetes	Coniochaetales	Coniochaetaceae	Coniochaeta
ASV401	6	71	0.00289131009587083	0.347808939152126	0.155218817977362	M1	-0.130149525	0.5	Peripheral nodes	Ascomycota	Sordariomycetes	Coniochaetales	Coniochaetaceae	Coniochaeta
ASV409	5	54	0.00285986179936316	0.316663606684424	0.22840393761752	M4	-0.676938138	0.56	Peripheral nodes	Ascomycota	Archaeorhizomycetes	Archaeorhizomycetales	Archaeorhizomycetaceae	Archaeorhizomyces
ASV419	11	163	0.0031601000047918	0.715612200109035	0.0824023891162482	M4	0.637118247842279	0.644628099173554	Connectors	Ascomycota	Leotiomycetes	Thelebolales	Pseudeurotiaceae	Pseudeurotiaceae_gen_Incertae_sedis
ASV422	11	309	0.00317702117771452	0.374715719620872	0.119640157799653	M3	0.585000875840035	0.776859504132231	Connectors	Ascomycota	Sordariomycetes	Hypocreales	Nectriaceae	Thelonectria
ASV426	17	598	0.00352526344730633	0.674421422848104	0.309147218228072	M2	1.91696960384796	0.775086505190311	Connectors	Ascomycota	Sordariomycetes	Coniochaetales	Coniochaetaceae	Coniochaeta
ASV427	13	394	0.00336699810458183	0.664964921212487	0.238358588651698	M1	0.4989065141765	0.72189349112426	Connectors	Ascomycota	Archaeorhizomycetes	Archaeorhizomycetales	Archaeorhizomycetaceae	Archaeorhizomyces
ASV435	7	191	0.00307514934816843	0.320078240733378	0.135309515909007	M4	-1.114956934	0.816326530612245	Connectors	Basidiomycota	Agaricomycetes	Cantharellales	Cantharellales_fam_Incertae_sedis	Cantharellales_gen_Incertae_sedis
ASV439	13	320	0.00340851911098855	0.702733615280442	0.107842052870258	M1	1.7570185934042	0.662721893491124	Connectors	Ascomycota	Leotiomycetes	Thelebolales	Pseudeurotiaceae	Pseudeurotiaceae_gen_Incertae_sedis
ASV436	8	138	0.0030443568876596	0.410939106548938	0.109316815986432	M4	-0.676938138	0.75	Connectors	Ascomycota	Leotiomycetes	Helotiales	Helotiales_fam_Incertae_sedis	Helotiales_gen_Incertae_sedis
ASV446	6	128	0.00300104880859827	0.203297710823022	0.127935700328135	M5	1.08933566796652	0.277777777777778	Peripheral nodes	Ascomycota	Dothideomycetes	Pleosporales	Didymellaceae	Didymella
ASV449	12	351	0.00338025078895212	0.54035142252848	0.459388710688346	M3	1.93050289027212	0.625	Connectors	Mortierellomycota	Mortierellomycetes	Mortierellales	Mortierellaceae	Mortierellaceae_gen_Incertae_sedis
ASV325	3	39	0.00260628103895418	0.143239150815692	0.0849832245695535	M6	-1.202675589	0.666666666666667	Connectors	Ascomycota	Ascomycota_cls_Incertae_sedis	Ascomycota_ord_Incertae_sedis	Ascomycota_fam_Incertae_sedis	Ascomycota_gen_Incertae_sedis
ASV457	9	244	0.00316869762062253	0.365919272934123	0.103602108911256	M5	0.322766123841933	0.691358024691358	Connectors
ASV454	12	222	0.00322066789343304	0.695763462293114	0.107842052870258	M5	0.322766123841933	0.805555555555556	Connectors	Ascomycota	Dothideomycetes	Mycosphaerellales	Teratosphaeriaceae	Devriesia
ASV486	12	208	0.00321122489684451	0.687363049931769	0.755447406260369	M1	-0.759205565	0.805555555555556	Connectors	Basidiomycota	Agaricomycetes	Agaricales	Tricholomataceae	Clitocybe
ASV512	13	261	0.00330007832861427	0.707227683919553	0.0871953692438152	M4	0.199099452450712	0.745562130177515	Connectors	Ascomycota	Eurotiomycetes	Eurotiales	Aspergillaceae	Penicillium
ASV522	7	81	0.00304393108910105	0.325841814368987	0.0724477380820706	M3	-0.087750131	0.73469387755102	Connectors	Ascomycota	Dothideomycetes	Capnodiales	Cladosporiaceae	Toxicocladosporium
ASV504	9	205	0.0032986932651953	0.520639311504224	0.0840614976219445	M1	-0.759205565	0.765432098765432	Connectors	Basidiomycota	Tremellomycetes	Filobasidiales	Filobasidiaceae	Naganishia
ASV536	11	291	0.00310589624213891	0.453821303842428	0.073000774250636	M2	1.3253123187097	0.644628099173554	Connectors	Ascomycota	Dothideomycetes	Pleosporales
ASV551	16	402	0.00338616022625975	1	0.504368985731667	M4	1.95117463401698	0.609375	Peripheral nodes
ASV557	10	98	0.00325135174001141	0.575475117835808	0.124986174095786	M3	0.585000875840035	0.74	Connectors	Ascomycota	Orbiliomycetes	Orbiliales	Orbiliaceae	Orbiliaceae_gen_Incertae_sedis
ASV561	6	86	0.00284037984440382	0.306336012541103	0.0763189912620285	M6	-0.267261242	0.722222222222222	Connectors	Basidiomycota	Agaricomycetes	Russulales	Russulales_fam_Incertae_sedis	Russulales_gen_Incertae_sedis
ASV573	9	307	0.00313558582705451	0.361792649693292	0.0918040039818604	M3	1.25775188305608	0.617283950617284	Peripheral nodes	Basidiomycota	Agaricomycetes	Cantharellales	Ceratobasidiaceae	Ceratobasidium
ASV574	9	148	0.00298372781475807	0.521656420119534	0.0765033366515503	M4	0.637118247842279	0.518518518518519	Peripheral nodes	Fungi_phy_Incertae_sedis	Fungi_cls_Incertae_sedis	Fungi_ord_Incertae_sedis	Fungi_fam_Incertae_sedis	Fungi_gen_Incertae_sedis
ASV613	10	203	0.00313791963422696	0.346125544849224	0.105629908195996	M6	-1.202675589	0.76	Connectors	Chytridiomycota	Rhizophlyctidomycetes	Rhizophlyctidales	Rhizophlyctidaceae	Rhizophlyctis
ASV603	13	198	0.00341169985789675	0.845382043639121	0.462522582310216	M1	1.12796255379035	0.72189349112426	Connectors	Basidiomycota	Agaricomycetes	Agaricales	Tricholomataceae	Clitocybe
ASV660	12	378	0.00349469794489322	0.733808604950677	0.175496810824761	M4	0.637118247842279	0.666666666666667	Connectors	Rozellomycota	Rozellomycota_cls_Incertae_sedis	Rozellomycota_ord_Incertae_sedis	Rozellomycota_fam_Incertae_sedis	Rozellomycota_gen_Incertae_sedis
ASV677	3	7	0.00261713401892271	0.142392553257889	0.0742911919772886	M5	-1.210372964	0.444444444444444	Peripheral nodes	Ascomycota	Dothideomycetes	Pleosporales	Sporormiaceae	Preussia
ASV82	8	76	0.00312147631438668	0.438805590760343	0.0851675699590753	M3	0.585000875840035	0.65625	Connectors	Ascomycota	Sordariomycetes	Coniochaetales	Coniochaetaceae	Coniochaeta
ASV694	6	103	0.00304177453710765	0.306137784606831	0.0757659550934631	M2	-1.632974107	0.722222222222222	Connectors	Fungi_phy_Incertae_sedis	Fungi_cls_Incertae_sedis	Fungi_ord_Incertae_sedis	Fungi_fam_Incertae_sedis	Fungi_gen_Incertae_sedis
ASV739	8	160	0.00315051190924966	0.371540648104448	0.362791726578918	M5	-0.44380342	0.6875	Connectors
ASV758	6	89	0.00287972002093959	0.267961913402125	0.0803745898315083	M3	-0.760501139	0.722222222222222	Connectors	Ascomycota	Dothideomycetes	Pleosporales	Sporormiaceae	Preussia
ASV833	7	131	0.00296278555698143	0.263061361227362	0.301404711868156	M2	-0.449659537	0.693877551020408	Connectors	Ascomycota	Sordariomycetes	Coniochaetales	Coniochaetaceae
ASV851	9	153	0.00307343082829498	0.467863336293667	0.105261217416952	M2	0.141997748433182	0.716049382716049	Connectors	Ascomycota	Sordariomycetes	Coniochaetales	Coniochaetaceae	Coniochaeta
ASV872	7	115	0.00323968836603696	0.354110021058652	0.0833241160638572	M2	-1.041316822	0.693877551020408	Connectors
ASV928	8	153	0.00318684053203723	0.36851753423138	0.0892231685285551	M3	1.25775188305608	0.5625	Peripheral nodes	Ascomycota	Leotiomycetes	Helotiales	Sclerotiniaceae	Clarireedia
ASV940	5	100	0.00275520047960098	0.187145769769821	0.241492460273569	M6	-0.267261242	0.72	Connectors	Rozellomycota	Rozellomycota_cls_Incertae_sedis	Rozellomycota_ord_Incertae_sedis	Rozellomycota_fam_Incertae_sedis	Rozellomycota_gen_Incertae_sedis
ASV944	9	190	0.00318515929261005	0.490410760809309	0.159827452715408	M5	-0.44380342	0.790123456790123	Connectors
ASV965	6	76	0.00287935093314499	0.209375703542062	0.189507060428419	M7	-0.277350098	0.722222222222222	Connectors
ASV1000	6	87	0.00296667770960792	0.258669088651079	0.0997308557312982	M5	-1.210372964	0.777777777777778	Connectors	Ascomycota	Dothideomycetes	Pleosporales	Sporormiaceae	Sporormiaceae_gen_Incertae_sedis
ASV999	6	97	0.00286945847912419	0.245786289674441	0.0910666224237732	M3	-0.087750131	0.666666666666667	Connectors	Ascomycota	Sordariomycetes	Coniochaetales	Coniochaetaceae
ASV1113	9	85	0.003169614326766	0.655942814942056	0.152637982524057	M4	0.199099452450712	0.641975308641975	Connectors	Rozellomycota	Rozellomycota_cls_Incertae_sedis	Rozellomycota_ord_Incertae_sedis	Rozellomycota_fam_Incertae_sedis	Rozellomycota_gen_Incertae_sedis
ASV1241	10	104	0.00323482025521893	0.777174919224908	0.110975924492128	M4	0.637118247842279	0.6	Peripheral nodes	Basidiomycota	Agaricomycetes	Agaricales	Agaricales_fam_Incertae_sedis	Panaeolina
ASV1246	9	162	0.00304514643501463	0.445675812208948	0.0770563728201158	M1	0.4989065141765	0.641975308641975	Connectors
ASV1273	7	131	0.00296398717651237	0.285105984563484	0.149504110902186	M1	-0.130149525	0.612244897959184	Peripheral nodes	Chytridiomycota	Chytridiomycota_cls_Incertae_sedis	Chytridiomycota_ord_Incertae_sedis	Chytridiomycota_fam_Incertae_sedis	Chytridiomycota_gen_Incertae_sedis
ASV184	6	35	0.00297359919567542	0.358171799770312	0.135309515909007	M1	-0.130149525	0.5	Peripheral nodes	Ascomycota	Sordariomycetes	Coniochaetales	Coniochaetaceae	Coniochaeta
ASV1309	5	86	0.00281323679991329	0.270474079661642	0.0800058990524647	M4	-1.114956934	0.72	Connectors	Rozellomycota	Rozellomycota_cls_Incertae_sedis	Rozellomycota_ord_Incertae_sedis	Rozellomycota_fam_Incertae_sedis	Rozellomycota_gen_Incertae_sedis
ASV1473	8	152	0.0031211475535395	0.500195179313496	0.1039707996903	M4	0.199099452450712	0.5625	Peripheral nodes	Ascomycota	Dothideomycetes	Pleosporales	Sporormiaceae	Preussia
ASV1499	9	160	0.00313507659716119	0.467723820169808	0.11724366773587	M5	1.08933566796652	0.617283950617284	Peripheral nodes	Basidiomycota	Agaricomycetes	Agaricales	Agaricales_fam_Incertae_sedis	Panaeolina
ASV1587	6	79	0.00278482078712624	0.242873219215751	0.0890388231390333	M4	-1.114956934	0.722222222222222	Connectors	Ascomycota	Sordariomycetes	Hypocreales	Ophiocordycipitaceae	Ophiocordyceps
ASV1757	6	118	0.00306886302569867	0.274410730292799	0.0892231685285551	M2	-0.449659537	0.666666666666667	Connectors	Basidiomycota
