# Supplementary material for: Microbial interactions mediate the fairy ring type effects on alpine meadow plant communities on the Tibetan plateau
Source: Environ Microbiome. 2026 Mar 10;21:55. doi: 10.1186/s40793-026-00873-z (PMC13088534; doi:10.1186/s40793-026-00873-z)
Supplement: Supplementary file 2 — Supplementary Material 2 [file 40793_2026_873_MOESM2_ESM.zip › co-occurrence network/fungi/T3/Clitocybe_10out_edge.csv]

Source	Target	Interaction	weight
ASV4	ASV22	-	0.923344895633845
ASV4	ASV34	-	0.682163923850147
ASV4	ASV150	-	0.856358069684786
ASV4	ASV142	+	0.771841622279963
ASV4	ASV1370	-	0.960525214205126
ASV7	ASV22	+	0.762278776661838
ASV7	ASV50	+	0.772418355458612
ASV7	ASV57	+	0.87911596364448
ASV7	ASV150	-	0.811001923070057
ASV7	ASV743	+	0.964091388014231
ASV9	ASV179	-	0.919973684951122
ASV9	ASV237	+	0.692101617408661
ASV9	ASV1934	-	0.667078270962612
ASV10	ASV98	+	0.865360896595668
ASV13	ASV153	+	0.718763396623917
ASV16	ASV81	+	0.9231025052977
ASV16	ASV243	+	0.875169368067656
ASV16	ASV322	+	0.868172571424397
ASV16	ASV1934	+	0.897196060361253
ASV17	ASV103	-	0.903992731576563
ASV17	ASV107	-	0.810849008313532
ASV17	ASV71	-	0.844537270258358
ASV17	ASV178	-	0.795645374827373
ASV17	ASV290	+	0.687174681038048
ASV17	ASV309	-	0.833735580415282
ASV17	ASV452	-	0.894309025717753
ASV18	ASV104	-	1
ASV18	ASV6	-	0.874302989625998
ASV18	ASV160	-	1
ASV18	ASV487	-	0.894278974777469
ASV18	ASV522	+	0.908186387658014
ASV21	ASV91	-	0.956636259641897
ASV21	ASV102	-	0.729826273974886
ASV21	ASV165	-	0.81612712053928
ASV21	ASV169	+	0.933357070274286
ASV21	ASV684	+	0.914679132901227
ASV22	ASV41	-	0.785943225216074
ASV22	ASV616	-	0.820534571797457
ASV22	ASV1524	+	0.942168765537421
ASV22	ASV1702	-	0.840895548211598
ASV27	ASV38	-	0.874697937181967
ASV27	ASV107	-	0.817021938436081
ASV27	ASV129	-	0.983511903934795
ASV27	ASV230	-	0.939943884787912
ASV33	ASV110	-	0.873141339865098
ASV33	ASV29	+	0.975724735869191
ASV33	ASV405	-	0.888202557315159
ASV33	ASV434	-	0.654949171147438
ASV33	ASV873	-	0.771287710572501
ASV33	ASV883	+	0.937780696077582
ASV33	ASV1523	+	0.883955181205911
ASV34	ASV50	-	0.772745961323653
ASV34	ASV187	-	0.813997169394005
ASV34	ASV743	+	0.964947108547859
ASV37	ASV60	-	0.756351247808783
ASV37	ASV102	-	0.853592617714662
ASV37	ASV2	-	0.913237966926008
ASV37	ASV125	+	0.894809354729679
ASV37	ASV408	+	0.891965033523097
ASV37	ASV784	+	0.948762666040204
ASV37	ASV807	-	0.806599534586633
ASV37	ASV1237	-	0.773470854801592
ASV40	ASV83	-	0.654907196711667
ASV40	ASV107	-	0.852916288287656
ASV40	ASV125	+	0.966778626810248
ASV40	ASV178	-	0.746956839638475
ASV40	ASV217	-	0.915673154080585
ASV40	ASV35	-	0.671778898924692
ASV40	ASV377	-	0.767050337290215
ASV40	ASV399	+	0.97379291022242
ASV40	ASV426	+	0.941456894871553
ASV40	ASV67	+	0.970705409255011
ASV38	ASV1	-	0.886590479006323
ASV38	ASV487	+	0.719372331473247
ASV38	ASV823	-	0.680147971140462
ASV38	ASV1237	-	0.859567915224879
ASV41	ASV84	-	0.873607337376127
ASV41	ASV107	+	0.822218176421298
ASV41	ASV149	+	0.770380119618838
ASV41	ASV230	-	0.955418057348141
ASV41	ASV272	-	0.937853098607247
ASV41	ASV276	-	0.961974508224021
ASV41	ASV883	-	0.773507646812333
ASV42	ASV129	-	0.915960278643598
ASV28	ASV110	-	0.959862264910798
ASV28	ASV179	-	0.930520808328732
ASV28	ASV222	-	0.967435436668911
ASV28	ASV405	+	0.82955293264406
ASV28	ASV743	-	0.822871360061969
ASV28	ASV951	-	0.718070070695506
ASV28	ASV1611	-	0.662327465658496
ASV47	ASV53	-	0.687817420049674
ASV47	ASV74	-	1
ASV47	ASV165	-	1
ASV47	ASV951	+	0.89189745167414
ASV48	ASV56	+	0.99991422660125
ASV48	ASV1934	-	0.592167170261814
ASV50	ASV69	-	0.891808123993924
ASV50	ASV84	-	0.925358481037977
ASV50	ASV302	-	0.884394568941347
ASV50	ASV377	-	0.913864517708465
ASV53	ASV96	+	0.938252330440797
ASV53	ASV102	-	0.818604431465256
ASV53	ASV111	-	0.844953576761665
ASV53	ASV31	-	0.962568373454973
ASV53	ASV286	+	0.997124569973387
ASV53	ASV363	+	0.978991078949921
ASV56	ASV96	-	0.932974192952463
ASV56	ASV413	+	0.948261626519929
ASV56	ASV120	-	0.974533785553057
ASV57	ASV309	-	0.908729148205849
ASV57	ASV408	-	1
ASV57	ASV1934	-	0.78351560411889
ASV60	ASV214	-	0.878578312641479
ASV1	ASV165	-	0.834734366505598
ASV1	ASV195	-	0.924363573435389
ASV1	ASV434	+	0.936432093801428
ASV1	ASV491	+	0.861598792877578
ASV66	ASV69	-	0.892501985206191
ASV66	ASV84	-	0.982530417437585
ASV66	ASV243	+	0.987384754538022
ASV66	ASV286	+	0.926714804258349
ASV66	ASV1230	+	0.966325236533776
ASV69	ASV237	+	0.707133904423082
ASV69	ASV276	-	0.933183106718509
ASV69	ASV406	-	0.851704517907984
ASV69	ASV408	+	0.771923042225295
ASV73	ASV2	+	0.823787775703754
ASV73	ASV222	-	0.875176986320447
ASV73	ASV236	-	0.807406758908251
ASV73	ASV286	-	0.77708732102395
ASV73	ASV309	-	0.772507413974764
ASV73	ASV363	-	0.688838075962012
ASV74	ASV81	+	0.892439197276438
ASV74	ASV178	+	0.884756641067825
ASV74	ASV426	+	0.852963226532183
ASV74	ASV546	+	0.879062857463609
ASV77	ASV118	-	0.913276634541013
ASV77	ASV413	-	0.832779669940422
ASV77	ASV120	+	0.922266051107613
ASV81	ASV98	-	0.86028283891774
ASV81	ASV97	-	0.934457135972897
ASV81	ASV278	-	0.833262165912799
ASV81	ASV452	-	0.996583555134416
ASV81	ASV1370	-	0.859487678284305
ASV83	ASV110	+	0.787749113215842
ASV83	ASV137	+	0.766141326320177
ASV83	ASV217	-	0.8363446554231
ASV83	ASV11	-	0.773258017904509
ASV83	ASV278	-	0.711202204854803
ASV83	ASV312	-	0.687819099595666
ASV83	ASV322	-	0.647087100902947
ASV83	ASV406	+	0.94262241625322
ASV83	ASV823	-	0.827632732339027
ASV83	ASV1523	-	0.757701879356135
ASV84	ASV96	-	1
ASV84	ASV107	-	0.88414105950763
ASV84	ASV272	-	0.684971480167507
ASV84	ASV286	+	0.908419650327019
ASV84	ASV322	+	0.881193663791199
ASV84	ASV363	+	0.862752708318099
ASV84	ASV405	-	0.791615797803069
ASV84	ASV1702	+	0.747014107228058
ASV91	ASV405	-	0.965728687857549
ASV91	ASV67	-	0.975849164923724
ASV96	ASV230	-	0.999694538014565
ASV96	ASV616	-	0.654725600808155
ASV96	ASV794	-	0.723436597665576
ASV96	ASV1916	-	0.692037894062309
ASV98	ASV103	-	0.975317565857102
ASV98	ASV522	+	1
ASV98	ASV1916	+	0.964811697726528
ASV102	ASV236	-	0.57389372015153
ASV102	ASV280	-	0.99892302753584
ASV102	ASV302	-	0.839390282633106
ASV102	ASV408	-	0.765132700948207
ASV102	ASV1370	+	0.924517686427862
ASV103	ASV104	+	0.753892847129439
ASV103	ASV130	-	0.611454020491767
ASV103	ASV169	+	0.797036743460564
ASV103	ASV377	-	0.724427311545864
ASV103	ASV413	-	0.786281234609185
ASV103	ASV491	-	0.782323491084565
ASV103	ASV561	-	0.714241041599166
ASV103	ASV616	-	0.961935110350065
ASV103	ASV1916	+	0.773584765694318
ASV104	ASV2	+	0.712672743661028
ASV104	ASV111	-	0.950148894233623
ASV104	ASV137	-	0.845593388669158
ASV104	ASV79	-	0.799912321492197
ASV104	ASV794	+	0.778636770814343
ASV85	ASV169	-	0.887485147372898
ASV85	ASV187	-	0.671860986989983
ASV85	ASV293	-	0.759884302645668
ASV85	ASV302	+	0.967267526249562
ASV85	ASV377	+	0.890841641414312
ASV85	ASV435	+	0.998946967268311
ASV85	ASV491	+	0.972396575745474
ASV85	ASV546	+	0.79887561130706
ASV85	ASV613	-	0.67132928975484
ASV85	ASV1370	-	0.774070997871722
ASV85	ASV1702	-	0.714112298219393
ASV107	ASV2	-	0.740125106582753
ASV107	ASV118	-	0.729820384162546
ASV107	ASV377	-	0.858192240666951
ASV107	ASV491	-	0.752241147651183
ASV107	ASV546	-	0.742762701227165
ASV110	ASV137	-	0.776021166132055
ASV110	ASV178	+	0.909120757806811
ASV110	ASV309	-	0.754369693447725
ASV110	ASV399	-	0.845159106455462
ASV110	ASV436	-	0.800840940238455
ASV110	ASV67	-	0.809635691051696
ASV110	ASV557	-	0.977054274242565
ASV2	ASV6	-	0.817076178529704
ASV2	ASV35	-	0.659030672516302
ASV2	ASV276	+	0.867039840249531
ASV2	ASV399	+	1
ASV2	ASV807	+	0.963429758379286
ASV111	ASV29	+	0.968200768329259
ASV71	ASV187	+	0.918707853565255
ASV71	ASV11	-	0.672525846117405
ASV71	ASV278	-	0.48957545260439
ASV71	ASV309	-	0.832628906530584
ASV71	ASV399	-	0.813490139781139
ASV118	ASV125	+	0.940297108430849
ASV118	ASV178	-	0.588404476781919
ASV118	ASV187	+	0.840921891424518
ASV118	ASV217	+	0.915652080648266
ASV118	ASV237	-	0.619859110812868
ASV118	ASV97	-	0.592564387996943
ASV118	ASV67	-	0.773534042635889
ASV125	ASV5	-	0.817265120368626
ASV125	ASV309	+	0.940695688331069
ASV125	ASV322	-	0.958705390679596
ASV125	ASV409	-	0.779938192068564
ASV125	ASV823	-	0.81213962508789
ASV125	ASV1523	-	0.920456412931298
ASV130	ASV137	+	0.920698034071568
ASV130	ASV160	+	0.880393240876183
ASV130	ASV35	+	0.897588918031369
ASV130	ASV794	-	0.85895412905089
ASV130	ASV1611	-	0.884884397400172
ASV137	ASV6	-	0.960440166046547
ASV137	ASV149	+	0.88204184211894
ASV129	ASV6	-	0.982428732894288
ASV129	ASV561	-	0.958640348478884
ASV129	ASV1237	+	0.857214717480716
ASV140	ASV142	-	0.638022347862654
ASV140	ASV187	-	0.743454761866247
ASV6	ASV150	+	0.682843771468682
ASV6	ASV309	-	0.972583467064505
ASV29	ASV139	+	0.850635496196679
ASV29	ASV236	+	0.965700815269989
ASV29	ASV278	+	0.799731736627428
ASV29	ASV426	-	0.950586421701794
ASV29	ASV546	-	0.924377317000106
ASV139	ASV309	-	0.799057731479295
ASV139	ASV399	+	0.898701906390691
ASV139	ASV1523	-	0.931406098757416
ASV153	ASV222	+	0.84095887087014
ASV153	ASV230	-	0.694213938730013
ASV153	ASV531	-	0.926297515479758
ASV153	ASV1237	-	0.711313367337004
ASV149	ASV237	-	0.724417565788244
ASV149	ASV256	-	1
ASV149	ASV290	-	0.960602421594837
ASV149	ASV120	+	1
ASV149	ASV1702	+	0.89759082986845
ASV149	ASV1916	+	0.957346724822344
ASV150	ASV243	+	0.955265172097107
ASV150	ASV280	+	0.999331625361341
ASV160	ASV249	+	0.564920670765862
ASV142	ASV256	-	0.808788654169662
ASV142	ASV377	-	0.950950829501202
ASV165	ASV278	-	0.886019985196554
ASV165	ASV293	-	0.678187172149188
ASV165	ASV491	-	0.770095849377965
ASV165	ASV67	+	0.956482475310489
ASV165	ASV613	+	0.916365383258648
ASV165	ASV823	+	0.983799817813291
ASV165	ASV1237	+	0.974439615226057
ASV165	ASV1523	+	0.778660739558541
ASV165	ASV1934	-	0.698194110880748
ASV5	ASV236	-	0.780552708172609
ASV5	ASV272	-	0.698406160039496
ASV5	ASV286	-	0.712585015595824
ASV5	ASV297	-	0.716864496538221
ASV5	ASV312	+	0.962128117323699
ASV5	ASV321	-	0.757013002547403
ASV5	ASV684	-	0.908245035923708
ASV5	ASV784	-	0.651378211968902
ASV169	ASV79	-	0.803854071437639
ASV169	ASV217	+	0.962236802102575
ASV169	ASV11	+	0.918101963431105
ASV169	ASV278	+	0.9761450847362
ASV169	ASV312	+	0.976882896967069
ASV169	ASV322	+	0.779028263113934
ASV169	ASV406	-	0.663418287235595
ASV169	ASV531	-	0.770575667918451
ASV169	ASV616	-	0.705205543491675
ASV169	ASV743	-	0.742812002343187
ASV169	ASV807	-	0.728855272962525
ASV169	ASV873	+	0.978988642450801
ASV169	ASV883	-	0.779771867103273
ASV179	ASV159	+	0.970592655171007
ASV179	ASV278	-	0.523474360338555
ASV179	ASV309	-	0.876070860664906
ASV179	ASV399	-	0.872460818966211
ASV179	ASV452	-	0.654080896037126
ASV178	ASV35	+	0.797131220259642
ASV178	ASV237	+	0.944151849955655
ASV178	ASV309	-	0.618957968497006
ASV178	ASV413	+	0.788332752364278
ASV178	ASV435	+	0.979111741189723
ASV187	ASV243	-	0.865929548812673
ASV187	ASV1702	-	0.953006576812363
ASV214	ASV63	-	0.543760736563736
ASV214	ASV784	-	0.863382114026704
ASV214	ASV883	-	0.81174722905963
ASV217	ASV426	+	0.932337470423721
ASV217	ASV522	+	0.748859941112485
ASV217	ASV67	+	0.899396576434863
ASV217	ASV807	+	0.929573409632687
ASV217	ASV1916	+	0.817908079238313
ASV222	ASV35	+	0.950891716068642
ASV222	ASV302	-	0.726167667941289
ASV222	ASV377	-	0.869227378832925
ASV222	ASV406	-	0.683685083722277
ASV222	ASV684	-	0.751736446557581
ASV222	ASV743	+	0.946437456109363
ASV222	ASV951	+	0.88619127980072
ASV222	ASV1611	+	0.972983288882283
ASV230	ASV97	+	0.9514087925216
ASV230	ASV243	+	0.743301294920686
ASV230	ASV276	-	0.678450154840798
ASV230	ASV406	-	0.784801818619049
ASV230	ASV426	-	0.720082353808056
ASV230	ASV452	-	0.696326534946663
ASV230	ASV491	-	0.665892714763273
ASV230	ASV67	+	0.967178033061519
ASV230	ASV531	-	0.771800991898787
ASV230	ASV951	+	0.956371465397405
ASV230	ASV883	+	0.949587333772824
ASV35	ASV31	-	0.941342491912937
ASV243	ASV694	+	0.845835105997976
ASV249	ASV454	-	0.903392076398192
ASV249	ASV1230	-	0.859913603301997
ASV256	ASV694	+	0.913300752481539
ASV272	ASV321	-	0.887463616643284
ASV276	ASV352	-	0.84651043131051
ASV276	ASV405	-	0.827094762541521
ASV280	ASV399	+	0.771165467130832
ASV280	ASV406	+	0.917324766414885
ASV280	ASV67	+	0.916026547382107
ASV280	ASV668	+	0.933933154491022
ASV280	ASV807	+	0.836971740968833
ASV280	ASV951	+	0.985684730840312
ASV278	ASV794	-	0.939227084468446
ASV278	ASV823	-	0.839505281403647
ASV286	ASV297	-	0.814300829758932
ASV290	ASV1524	+	0.950080221842762
ASV293	ASV561	+	0.921424749008126
ASV297	ASV312	+	0.964399772628394
ASV297	ASV322	-	0.860128485793771
ASV321	ASV1230	+	0.694399238253823
ASV363	ASV873	+	0.765913567245338
ASV377	ASV413	+	0.628912932072654
ASV377	ASV426	-	0.724966017053444
ASV377	ASV435	+	0.627665434970651
ASV377	ASV784	-	0.631509011952193
ASV352	ASV405	+	0.778196898499844
ASV352	ASV487	-	0.498715803590415
ASV352	ASV63	-	0.55901219799429
ASV352	ASV883	-	0.806641164104999
ASV352	ASV1934	-	0.542364612714048
ASV399	ASV63	-	0.809886540136232
ASV406	ASV1934	+	0.653456962395393
ASV413	ASV67	+	0.767889394206526
ASV405	ASV434	+	0.676436039709673
ASV435	ASV557	-	0.913465862462107
ASV435	ASV684	-	0.820379207442801
ASV436	ASV454	+	0.774596774240471
ASV491	ASV63	+	0.595387266134247
ASV67	ASV531	-	0.763895597039935
ASV67	ASV1370	-	0.9305613968497
ASV67	ASV1916	-	0.832189228724426
ASV63	ASV120	+	0.972794924422228
ASV784	ASV794	-	0.710221127832828
ASV794	ASV120	-	0.66794343667956
ASV794	ASV1524	-	0.784860648966653
ASV951	ASV1934	+	0.847163054529598
ASV1230	ASV1430	+	0.721550224090844
ASV1370	ASV1523	+	0.835405229390954
ASV1611	ASV1934	+	0.663173557153871
ASV1702	ASV1934	+	0.684429834396773
