# Supplementary material for: Microbial interactions mediate the fairy ring type effects on alpine meadow plant communities on the Tibetan plateau
Source: Environ Microbiome. 2026 Mar 10;21:55. doi: 10.1186/s40793-026-00873-z (PMC13088534; doi:10.1186/s40793-026-00873-z)
Supplement: Supplementary file 2 — Supplementary Material 2 [file 40793_2026_873_MOESM2_ESM.zip › co-occurrence network/fungi/T3/Clitocybe_10out_node.csv]

ID	degree	betweenness_centrality	closeness_centrality	eigenvector_centrality	Abundance	module	z	p	taxa_roles	phylum	class	order	family	genus
ASV4	5	75	0.00256474857527795	0.152039679639439	6.1842988834789	M1	0.83947843658069	0	Peripheral nodes	Ascomycota	Sordariomycetes	Coniochaetales	Coniochaetaceae	Coniochaeta
ASV7	5	71	0.00262870547563951	0.155367095369188	3.38714347614481	M1	0.83947843658069	0	Peripheral nodes	Ascomycota	Sordariomycetes	Coniochaetales	Coniochaetaceae	Coniochaeta
ASV9	3	50	0.00282007238431256	0.10629838465797	1.20277066447073	M4	-0.621838739	0.444444444444444	Peripheral nodes	Basidiomycota	Agaricomycetes	Agaricales	Hygrophoraceae	Hygrocybe
ASV10	1	0	0.00195554567688283	0.0337065837578871	2.59837070472052	M6	-1.39072972	0	Peripheral nodes	Ascomycota	Archaeorhizomycetes	Archaeorhizomycetales	Archaeorhizomycetaceae	Archaeorhizomyces
ASV13	1	0	0.00223367628758301	0.0306232452548104	1.25842216695861	M2	-1.157213838	0	Peripheral nodes	Ascomycota	Archaeorhizomycetes	Archaeorhizomycetales	Archaeorhizomycetaceae	Archaeorhizomyces
ASV16	4	66	0.00278868732297541	0.186327588160934	6.58474327407441	M3	-0.800777463	0.625	Connectors	Basidiomycota	Agaricomycetes	Agaricales	Hygrophoraceae	Hygrocybe
ASV17	7	144	0.00303868675501142	0.409102304997241	0.363069580806598	M4	0.0690931932011662	0.693877551020408	Connectors	Ascomycota	Archaeorhizomycetes	Archaeorhizomycetales	Archaeorhizomycetaceae	Archaeorhizomyces
ASV18	5	106	0.00254574834169645	0.1192334430046	3.58141034460807	M5	1.55796167540904	0.32	Peripheral nodes	Ascomycota	Sordariomycetes	Coniochaetales	Coniochaetaceae	Coniochaeta
ASV21	5	108	0.00289971426500397	0.329404019227824	5.67871217083984	M7	-0.511766316	0.64	Connectors	Ascomycota	Archaeorhizomycetes	Archaeorhizomycetales	Archaeorhizomycetaceae	Archaeorhizomyces
ASV22	6	94	0.00274852463967324	0.192904719486754	0.663710907899844	M1	-0.635968513	0.666666666666667	Connectors	Ascomycota	Sordariomycetes	Coniochaetales	Coniochaetaceae	Coniochaeta
ASV27	4	64	0.00273532717771042	0.264850883042825	0.525711610217698	M2	1.08914243535163	0	Peripheral nodes	Ascomycota	Pezizomycetes	Pezizales	Pezizales_fam_Incertae_sedis	Pezizales_gen_Incertae_sedis
ASV33	7	129	0.0027901994912199	0.340127634987072	0.428167463790586	M7	0.25588315785958	0.73469387755102	Connectors	Ascomycota	Pezizomycetes	Pezizales	Pulvinulaceae	Pulvinulaceae_gen_Incertae_sedis
ASV34	4	38	0.00258828453033743	0.138416673705708	0.34109647834828	M1	0.101754962009781	0	Peripheral nodes	Ascomycota	Pezizomycotina_cls_Incertae_sedis	Pezizomycotina_ord_Incertae_sedis	Pezizomycotina_fam_Incertae_sedis	Pezizomycotina_gen_Incertae_sedis
ASV37	8	270	0.00295118400370904	0.345233438307522	0.372105249107214	M4	0.760025125212827	0.65625	Connectors	Ascomycota	Archaeorhizomycetes	Archaeorhizomycetales	Archaeorhizomycetaceae	Archaeorhizomyces
ASV40	10	177	0.00330223049133151	0.903425190386736	1.59089368920176	M6	0.915846400689692	0.64	Connectors	Basidiomycota	Agaricomycetes	Agaricales	Agaricales_fam_Incertae_sedis	Agaricales_gen_Incertae_sedis
ASV38	5	82	0.00264456766023562	0.14198224399147	0.329185824679285	M2	0.340357011047383	0.56	Peripheral nodes	Ascomycota	Leotiomycetes	Helotiales	Helotiales_fam_Incertae_sedis	Leohumicola
ASV41	8	169	0.00307446422707657	0.49521888985178	1.85087450894223	M3	-0.800777463	0.78125	Connectors	Ascomycota	Archaeorhizomycetes	Archaeorhizomycetales	Archaeorhizomycetaceae	Archaeorhizomyces
ASV42	1	0	0.00185610307066934	0.0202239946301262	5.58506979026982	M2	-1.157213838	0	Peripheral nodes	Ascomycota	Archaeorhizomycetes	Archaeorhizomycetales	Archaeorhizomycetaceae	Archaeorhizomyces
ASV28	7	119	0.0029447451632225	0.378821068956615	1.0265751326087	M1	0.101754962009781	0.571428571428571	Peripheral nodes	Basidiomycota
ASV47	4	61	0.00265591084204642	0.235827451835897	3.5452676714056	M2	-1.157213838	0.75	Connectors	Mortierellomycota	Mortierellomycetes	Mortierellales	Mortierellaceae	Mortierellaceae_gen_Incertae_sedis
ASV48	2	23	0.00264926718577847	0.0566440611673064	0.82573686901772	M8	-1.118033989	0.5	Peripheral nodes
ASV50	6	116	0.00280305331948388	0.284648760699604	0.132865395238614	M1	0.83947843658069	0.277777777777778	Peripheral nodes	Basidiomycota	Agaricomycetes	Agaricales	Tricholomataceae	Dermoloma
ASV53	7	157	0.00268720966054147	0.228454080424315	1.85149057723546	M3	0.492786131222282	0.612244897959184	Peripheral nodes
ASV56	4	16	0.00252038345622786	0.154824060205326	0.193856156267776	M8	1.11803398874989	0.375	Peripheral nodes
ASV57	4	78	0.00282183868044539	0.162961750999573	0.369230263738836	M1	-0.635968513	0.375	Peripheral nodes	Ascomycota	Geoglossomycetes	Geoglossales	Geoglossales_fam_Incertae_sedis	Geoglossales_gen_Incertae_sedis
ASV60	2	7	0.00235923883039931	0.0579000568023726	0.0735174829913812	M4	-0.621838739	0	Peripheral nodes
ASV1	5	165	0.00268013445503169	0.191183546795503	0.876254469062077	M2	1.08914243535163	0.32	Peripheral nodes
ASV66	5	203	0.00260617962037284	0.200349499780372	0.126294000110892	M3	0.492786131222282	0.32	Peripheral nodes	Ascomycota	Eurotiomycetes	Onygenales	Onygenales_fam_Incertae_sedis	Onygenales_gen_Incertae_sedis
ASV69	6	160	0.00291993107373779	0.241919728751135	0.317685883205773	M1	-0.635968513	0.666666666666667	Connectors	Ascomycota	Sordariomycetes	Sordariomycetes_ord_Incertae_sedis	Sordariomycetes_fam_Incertae_sedis	Sordariomycetes_gen_Incertae_sedis
ASV73	6	174	0.00296271182770882	0.273310227463416	0.677059054253027	M3	-0.153995666	0.611111111111111	Peripheral nodes
ASV74	5	42	0.00267950747173643	0.280164112695248	0.0895352586152017	M2	0.340357011047383	0.56	Peripheral nodes	Basidiomycota	Agaricomycetes	Agaricales	Clavariaceae	Clavaria
ASV77	3	13	0.00252294377031684	0.165000278692481	0.302694888070659	M8	0	0.444444444444444	Peripheral nodes	Mortierellomycota	Mortierellomycetes	Mortierellales	Mortierellaceae	Mortierella
ASV81	7	129	0.00280398257263665	0.308475601525161	0.156686702576603	M2	0.340357011047383	0.693877551020408	Connectors	Ascomycota	Leotiomycetes	Helotiales
ASV83	11	416	0.00331963404234147	0.681545643498612	0.188927609921985	M6	0.915846400689692	0.727272727272727	Connectors	Ascomycota	Leotiomycetes	Thelebolales	Pseudeurotiaceae	Pseudeurotium
ASV84	11	392	0.00319386038837371	0.516892982761922	0.195704361147448	M3	2.43313152291002	0.545454545454545	Peripheral nodes	Ascomycota	Sordariomycetes	Coniochaetales	Coniochaetaceae	Coniochaeta
ASV91	3	6	0.00256757621936441	0.258085868796606	0.108222663509659	M7	-0.511766316	0.444444444444444	Peripheral nodes	Basidiomycota	Agaricomycetes	Agaricales	Clavariaceae	Clavaria
ASV96	7	212	0.0030476984283338	0.393961752164596	0.146829609885021	M3	-0.800777463	0.816326530612245	Connectors	Ascomycota	Pezizomycotina_cls_Incertae_sedis	Pezizomycotina_ord_Incertae_sedis	Pezizomycotina_fam_Incertae_sedis	Pezizomycotina_gen_Incertae_sedis
ASV98	5	162	0.00257410214397344	0.237219357934665	0.18338299528297	M6	-0.237441659	0.56	Peripheral nodes
ASV102	8	228	0.00290471485899446	0.330581729930536	0.384426614971692	M1	0.101754962009781	0.65625	Connectors	Ascomycota	Pezizomycetes	Pezizales	Pyronemataceae	Pulvinula
ASV103	11	679	0.00339923888906011	0.569885114771699	0.243141619725685	M7	-0.511766316	0.84297520661157	Connectors
ASV104	7	180	0.00300054382427204	0.26066880418619	1.15369055711056	M5	1.55796167540904	0.612244897959184	Peripheral nodes	Basidiomycota	Agaricomycetes	Agaricales	Agaricales_fam_Incertae_sedis	Agaricales_gen_Incertae_sedis
ASV85	11	376	0.00325834145432305	0.573459967139454	1.23419014742514	M1	1.5772019111516	0.611570247933884	Peripheral nodes	Fungi_phy_Incertae_sedis	Fungi_cls_Incertae_sedis	Fungi_ord_Incertae_sedis	Fungi_fam_Incertae_sedis	Fungi_gen_Incertae_sedis
ASV107	10	377	0.00338871564465646	0.666487529221281	0.151347444035329	M2	0.340357011047383	0.78	Connectors	Ascomycota	Dothideomycetes	Pleosporales	Pleosporales_fam_Incertae_sedis	Pleosporales_gen_Incertae_sedis
ASV110	10	463	0.00316263737502871	0.626549750039826	0.0917941756903559	M4	0.760025125212827	0.74	Connectors
ASV2	9	303	0.00320651896729705	0.474738583251376	0.0924102439835797	M4	0.760025125212827	0.716049382716049	Connectors	Ascomycota	Leotiomycetes	Erysiphales	Erysiphaceae	Blumeria
ASV111	3	13	0.0024528105036389	0.12397508873224	0.191802595290363	M3	-0.800777463	0.444444444444444	Peripheral nodes	Basidiomycota	Agaricomycetes	Agaricales	Tricholomataceae	Floccularia
ASV71	6	159	0.00308358559198868	0.310070148210546	0.516675941917081	M4	0.0690931932011662	0.666666666666667	Connectors	Ascomycota	Dothideomycetes	Pleosporales	Melanommataceae	Melanommataceae_gen_Incertae_sedis
ASV118	9	368	0.00327732730761767	0.590404707722933	0.130811834261201	M6	-0.237441659	0.765432098765432	Connectors	Ascomycota
ASV125	9	289	0.00307203423744553	0.578749562172306	0.0700264293297793	M6	0.915846400689692	0.592592592592593	Peripheral nodes	Ascomycota	Sordariomycetes	Hypocreales	Hypocreaceae	Trichoderma
ASV130	6	273	0.00300086679870325	0.229161384985203	0.234516663620551	M5	0.612056372482123	0.666666666666667	Connectors	Mortierellomycota	Mortierellomycetes	Mortierellales	Mortierellales_fam_Incertae_sedis	Mortierellales_gen_Incertae_sedis
ASV137	6	132	0.00296570748551194	0.320453148170331	0.0807049464123263	M5	1.55796167540904	0.5	Peripheral nodes	Basidiomycota	Agaricomycetes	Cantharellales	Ceratobasidiaceae	Ceratobasidium
ASV129	5	165	0.00244680149309571	0.134469241615387	0.316453746619325	M2	1.08914243535163	0.32	Peripheral nodes	Basidiomycota	Agaricomycetes	Agaricales	Tricholomataceae	Floccularia
ASV140	2	15	0.00238530828484581	0.0503764473083828	0.149088526960175	M1	-1.373691987	0	Peripheral nodes	Mortierellomycota	Mortierellomycetes	Mortierellales	Mortierellaceae	Mortierella
ASV6	6	215	0.0028420248705128	0.254706548019682	0.251766575830819	M5	-0.33384893	0.722222222222222	Connectors
ASV29	7	111	0.00288338462562207	0.324651393963516	0.274355746582361	M3	-0.800777463	0.775510204081633	Connectors	Ascomycota	Sordariomycetes	Hypocreales	Hypocreaceae	Kiflimonium
ASV139	4	19	0.00264513068292485	0.247643679088056	0.178659805034921	M4	-0.621838739	0.625	Connectors	Ascomycota	Dothideomycetes	Pleosporales	Melanommataceae	Melanommataceae_gen_Incertae_sedis
ASV153	5	197	0.00289328374613118	0.259476430548945	0.390998010099413	M2	1.08914243535163	0.32	Peripheral nodes
ASV149	8	209	0.00296086424953359	0.302949234846189	0.49100642969942	M5	0.612056372482123	0.78125	Connectors	Fungi_phy_Incertae_sedis	Fungi_cls_Incertae_sedis	Fungi_ord_Incertae_sedis	Fungi_fam_Incertae_sedis	Fungi_gen_Incertae_sedis
ASV150	5	132	0.00267238044675336	0.194008086917703	0.118901180592206	M1	-0.635968513	0.56	Peripheral nodes	Ascomycota	Sordariomycetes	Sordariales	Lasiosphaeriaceae	Lasiosphaeriaceae_gen_Incertae_sedis
ASV160	3	146	0.00232984622993466	0.0538837066826592	0.13861536597537	M5	0.612056372482123	0	Peripheral nodes	Mortierellomycota	Mortierellomycetes	Mortierellales	Mortierellaceae	Mortierellaceae_gen_Incertae_sedis
ASV142	4	106	0.00253835787982447	0.136784482058632	0.0850174244648934	M1	-0.635968513	0.375	Peripheral nodes	Ascomycota
ASV165	12	498	0.00330966041184364	0.62324608041306	0.587113083442343	M6	0.915846400689692	0.638888888888889	Connectors
ASV5	9	406	0.00295173423788183	0.267315293771641	0.384015902776209	M3	1.78634972568077	0.518518518518519	Peripheral nodes
ASV169	16	767	0.00353911288525228	0.889100201483175	4.1510681597424	M7	2.55883157859579	0.78125	Network hubs	Basidiomycota	Agaricomycetes	Agaricales	Tricholomataceae	Clitocybe
ASV179	7	237	0.00307355641878599	0.299711903546907	0.499631385804554	M4	0.760025125212827	0.612244897959184	Peripheral nodes
ASV178	10	269	0.00318326319042863	0.588123290529349	0.115615483028345	M4	1.45095705722449	0.68	Connectors	Ascomycota	Leotiomycetes	Helotiales	Helotiaceae	Tetracladium
ASV187	7	248	0.00301767243324631	0.295286103794646	0.125267219622186	M1	0.101754962009781	0.612244897959184	Peripheral nodes	Basidiomycota	Tremellomycetes	Filobasidiales	Piskurozymaceae	Solicoccozyma
ASV195	1	0	0.0019826508665094	0.0290175460492119	0.57869348343495	M2	-1.157213838	0	Peripheral nodes	Ascomycota	Eurotiomycetes	Chaetothyriales	Chaetothyriales_fam_Incertae_sedis	Chaetothyriales_gen_Incertae_sedis
ASV159	1	0	0.00215898716816897	0.0477648411470898	0.0891245464197191	M4	-1.312770671	0	Peripheral nodes	Basidiomycota	Agaricomycetes	Agaricales	Psathyrellaceae	Psathyrella
ASV79	2	0	0.00267379443021165	0.151590533502182	0.221373873365109	M5	-1.279754233	0.5	Peripheral nodes	Ascomycota
ASV214	4	82	0.00278235699201791	0.104152442403051	0.130401122065718	M4	-0.621838739	0.625	Connectors	Mortierellomycota	Mortierellomycetes	Mortierellales	Mortierellaceae	Mortierella
ASV217	9	161	0.00307446156966337	0.833754759163035	2.15110512383999	M6	2.06913446081745	0.37037037037037	Peripheral nodes	Ascomycota	Archaeorhizomycetes	Archaeorhizomycetales	Archaeorhizomycetaceae	Archaeorhizomyces
ASV222	11	283	0.00319941981500995	0.533642345041188	0.158534907456275	M1	3.05264886029342	0.446280991735537	Module hubs	Mortierellomycota	Mortierellomycetes	Mortierellales	Mortierellaceae	Linnemannia
ASV230	15	744	0.00350136624615056	0.863902980915261	1.02164658626291	M2	2.58671328396011	0.746666666666667	Network hubs	Ascomycota	Sordariomycetes	Coniochaetales	Coniochaetaceae	Coniochaeta
ASV35	6	182	0.00306527611168408	0.359260094988557	0.102267336675162	M4	0.0690931932011662	0.666666666666667	Connectors	Ascomycota	Sordariomycetes	Coniochaetales	Coniochaetaceae	Coniochaeta
ASV237	5	147	0.00295953219537525	0.22747078833139	1.55762600136767	M4	-0.621838739	0.72	Connectors	Basidiomycota	Agaricomycetes	Agaricales	Tricholomataceae	Clitocybe
ASV97	3	33	0.00281724071140111	0.239734528558913	0.0743389073823464	M2	-0.408428413	0.444444444444444	Peripheral nodes	Basidiomycota	Agaricomycetes	Agaricomycetes_ord_Incertae_sedis	Agaricomycetes_fam_Incertae_sedis	Agaricomycetes_gen_Incertae_sedis
ASV11	3	0	0.00279800076026937	0.254806333597348	0.155865278185638	M7	-1.279415789	0.666666666666667	Connectors
ASV236	4	73	0.00275554000900666	0.153124484311847	0.157508126967568	M3	-0.153995666	0.375	Peripheral nodes	Ascomycota	Sordariomycetes	Sordariales	Lasiosphaeriaceae	Schizothecium
ASV243	6	279	0.00293161848688386	0.243359941585181	0.0868656293445649	M3	-0.800777463	0.722222222222222	Connectors	Ascomycota	Leotiomycetes	Helotiales	Helotiaceae	Tetracladium
ASV249	3	92	0.00208845187043235	0.0127058620163721	0.138410009877628	M5	-0.33384893	0.444444444444444	Peripheral nodes	Ascomycota	Sordariomycetes	Coniochaetales	Coniochaetaceae	Coniochaeta
ASV31	2	3	0.00232809559997618	0.0916370648435317	0.180302653816851	M4	-1.312770671	0.5	Peripheral nodes	Ascomycota	Leotiomycetes	Helotiales	Hyaloscyphaceae	Cistella
ASV256	3	24	0.00225181749187712	0.0746562175013897	0.110276224487072	M5	-0.33384893	0.444444444444444	Peripheral nodes	Ascomycota	Sordariomycetes	Coniochaetales	Coniochaetaceae	Coniochaeta
ASV272	4	79	0.00272060716301974	0.17428087562564	0.0702317854275206	M3	0.492786131222282	0	Peripheral nodes	Chytridiomycota	Spizellomycetes	Spizellomycetales	Spizellomycetales_fam_Incertae_sedis	Spizellomycetales_gen_Incertae_sedis
ASV276	6	120	0.00306417601427123	0.344478111087397	0.306391297830002	M7	-0.511766316	0.777777777777778	Connectors	Mortierellomycota	Mortierellomycetes	Mortierellales	Mortierellaceae	Mortierella
ASV280	8	219	0.00295408943154711	0.519296651876147	0.0737228390891225	M1	0.83947843658069	0.53125	Peripheral nodes	Mortierellomycota	Mortierellomycetes	Mortierellales	Mortierellaceae	Mortierellaceae_gen_Incertae_sedis
ASV278	9	432	0.00332472410187378	0.535629218721844	0.0948745171564752	M6	-0.237441659	0.790123456790123	Connectors	Basidiomycota
ASV286	6	100	0.00276862690953548	0.233202460523134	0.279489649025893	M3	1.78634972568077	0	Peripheral nodes	Ascomycota	Sordariomycetes	Coniochaetales	Coniochaetaceae	Coniochaeta
ASV290	3	19	0.00249353861149179	0.106094939279423	0.373953453986886	M5	-0.33384893	0.444444444444444	Peripheral nodes	Ascomycota	Leotiomycetes	Leotiales	Leotiales_fam_Incertae_sedis	Leotiales_gen_Incertae_sedis
ASV293	3	35	0.00279710171957506	0.157882218806369	0.0798835220213611	M2	-1.157213838	0.666666666666667	Connectors
ASV297	4	18	0.00250990128385293	0.165003724496724	0.317069814912549	M3	0.492786131222282	0	Peripheral nodes
ASV302	4	30	0.0027458863542875	0.241605892152475	0.131222546456683	M1	0.101754962009781	0	Peripheral nodes	Ascomycota	Dothideomycetes	Pleosporales	Sporormiaceae	Sporormiaceae_gen_Incertae_sedis
ASV312	4	28	0.00281838707456206	0.28794515204556	0.324667990528977	M3	-0.800777463	0.625	Connectors	Basidiomycota	Agaricomycetes	Agaricales	Hygrophoraceae	Hygrocybe
ASV309	10	391	0.00321167745002337	0.500434446323907	0.104115541554833	M4	2.14188898923615	0.6	Peripheral nodes	Ascomycota	Dothideomycetes	Dothideales	Saccotheciaceae
ASV321	3	112	0.00238424237317689	0.0633422103326161	0.0718746342094509	M3	-0.153995666	0	Peripheral nodes	Chytridiomycota	Rhizophlyctidomycetes	Rhizophlyctidales	Rhizophlyctidaceae	Rhizophlyctis
ASV322	6	195	0.0030878088842116	0.401902964269041	0.0817317269010327	M3	-0.153995666	0.611111111111111	Peripheral nodes	Ascomycota	Eurotiomycetes	Chaetothyriales	Trichomeriaceae	Knufia
ASV363	4	57	0.00267883074730611	0.166891301383716	0.232052390447656	M3	-0.153995666	0.375	Peripheral nodes
ASV377	11	613	0.00345717127891766	0.655316751540562	0.641327093246043	M1	0.83947843658069	0.727272727272727	Connectors	Ascomycota	Eurotiomycetes	Onygenales	Onygenales_fam_Incertae_sedis	Onygenales_gen_Incertae_sedis
ASV352	6	289	0.00304651093869205	0.186122634446248	0.156070634283379	M7	0.25588315785958	0.666666666666667	Connectors	Ascomycota	Sordariomycetes	Sordariales	Lasiosphaeriaceae	Lasiosphaeriaceae_gen_Incertae_sedis
ASV399	8	164	0.00301309217144527	0.517940198316513	0.321793005160599	M4	1.45095705722449	0.5625	Peripheral nodes	Ascomycota	Archaeorhizomycetes	Archaeorhizomycetales	Archaeorhizomycetaceae	Archaeorhizomyces
ASV406	7	337	0.00337847674468993	0.520076043641021	0.351569639333086	M1	0.101754962009781	0.612244897959184	Peripheral nodes	Basidiomycota	Agaricomycetes	Agaricales	Hygrophoraceae	Hygrocybe
ASV408	4	42	0.00263905251258832	0.149515271294496	0.956548703278921	M1	-0.635968513	0.375	Peripheral nodes	Basidiomycota	Agaricomycetes	Cantharellales	Cantharellales_fam_Incertae_sedis	Cantharellales_gen_Incertae_sedis
ASV409	1	0	0.00229216678121845	0.0741170641431302	0.0743389073823464	M6	-1.39072972	0	Peripheral nodes	Ascomycota	Archaeorhizomycetes	Archaeorhizomycetales	Archaeorhizomycetaceae	Archaeorhizomyces
ASV413	6	163	0.00312439363006286	0.390130040637422	0.0969280781338881	M8	0	0.777777777777778	Connectors
ASV405	7	204	0.00292336825298632	0.290795487849896	0.0909727512993907	M7	1.02353263143832	0.612244897959184	Peripheral nodes	Basidiomycota	Agaricomycetes	Agaricales	Hygrophoraceae	Hygrocybe
ASV426	6	137	0.00313559745040621	0.53735689293924	0.124445795231221	M6	-0.81408569	0.722222222222222	Connectors	Ascomycota	Sordariomycetes	Coniochaetales	Coniochaetaceae	Coniochaeta
ASV435	5	92	0.0028848871234846	0.304510449562168	0.795754878747492	M1	-0.635968513	0.48	Peripheral nodes	Basidiomycota	Agaricomycetes	Cantharellales	Cantharellales_fam_Incertae_sedis	Cantharellales_gen_Incertae_sedis
ASV434	3	28	0.00251504447115603	0.0982725943507512	0.0850174244648934	M2	-1.157213838	0.444444444444444	Peripheral nodes	Basidiomycota	Agaricomycetes	Cantharellales	Ceratobasidiaceae	Ceratobasidium
ASV436	2	122	0.00237574998556989	0.083987327138737	0.105963746434505	M5	-1.279754233	0.5	Peripheral nodes	Ascomycota	Leotiomycetes	Helotiales	Helotiales_fam_Incertae_sedis	Helotiales_gen_Incertae_sedis
ASV452	4	79	0.00289454000648337	0.2415152655269	0.103499473261609	M2	-0.408428413	0.5	Peripheral nodes	Basidiomycota	Agaricomycetes	Cantharellales	Ceratobasidiaceae	Ceratobasidium
ASV454	2	23	0.00196942376163627	0.0125668276780754	0.104526253750316	M5	-0.33384893	0	Peripheral nodes	Ascomycota	Dothideomycetes	Mycosphaerellales	Teratosphaeriaceae	Devriesia
ASV487	3	104	0.00267922711869702	0.0495201462173345	0.348694653964708	M5	-1.279754233	0.666666666666667	Connectors
ASV491	7	361	0.00333822538200256	0.463528485675085	0.0770085366529831	M2	0.340357011047383	0.73469387755102	Connectors	Chytridiomycota	Rhizophlyctidomycetes	Rhizophlyctidales	Rhizophlyctidaceae	Rhizophlyctidaceae_gen_Incertae_sedis
ASV522	3	30	0.00247483282594204	0.159250703012686	0.194266868463259	M6	-0.81408569	0.444444444444444	Peripheral nodes	Ascomycota	Dothideomycetes	Capnodiales	Cladosporiaceae	Toxicocladosporium
ASV67	12	301	0.00330628467315461	1	0.0720799903071922	M6	0.915846400689692	0.75	Connectors
ASV546	4	43	0.00281477664399361	0.246222408416661	0.0915888195926146	M2	-0.408428413	0.625	Connectors	Ascomycota	Dothideomycetes	Capnodiales	Cladosporiaceae	Rachicladosporium
ASV531	4	15	0.00299487820135264	0.386871065366873	0.743594429921205	M2	-0.408428413	0.625	Connectors	Ascomycota	Sordariomycetes	Coniochaetales	Coniochaetaceae	Coniochaeta
ASV557	2	0	0.00238229176561634	0.146190725589136	0.194266868463259	M4	-1.312770671	0.5	Peripheral nodes	Ascomycota	Orbiliomycetes	Orbiliales	Orbiliaceae	Orbiliaceae_gen_Incertae_sedis
ASV561	3	76	0.00266117055140251	0.11188759593418	0.407837210114199	M2	-0.408428413	0.444444444444444	Peripheral nodes	Basidiomycota	Agaricomycetes	Russulales	Russulales_fam_Incertae_sedis	Russulales_gen_Incertae_sedis
ASV63	5	212	0.00305663158228248	0.16495907691292	0.601693366381975	M8	-1.118033989	0.72	Connectors	Basidiomycota	Agaricomycetes	Agaricales	Strophariaceae
ASV613	2	0	0.00266031829635273	0.15698978432063	0.158945619651757	M6	-1.39072972	0.5	Peripheral nodes	Chytridiomycota	Rhizophlyctidomycetes	Rhizophlyctidales	Rhizophlyctidaceae	Rhizophlyctis
ASV616	4	64	0.00296338381845859	0.261306475587145	0.0870709854423062	M7	-0.511766316	0.625	Connectors
ASV668	1	0	0.00212254606865838	0.0796340238377108	0.0782406732394308	M1	-2.111415462	0	Peripheral nodes	Mortierellomycota	Mortierellomycetes	Mortierellales	Mortierellaceae	Mortierella
ASV684	4	61	0.00272498233896758	0.196226098694213	0.353417844212757	M1	-1.373691987	0.625	Connectors	Ascomycota	Archaeorhizomycetes	Archaeorhizomycetales	Archaeorhizomycetaceae	Archaeorhizomyces
ASV694	2	14	0.00221402919874916	0.0449944612066147	0.0909727512993907	M5	-1.279754233	0.5	Peripheral nodes	Fungi_phy_Incertae_sedis	Fungi_cls_Incertae_sedis	Fungi_ord_Incertae_sedis	Fungi_fam_Incertae_sedis	Fungi_gen_Incertae_sedis
ASV743	5	77	0.00287367120468592	0.289081278409897	0.407015785723233	M1	0.101754962009781	0.32	Peripheral nodes	Basidiomycota
ASV784	5	293	0.0031045917573718	0.193591141551784	0.30926628319838	M4	-0.621838739	0.72	Connectors	Basidiomycota	Agaricomycetes	Agaricales	Hygrophoraceae	Hygrocybe
ASV794	7	278	0.00306864906040354	0.244405585388358	0.0749549756755702	M5	0.612056372482123	0.73469387755102	Connectors	Ascomycota	Dothideomycetes	Pleosporales
ASV807	5	96	0.00296211190053491	0.425853681032585	0.309882351491604	M4	-0.621838739	0.72	Connectors	Ascomycota	Sordariomycetes	Xylariales	Apiosporaceae	Arthrinium
ASV823	5	83	0.00293466751261331	0.36016407575707	0.28215927829653	M6	0.339202370625812	0.32	Peripheral nodes	Chytridiomycota	Rhizophlyctidomycetes	Rhizophlyctidales	Rhizophlyctidales_fam_Incertae_sedis	Rhizophlyctidales_gen_Incertae_sedis
ASV873	3	27	0.00263524653777518	0.206984398497183	0.320150156378668	M7	-0.511766316	0.444444444444444	Peripheral nodes
ASV951	6	48	0.00293532387223136	0.421231268706731	0.177016956252991	M1	0.101754962009781	0.444444444444444	Peripheral nodes	Ascomycota	Dothideomycetes	Pleosporales	Sporormiaceae	Sporormiaceae_gen_Incertae_sedis
ASV883	6	109	0.00309084422451289	0.402341599691547	0.0731067707958986	M7	0.25588315785958	0.666666666666667	Connectors	Ascomycota	Sordariomycetes	Sordariales	Chaetomiaceae	Chaetomiaceae_gen_Incertae_sedis
ASV120	5	56	0.0026605779346423	0.152658824452935	0.11315120985545	M8	1.11803398874989	0.48	Peripheral nodes
ASV1230	4	211	0.00215277223004152	0.041386302543196	0.0854281366603759	M3	-0.153995666	0.375	Peripheral nodes
ASV1237	5	165	0.00273184646527801	0.212837318763779	0.156070634283379	M2	0.340357011047383	0.56	Peripheral nodes
ASV1370	6	145	0.00296690896100221	0.397384263909938	0.0870709854423062	M1	-0.635968513	0.611111111111111	Peripheral nodes	Ascomycota	Dothideomycetes	Pleosporales	Sporormiaceae	Sporormiaceae_gen_Incertae_sedis
ASV1430	1	0	0.00176373855085525	0.00490332341276933	0.113767278148674	M3	-1.44755926	0	Peripheral nodes	Basidiomycota	Agaricomycetes	Cantharellales	Hydnaceae	Sistotrema
ASV1523	6	142	0.00300425156128734	0.393698836334665	0.106990526923211	M6	-0.237441659	0.666666666666667	Connectors
ASV1524	3	18	0.00245068735879308	0.0778908130916034	0.0963120098406642	M5	-0.33384893	0.444444444444444	Peripheral nodes	Ascomycota	Lecanoromycetes	Ostropales	Graphidaceae	Diploschistes
ASV1611	4	52	0.00290564484631356	0.194718265763852	0.0878924098332714	M1	-0.635968513	0.375	Peripheral nodes	Basidiomycota	Agaricomycetes	Cantharellales	Hydnaceae	Sistotrema
ASV1702	6	212	0.00313620514303149	0.284223144125898	0.0784460293371721	M1	0.101754962009781	0.5	Peripheral nodes	Ascomycota	Dothideomycetes	Acrospermales	Acrospermaceae	Oomyces
ASV1916	6	113	0.00297900345224119	0.450971626606153	0.0763924683597592	M6	-0.237441659	0.666666666666667	Connectors	Ascomycota	Sordariomycetes	Hypocreales
ASV1934	10	642	0.00333704642720046	0.321131876428116	0.0844013561716695	M1	0.83947843658069	0.7	Connectors
