# Supplementary material for: Microbial interactions mediate the fairy ring type effects on alpine meadow plant communities on the Tibetan plateau
Source: Environ Microbiome. 2026 Mar 10;21:55. doi: 10.1186/s40793-026-00873-z (PMC13088534; doi:10.1186/s40793-026-00873-z)
Supplement: Supplementary file 2 — Supplementary Material 2 [file 40793_2026_873_MOESM2_ESM.zip › co-occurrence network/fungi/T3/Clitocybe_20on_edge.csv]

Source	Target	Interaction	weight
ASV4	ASV170	-	0.805210420417338
ASV4	ASV1207	+	0.947595422368051
ASV10	ASV407	-	0.97008052057622
ASV10	ASV831	-	0.901769384976937
ASV13	ASV106	-	1
ASV13	ASV316	-	0.803145057128245
ASV17	ASV397	-	0.916620360621476
ASV18	ASV71	-	0.915389716142391
ASV21	ASV516	-	0.958104836413906
ASV22	ASV53	-	0.875236476793354
ASV22	ASV149	-	0.920806898452394
ASV22	ASV290	-	0.954137071003357
ASV27	ASV160	-	0.772899545786193
ASV27	ASV362	-	0.952432508841692
ASV33	ASV160	-	1
ASV3	ASV236	-	0.814788170833356
ASV3	ASV407	-	0.547726336267189
ASV3	ASV831	-	0.974560060271463
ASV40	ASV141	-	0.952960216653773
ASV40	ASV332	-	0.976420691906632
ASV40	ASV633	-	0.824275052068877
ASV38	ASV213	-	1
ASV42	ASV129	+	0.937210666252191
ASV42	ASV449	-	0.555425659032568
ASV48	ASV150	-	0.94637585507471
ASV50	ASV1438	+	0.96010666813608
ASV53	ASV257	-	0.52459777260213
ASV59	ASV6	-	0.914549693100277
ASV66	ASV84	+	0.997511640985431
ASV66	ASV150	+	0.981303919361551
ASV69	ASV109	-	0.86864903341415
ASV69	ASV111	-	0.897250733509937
ASV69	ASV178	-	0.943974679277916
ASV69	ASV224	-	0.931060329466709
ASV73	ASV1399	-	0.825863633593025
ASV77	ASV170	-	0.949115839627958
ASV77	ASV95	+	0.920190286704508
ASV77	ASV249	-	0.882659352797485
ASV81	ASV84	+	0.917124431731922
ASV81	ASV118	-	0.927460299201768
ASV83	ASV1298	-	0.883655767106943
ASV84	ASV966	+	0.828258857279387
ASV85	ASV386	-	0.874850592013691
ASV85	ASV449	-	0.910544806604494
ASV109	ASV341	+	0.96816198047175
ASV109	ASV633	+	0.967137713009985
ASV109	ASV1298	+	0.931399083570045
ASV2	ASV332	-	0.864574767592765
ASV118	ASV160	-	0.877903985257969
ASV118	ASV636	+	0.852560906465999
ASV118	ASV1438	-	0.812391964863047
ASV141	ASV176	-	1
ASV141	ASV312	-	0.923890815920734
ASV141	ASV397	-	0.649901487838852
ASV141	ASV613	-	0.723843663871698
ASV141	ASV1207	-	0.981860799716983
ASV26	ASV142	-	0.75346093995583
ASV26	ASV236	+	0.768968625081028
ASV26	ASV229	-	0.878917237591451
ASV6	ASV633	-	0.904721241077648
ASV29	ASV149	+	0.753388795865166
ASV142	ASV356	-	0.879871419825638
ASV142	ASV449	-	0.820405590026732
ASV170	ASV935	-	0.950736944859888
ASV176	ASV1438	-	0.844903184038544
ASV159	ASV230	-	1
ASV213	ASV587	+	0.945879253838982
ASV222	ASV316	+	0.953589291254777
ASV224	ASV230	+	0.955093635187446
ASV240	ASV290	-	0.980799541429265
ASV11	ASV290	-	0.919582355608634
ASV11	ASV452	-	0.793640291829497
ASV11	ASV877	-	0.837257343029828
ASV236	ASV710	-	0.73142451531629
ASV249	ASV611	+	0.873035930782867
ASV252	ASV343	+	0.955627846896954
ASV252	ASV362	+	0.909412500105804
ASV252	ASV401	-	0.904739878657391
ASV252	ASV452	+	0.958586534518905
ASV252	ASV613	+	0.851109359294116
ASV257	ASV452	-	0.890021995699696
ASV312	ASV44	-	0.973634778095989
ASV397	ASV602	+	0.947541176361526
ASV427	ASV588	-	0.947854905795243
ASV611	ASV831	-	0.933511524815319
ASV611	ASV1164	+	0.983744948763359
ASV613	ASV1207	+	0.970834704157251
ASV636	ASV1562	+	0.957951107795975
ASV633	ASV1207	+	0.948426568870041
ASV710	ASV745	-	0.921202511732478
