# Supplementary material for: Microbial interactions mediate the fairy ring type effects on alpine meadow plant communities on the Tibetan plateau
Source: Environ Microbiome. 2026 Mar 10;21:55. doi: 10.1186/s40793-026-00873-z (PMC13088534; doi:10.1186/s40793-026-00873-z)
Supplement: Supplementary file 2 — Supplementary Material 2 [file 40793_2026_873_MOESM2_ESM.zip › co-occurrence network/fungi/T3/Clitocybe_20on_node.csv]

ID	degree	betweenness_centrality	closeness_centrality	eigenvector_centrality	Abundance	module	z	p	taxa_roles	phylum	class	order	family	genus
ASV4	2	1219	0.00261242950060669	0.333510568024303	27.1020877714065	M5	-0.75	0.5	Peripheral nodes	Ascomycota	Sordariomycetes	Coniochaetales	Coniochaetaceae	Coniochaeta
ASV10	2	0	0.00162678291623245	0.00131809512922047	0.479248269946832	M4	0	0	Peripheral nodes	Ascomycota	Archaeorhizomycetes	Archaeorhizomycetales	Archaeorhizomycetaceae	Archaeorhizomyces
ASV13	2	2	0.280908392135935	0	0.217863260262607	M8	0.866025403784439	0	Peripheral nodes	Ascomycota	Archaeorhizomycetes	Archaeorhizomycetales	Archaeorhizomycetaceae	Archaeorhizomyces
ASV17	1	0	0.00208512222247599	0.092246756533932	0.159197978147501	M5	-0.75	0	Peripheral nodes	Ascomycota	Archaeorhizomycetes	Archaeorhizomycetales	Archaeorhizomycetaceae	Archaeorhizomyces
ASV18	1	0	1.09243088748492	0	1.97680367109774	M10	NA	NA	NA	Ascomycota	Sordariomycetes	Coniochaetales	Coniochaetaceae	Coniochaeta
ASV21	1	0	1.04372711836306	0	1.78973650253113	M12	NA	NA	NA	Ascomycota	Archaeorhizomycetes	Archaeorhizomycetales	Archaeorhizomycetaceae	Archaeorhizomyces
ASV22	3	152	0.00165561903911812	0.0146201450300352	13.1877263576368	M1	1	0	Peripheral nodes	Ascomycota	Sordariomycetes	Coniochaetales	Coniochaetaceae	Coniochaeta
ASV27	2	208	0.00204079787667132	0.0577589826362431	0.500372861771361	M1	-1	0.5	Peripheral nodes	Ascomycota	Pezizomycetes	Pezizales	Pezizales_fam_Incertae_sedis	Pezizales_gen_Incertae_sedis
ASV33	1	0	0.00167897587850253	0.0151688233532578	0.682858793556745	M2	-0.941513084	0	Peripheral nodes	Ascomycota	Pezizomycetes	Pezizales	Pulvinulaceae	Pulvinulaceae_gen_Incertae_sedis
ASV3	3	830	0.00166503727904671	0.001437004000389	0.322340910189943	M4	0	0.444444444444444	Peripheral nodes	Ascomycota	Leotiomycetes	Erysiphales	Erysiphaceae	Blumeria
ASV40	3	408	0.00247813734127014	0.601767954858068	1.32601353500956	M6	0.253546276418555	0.444444444444444	Peripheral nodes	Basidiomycota	Agaricomycetes	Agaricales	Agaricales_fam_Incertae_sedis	Agaricales_gen_Incertae_sedis
ASV38	1	0	0.3394572261225	0	0.120002952352592	M9	-0.577350269	0	Peripheral nodes	Ascomycota	Leotiomycetes	Helotiales	Helotiales_fam_Incertae_sedis	Leohumicola
ASV42	2	75	0.00120174778011794	3.82356588211897e-06	2.15788978053331	M3	0.199637352376173	0	Peripheral nodes	Ascomycota	Archaeorhizomycetes	Archaeorhizomycetales	Archaeorhizomycetaceae	Archaeorhizomyces
ASV48	1	0	0.00121906213827523	0.000577908975236173	0.101168978918675	M2	-0.941513084	0	Peripheral nodes
ASV50	1	0	0.00190452764083799	0.0519298578608685	0.77232016736785	M2	-0.941513084	0	Peripheral nodes	Basidiomycota	Agaricomycetes	Agaricales	Tricholomataceae	Dermoloma
ASV53	2	209	0.00182554242207895	0.0139025178175724	0.336466390265381	M1	0	0	Peripheral nodes
ASV59	1	0	0.00188793249402276	0.0749213579924034	0.316614364213414	M6	-1.014185106	0	Peripheral nodes	Basidiomycota	Agaricomycetes	Agaricales	Tricholomataceae	Dermoloma
ASV66	2	148	0.00147560234355594	0.00454284781876869	0.532950545548947	M2	0.171184197004365	0	Peripheral nodes	Ascomycota	Eurotiomycetes	Onygenales	Onygenales_fam_Incertae_sedis	Onygenales_gen_Incertae_sedis
ASV69	4	362	0.00197381491717735	0.160949736649299	0.413711132659892	M7	1.63299316185545	0.375	Peripheral nodes	Ascomycota	Sordariomycetes	Sordariomycetes_ord_Incertae_sedis	Sordariomycetes_fam_Incertae_sedis	Sordariomycetes_gen_Incertae_sedis
ASV73	1	0	1.21085365588671	0	1.89841361950792	M13	NA	NA	NA
ASV77	3	1139	0.00226774839679227	0.0526122035116211	0.700165688063588	M4	1.29099444873581	0	Peripheral nodes	Mortierellomycota	Mortierellomycetes	Mortierellales	Mortierellaceae	Mortierella
ASV81	2	355	0.00183345385116951	0.0274316011699775	0.702583563031455	M2	0.171184197004365	0	Peripheral nodes	Ascomycota	Leotiomycetes	Helotiales
ASV83	1	0	0.0017110476977992	0.0395612885545144	0.453796954495593	M6	-1.014185106	0	Peripheral nodes	Ascomycota	Leotiomycetes	Thelebolales	Pseudeurotiaceae	Pseudeurotium
ASV84	3	291	0.00164781014844497	0.0113180834626192	0.188212477761913	M2	1.28388147753274	0	Peripheral nodes	Ascomycota	Sordariomycetes	Coniochaetales	Coniochaetaceae	Coniochaeta
ASV85	2	75	0.00116543995935363	6.17289119080938e-06	0.143927188876757	M3	0.199637352376173	0	Peripheral nodes	Fungi_phy_Incertae_sedis	Fungi_cls_Incertae_sedis	Fungi_ord_Incertae_sedis	Fungi_fam_Incertae_sedis	Fungi_gen_Incertae_sedis
ASV106	1	0	0.179860016209838	0	1.4264189744647	M8	-0.866025404	0	Peripheral nodes	Ascomycota	Sordariomycetes	Coniochaetales	Coniochaetaceae	Coniochaeta
ASV109	4	623	0.00222137845448624	0.356420465243712	0.107404551204229	M6	1.52127765851133	0.375	Peripheral nodes	Ascomycota
ASV2	1	0	0.00185305048793388	0.0682037218925111	0.252986075585317	M6	-1.014185106	0	Peripheral nodes	Ascomycota	Leotiomycetes	Erysiphales	Erysiphaceae	Blumeria
ASV111	1	0	0.00174238211357811	0.0504437274633114	0.389659639558471	M7	-0.816496581	0	Peripheral nodes	Basidiomycota	Agaricomycetes	Agaricales	Tricholomataceae	Floccularia
ASV71	1	0	1.09243088748492	0	0.185031063330508	M10	NA	NA	NA	Ascomycota	Dothideomycetes	Pleosporales	Melanommataceae	Melanommataceae_gen_Incertae_sedis
ASV118	4	611	0.00206128712963948	0.0734825698756026	0.69940214860005	M2	2.39657875806111	0	Peripheral nodes	Ascomycota
ASV129	1	0	0.00110814109311614	1.25172486233356e-06	0.108804373554047	M3	-0.998186762	0	Peripheral nodes	Basidiomycota	Agaricomycetes	Agaricales	Tricholomataceae	Floccularia
ASV141	6	985	0.0027419897776262	1	1.84789275833721	M5	2.25	0.277777777777778	Peripheral nodes
ASV26	3	551	0.00145108380074684	0.000159623128002705	0.10804083409051	M3	1.39746146663321	0	Peripheral nodes	Ascomycota	Leotiomycetes	Erysiphales	Erysiphaceae	Blumeria
ASV6	2	75	0.00216877997115676	0.234528299223175	0.251077226926474	M6	0.253546276418555	0	Peripheral nodes
ASV29	1	0	0.0013741421527408	0.00132957962441701	0.124202419402047	M1	-1	0	Peripheral nodes	Ascomycota	Sordariomycetes	Hypocreales	Hypocreaceae	Kiflimonium
ASV149	2	75	0.00148981875391015	0.00505233472594539	0.129928965378576	M1	0	0	Peripheral nodes	Fungi_phy_Incertae_sedis	Fungi_cls_Incertae_sedis	Fungi_ord_Incertae_sedis	Fungi_fam_Incertae_sedis	Fungi_gen_Incertae_sedis
ASV150	2	75	0.00133453523210771	0.00174820641523433	0.0729180187678	M2	0.171184197004365	0	Peripheral nodes	Ascomycota	Sordariomycetes	Sordariales	Lasiosphaeriaceae	Lasiosphaeriaceae_gen_Incertae_sedis
ASV160	3	215	0.00192085622338802	0.0434258987729376	0.151562583512129	M2	0.171184197004365	0.444444444444444	Peripheral nodes	Mortierellomycota	Mortierellomycetes	Mortierellales	Mortierellaceae	Mortierellaceae_gen_Incertae_sedis
ASV142	3	425	0.00135757396643286	5.19613229254058e-05	0.206155655155037	M3	1.39746146663321	0	Peripheral nodes	Ascomycota
ASV170	3	1209	0.0024525013500979	0.125036654258959	2.64591875431082	M4	0	0.444444444444444	Peripheral nodes
ASV176	2	598	0.00242383133357133	0.395002392126488	0.244332628331895	M5	-0.75	0.5	Peripheral nodes	Ascomycota	Dothideomycetes	Pleosporales	Melanommataceae	Melanommataceae_gen_Incertae_sedis
ASV178	1	0	0.00173180800122565	0.0530705628598236	0.094424380324097	M7	-0.816496581	0	Peripheral nodes	Ascomycota	Leotiomycetes	Helotiales	Helotiaceae	Tetracladium
ASV159	1	0	0.00139380547226122	0.00795619845276293	0.0838620844118328	M7	-0.816496581	0	Peripheral nodes	Basidiomycota	Agaricomycetes	Agaricales	Psathyrellaceae	Psathyrella
ASV95	1	0	0.00196086006381178	0.0169109191874354	0.089206860656593	M4	-1.290994449	0	Peripheral nodes	Ascomycota	Ascomycota_cls_Incertae_sedis	Ascomycota_ord_Incertae_sedis	Ascomycota_fam_Incertae_sedis	Ascomycota_gen_Incertae_sedis
ASV213	2	1	0.513906501663514	0	0.188848760648194	M9	1.15470053837925	0	Peripheral nodes	Ascomycota	Leotiomycetes	Helotiales	Helotiales_fam_Incertae_sedis	Leohumicola
ASV222	1	0	0.182913735722423	0	0.0804261568259155	M8	-0.866025404	0	Peripheral nodes	Mortierellomycota	Mortierellomycetes	Mortierellales	Mortierellaceae	Linnemannia
ASV224	2	148	0.00174599782857102	0.0599434284242814	0.737833634931421	M7	0.408248290463863	0	Peripheral nodes	Ascomycota	Leotiomycetes	Thelebolales	Pseudeurotiaceae	Pseudogymnoascus
ASV230	2	75	0.00155651657081641	0.022777315061348	0.126874807524427	M7	0.408248290463863	0	Peripheral nodes	Ascomycota	Sordariomycetes	Coniochaetales	Coniochaetaceae	Coniochaeta
ASV240	1	0	0.00156419445596302	0.00898914782447717	0.158943464992988	M1	-1	0	Peripheral nodes	Ascomycota	Leotiomycetes	Thelebolales	Pseudeurotiaceae	Pseudogymnoascus
ASV11	3	211	0.00197752557434333	0.0569277631510717	0.187957964607401	M1	1	0	Peripheral nodes
ASV236	3	733	0.0015533475630124	0.000487344335281755	0.0886978343475683	M3	0.199637352376173	0.444444444444444	Peripheral nodes	Ascomycota	Sordariomycetes	Sordariales	Lasiosphaeriaceae	Schizothecium
ASV249	2	1044	0.00210353718827226	0.0185629193254418	0.509026309024782	M4	0	0	Peripheral nodes	Ascomycota	Sordariomycetes	Coniochaetales	Coniochaetaceae	Coniochaeta
ASV252	5	938	0.00250055524723045	0.375107756279261	0.153089662439203	M1	2	0.32	Peripheral nodes	Ascomycota	Dothideomycetes	Pleosporales	Phaeosphaeriaceae	Ophiosphaerella
ASV257	2	274	0.00194672385371047	0.0514767448684255	0.0718999661497504	M1	0	0	Peripheral nodes	Ascomycota	Pezizomycetes	Pezizales	Pezizales_fam_Incertae_sedis	Pezizales_gen_Incertae_sedis
ASV290	3	81	0.00176757537332881	0.0262382695951491	0.140745774445352	M1	1	0	Peripheral nodes	Ascomycota	Leotiomycetes	Leotiales	Leotiales_fam_Incertae_sedis	Leotiales_gen_Incertae_sedis
ASV312	2	75	0.0023140504795217	0.364927369914469	0.470849335847923	M5	0	0	Peripheral nodes	Basidiomycota	Agaricomycetes	Agaricales	Hygrophoraceae	Hygrocybe
ASV316	2	2	0.280908392135935	0	0.245477937527201	M8	0.866025403784439	0	Peripheral nodes
ASV44	1	0	0.00197955006492033	0.124109662240413	0.0937880974378161	M5	-0.75	0	Peripheral nodes	Ascomycota	Leotiomycetes	Erysiphales	Erysiphaceae	Blumeria
ASV332	2	75	0.00210611626251994	0.225840818999219	0.108422603822279	M6	0.253546276418555	0	Peripheral nodes	Fungi_phy_Incertae_sedis	Fungi_cls_Incertae_sedis	Fungi_ord_Incertae_sedis	Fungi_fam_Incertae_sedis	Fungi_gen_Incertae_sedis
ASV341	1	0	0.00191283927337802	0.120535156168249	0.846765265062725	M6	-1.014185106	0	Peripheral nodes	Ascomycota	Pezizomycotina_cls_Incertae_sedis	Pezizomycotina_ord_Incertae_sedis	Pezizomycotina_fam_Incertae_sedis	Pezizomycotina_gen_Incertae_sedis
ASV343	1	0	0.00212051628291191	0.125212566973087	0.702965332763224	M1	-1	0	Peripheral nodes
ASV229	1	0	0.0013244000460905	4.90057316220918e-05	0.0907339395836674	M3	-0.998186762	0	Peripheral nodes	Basidiomycota	Agaricomycetes	Agaricomycetes_ord_Incertae_sedis	Agaricomycetes_fam_Incertae_sedis	Agaricomycetes_gen_Incertae_sedis
ASV356	1	0	0.00124595303365419	1.59699107429597e-05	0.309106226155299	M3	-0.998186762	0	Peripheral nodes	Fungi_phy_Incertae_sedis	Fungi_cls_Incertae_sedis	Fungi_ord_Incertae_sedis	Fungi_fam_Incertae_sedis	Fungi_gen_Incertae_sedis
ASV362	2	256	0.00224990132695964	0.138372859244545	0.208573530122904	M1	0	0	Peripheral nodes	Ascomycota	Sordariomycetes	Sordariales	Chaetomiaceae	Chaetomiaceae_gen_Incertae_sedis
ASV386	1	0	0.00108265080239946	1.88636439243863e-06	0.11071322221289	M3	-0.998186762	0	Peripheral nodes
ASV397	3	149	0.00243402770833943	0.28811012902174	0.0712636832634695	M5	0.75	0	Peripheral nodes	Ascomycota	Sordariomycetes	Sordariales	Chaetomiaceae	Chaetomiaceae_gen_Incertae_sedis
ASV401	1	0	0.00213781798030673	0.11854489487457	0.356827442626372	M1	-1	0	Peripheral nodes	Ascomycota	Sordariomycetes	Coniochaetales	Coniochaetaceae	Coniochaeta
ASV407	2	13	0.00156110677047776	0.000721571614769692	0.114149149798807	M4	0	0	Peripheral nodes
ASV427	1	0	1.05501379365759	0	0.221553701003036	M11	NA	NA	NA	Ascomycota	Archaeorhizomycetes	Archaeorhizomycetales	Archaeorhizomycetaceae	Archaeorhizomyces
ASV449	3	292	0.00126330371044273	1.75957365274914e-05	0.102568801268494	M3	1.39746146663321	0	Peripheral nodes	Mortierellomycota	Mortierellomycetes	Mortierellales	Mortierellaceae	Mortierellaceae_gen_Incertae_sedis
ASV452	3	607	0.00219997503511784	0.157385325932506	0.0842438541436014	M1	1	0	Peripheral nodes	Basidiomycota	Agaricomycetes	Cantharellales	Ceratobasidiaceae	Ceratobasidium
ASV516	1	0	1.04372711836306	0	0.28530924620839	M12	NA	NA	NA	Ascomycota	Ascomycota_cls_Incertae_sedis	Ascomycota_ord_Incertae_sedis	Ascomycota_fam_Incertae_sedis	Ascomycota_gen_Incertae_sedis
ASV587	1	0	0.345810342511271	0	0.130056221955832	M9	-0.577350269	0	Peripheral nodes
ASV588	1	0	1.05501379365759	0	0.0818259791757337	M11	NA	NA	NA
ASV602	1	0	0.00207508808010664	0.0953585627777614	0.0958242026739152	M5	-0.75	0	Peripheral nodes
ASV611	3	1019	0.00195624194072114	0.00767894571802407	0.351355409804356	M4	1.29099444873581	0	Peripheral nodes	Ascomycota	Leotiomycetes	Helotiales	Helotiales_fam_Incertae_sedis	Helotiales_gen_Incertae_sedis
ASV613	3	795	0.00270423845866072	0.670018169152311	0.218372286571631	M5	0	0.444444444444444	Peripheral nodes	Chytridiomycota	Rhizophlyctidomycetes	Rhizophlyctidales	Rhizophlyctidaceae	Rhizophlyctis
ASV636	2	75	0.00182691541059001	0.0246424609778578	0.109567913017584	M2	0.171184197004365	0	Peripheral nodes	Rozellomycota	Rozellomycota_cls_Incertae_sedis	Rozellomycota_ord_Incertae_sedis	Rozellomycota_fam_Incertae_sedis	Rozellomycota_gen_Incertae_sedis
ASV633	4	863	0.00253136309368789	0.666390291885163	0.0769902292399983	M6	1.52127765851133	0.375	Peripheral nodes	Basidiomycota	Agaricomycetes	Cantharellales	Cantharellales_fam_Incertae_sedis	Cantharellales_gen_Incertae_sedis
ASV710	2	75	0.0014343808426264	0.000138892420555177	0.0725362490360314	M3	0.199637352376173	0	Peripheral nodes
ASV745	1	0	0.0013050484022568	4.46927150217483e-05	0.129038169337782	M3	-0.998186762	0	Peripheral nodes
ASV831	3	915	0.001807689877021	0.00340831214553379	0.12878365618327	M4	1.29099444873581	0	Peripheral nodes	Rozellomycota	Rozellomycota_cls_Incertae_sedis	Rozellomycota_ord_Incertae_sedis	Rozellomycota_fam_Incertae_sedis	Rozellomycota_gen_Incertae_sedis
ASV877	1	0	0.00175908685551672	0.0166489236933411	0.0724089924587752	M1	-1	0	Peripheral nodes
ASV935	1	0	0.0020874549995817	0.041524153997391	0.14481798491755	M4	-1.290994449	0	Peripheral nodes
ASV966	1	0	0.00149480083794074	0.00327447786675654	0.0914974790472046	M2	-0.941513084	0	Peripheral nodes	Ascomycota	Sordariomycetes	Hypocreales	Hypocreales_fam_Incertae_sedis	Hypocreales_gen_Incertae_sedis
ASV1164	1	0	0.00170950373685322	0.00263868283033631	0.0814442094439651	M4	-1.290994449	0	Peripheral nodes
ASV1207	4	1456	0.00281448188960493	0.901340611404645	0.122929853629485	M5	0.75	0.375	Peripheral nodes
ASV1298	2	75	0.00192989441997749	0.12816936546972	0.0738088148085934	M6	0.253546276418555	0	Peripheral nodes	Ascomycota	Sordariomycetes	Sordariales	Lasiosphaeriaceae	Lasiosphaeriaceae_gen_Incertae_sedis
ASV1399	1	0	1.21085365588671	0	0.0832258015255519	M13	NA	NA	NA	Ascomycota	Leotiomycetes	Helotiales	Helotiales_fam_Incertae_sedis	Helotiales_gen_Incertae_sedis
ASV1438	3	563	0.00220722984975882	0.154844067052027	0.0832258015255519	M2	0.171184197004365	0.444444444444444	Peripheral nodes	Ascomycota	Dothideomycetes	Pleosporales	Sporormiaceae	Preussia
ASV1562	1	0	0.00161494260900259	0.00824575638356797	0.0717727095724943	M2	-0.941513084	0	Peripheral nodes	Ascomycota	Leotiomycetes	Helotiales	Hyaloscyphaceae	Cistella
