# Supplementary material for: Microbial interactions mediate the fairy ring type effects on alpine meadow plant communities on the Tibetan plateau
Source: Environ Microbiome. 2026 Mar 10;21:55. doi: 10.1186/s40793-026-00873-z (PMC13088534; doi:10.1186/s40793-026-00873-z)
Supplement: Supplementary file 2 — Supplementary Material 2 [file 40793_2026_873_MOESM2_ESM.zip › co-occurrence network/fungi/T3/Clitocybe_20out_edge.csv]

Source	Target	Interaction	weight
ASV4	ASV51	+	0.875973484199147
ASV4	ASV57	-	0.757285816299791
ASV4	ASV399	-	0.668635021180363
ASV7	ASV101	+	0.969420777137348
ASV7	ASV256	-	0.660135862101357
ASV9	ASV42	+	0.733576280368889
ASV10	ASV178	-	0.829432133886565
ASV10	ASV195	+	0.803612293729147
ASV10	ASV449	+	1
ASV10	ASV794	-	1
ASV13	ASV42	-	0.970417271999833
ASV13	ASV83	-	0.989131093279537
ASV13	ASV111	+	0.818382306890374
ASV13	ASV141	+	0.837108896779099
ASV16	ASV96	+	0.989166717771059
ASV16	ASV109	+	0.983568032488082
ASV16	ASV286	+	0.844910543049216
ASV17	ASV38	-	0.886846574366926
ASV17	ASV290	+	0.745658765982607
ASV18	ASV29	+	0.95473216988204
ASV18	ASV153	-	0.84771887111902
ASV18	ASV249	-	0.923955368007727
ASV18	ASV421	+	0.90655085748007
ASV18	ASV560	+	0.835115954735416
ASV18	ASV829	+	0.78134009175389
ASV18	ASV1236	-	0.854600662355439
ASV21	ASV38	-	0.959283289501944
ASV21	ASV1	+	0.671773218888545
ASV21	ASV160	-	0.775544109500421
ASV21	ASV829	+	0.888477917491605
ASV22	ASV53	+	0.954955860576352
ASV22	ASV153	+	0.827757407621305
ASV22	ASV178	+	0.759185390126932
ASV22	ASV252	+	0.917161286485859
ASV22	ASV256	-	0.938002691946849
ASV22	ASV272	+	0.788187475967746
ASV22	ASV750	-	0.99142262516146
ASV27	ASV47	-	1
ASV27	ASV111	+	0.81298839126741
ASV30	ASV50	+	0.98139118871907
ASV30	ASV230	-	0.907471533538379
ASV33	ASV50	-	0.736520182407853
ASV34	ASV681	-	0.715515707718673
ASV40	ASV631	+	0.860132158553282
ASV40	ASV701	+	0.71532721679005
ASV40	ASV750	+	0.84714534353699
ASV38	ASV56	-	0.790886768405565
ASV38	ASV66	+	0.896427467758682
ASV38	ASV91	+	0.904832742736018
ASV38	ASV142	+	0.869720318477846
ASV38	ASV362	-	0.815232963145952
ASV38	ASV487	-	0.975052944999262
ASV42	ASV363	-	0.473089897262885
ASV47	ASV140	-	0.739948216872189
ASV47	ASV159	-	0.866719087680098
ASV47	ASV256	-	0.751389008276917
ASV47	ASV742	+	0.74505911841987
ASV48	ASV77	-	0.7464594285143
ASV48	ASV252	+	0.844443645294329
ASV48	ASV413	-	0.72302808477958
ASV51	ASV714	+	0.92163118921219
ASV51	ASV1566	+	0.845395645015421
ASV53	ASV84	+	0.875481848943755
ASV53	ASV96	-	0.877069167216776
ASV53	ASV85	+	0.942517190447491
ASV53	ASV71	-	0.946649489400828
ASV53	ASV159	+	0.913452678828857
ASV53	ASV11	+	0.633308098710987
ASV53	ASV363	-	0.728469332931045
ASV53	ASV377	+	0.867266136353177
ASV53	ASV421	+	0.926658330535144
ASV53	ASV794	-	0.993717036466115
ASV56	ASV73	-	0.97664551340141
ASV56	ASV77	+	0.881236028130741
ASV56	ASV91	+	0.90972936128508
ASV56	ASV165	+	0.972730219481608
ASV56	ASV829	-	0.955191102795712
ASV59	ASV174	-	0.994164373278489
ASV66	ASV6	-	0.643146282738971
ASV66	ASV794	+	0.679378941101555
ASV69	ASV111	-	0.838678398943043
ASV69	ASV149	+	0.675078573411821
ASV69	ASV719	+	0.870260817375991
ASV73	ASV85	+	0.951645312383322
ASV73	ASV68	-	0.912249263170737
ASV73	ASV71	+	0.837550891966804
ASV73	ASV141	-	0.924424747203892
ASV73	ASV160	+	0.909086352461624
ASV73	ASV243	+	0.7732530255904
ASV73	ASV342	+	0.928123129768774
ASV73	ASV360	+	1
ASV77	ASV118	-	0.92048000115849
ASV77	ASV487	+	0.841045630062606
ASV81	ASV249	+	0.962233990738306
ASV84	ASV101	+	0.837933292951505
ASV84	ASV153	+	0.840826870627928
ASV91	ASV5	+	0.83950357136872
ASV96	ASV701	-	0.94427195473035
ASV103	ASV149	+	0.839718183550024
ASV104	ASV256	-	0.792313804613304
ASV104	ASV1236	-	0.70996297574434
ASV85	ASV68	-	0.577449836580193
ASV85	ASV421	-	0.56291779938516
ASV85	ASV714	-	0.865583230847345
ASV106	ASV159	-	0.790505966051048
ASV68	ASV599	-	1
ASV68	ASV654	-	0.892590271611296
ASV68	ASV719	-	0.881909410538655
ASV109	ASV110	-	0.916865012177694
ASV111	ASV701	-	0.720183220952119
ASV71	ASV363	-	0.860048666958162
ASV71	ASV654	+	0.744085712309695
ASV118	ASV5	+	0.737408911484359
ASV137	ASV160	-	0.766341326164417
ASV129	ASV211	-	0.766366383652352
ASV129	ASV452	+	0.839500778687119
ASV129	ASV1236	+	0.83769725006762
ASV140	ASV560	-	0.906739617050498
ASV140	ASV1236	+	0.956111601770146
ASV141	ASV681	-	0.72178027883444
ASV6	ASV255	-	0.955257325217223
ASV29	ASV187	-	0.877417771046641
ASV29	ASV343	+	0.857469769394825
ASV153	ASV701	-	0.566122360690905
ASV149	ASV11	-	0.880067403255737
ASV160	ASV719	+	0.802888783717649
ASV165	ASV1566	-	0.854070801124666
ASV5	ASV255	-	0.513752830302574
ASV5	ASV714	-	0.741923292984061
ASV174	ASV342	-	0.552804649579549
ASV195	ASV290	-	0.648138202314645
ASV159	ASV742	-	0.770208816096149
ASV159	ASV829	+	0.794785151790386
ASV159	ASV1566	-	0.935384554147809
ASV211	ASV342	+	0.825984437297457
ASV211	ASV742	+	0.798752552602012
ASV230	ASV421	+	0.874611592050582
ASV230	ASV560	+	0.893317038372171
ASV230	ASV1236	-	0.6444695551486
ASV11	ASV249	+	0.94961196420318
ASV11	ASV290	-	0.822750010622963
ASV11	ASV293	+	0.931466888694166
ASV11	ASV631	+	0.923898160669771
ASV236	ASV343	+	0.876479044103388
ASV243	ASV631	-	0.580522114076105
ASV249	ASV449	-	0.960643916259174
ASV249	ASV719	-	0.608651193162198
ASV252	ASV701	-	0.957265830144858
ASV252	ASV794	+	0.866876176398054
ASV255	ASV272	-	0.81996285301676
ASV255	ASV286	+	0.86793202797381
ASV255	ASV701	-	0.848538978315421
ASV255	ASV794	+	0.813898086660039
ASV256	ASV377	+	0.906073113494386
ASV256	ASV794	-	0.866854892922372
ASV272	ASV1236	+	0.678151839038623
ASV286	ASV599	-	0.865869102564738
ASV286	ASV938	+	0.727610871717464
ASV293	ASV452	-	0.553593368572919
ASV293	ASV750	-	0.468733272213788
ASV433	ASV631	+	0.707992610999216
ASV599	ASV938	-	1
