# Supplementary material for: Microbial interactions mediate the fairy ring type effects on alpine meadow plant communities on the Tibetan plateau
Source: Environ Microbiome. 2026 Mar 10;21:55. doi: 10.1186/s40793-026-00873-z (PMC13088534; doi:10.1186/s40793-026-00873-z)
Supplement: Supplementary file 2 — Supplementary Material 2 [file 40793_2026_873_MOESM2_ESM.zip › co-occurrence network/fungi/T3/Clitocybe_20out_node.csv]

ID	degree	betweenness_centrality	closeness_centrality	eigenvector_centrality	Abundance	module	z	p	taxa_roles	phylum	class	order	family	genus
ASV4	3	203	0.00216114848765345	0.0150481860416144	14.3831503596923	M8	1.63299316185545	0	Peripheral nodes	Ascomycota	Sordariomycetes	Coniochaetales	Coniochaetaceae	Coniochaeta
ASV7	2	19	0.00268528753408932	0.0905489155989198	5.77443478329574	M7	0.185216946644159	0	Peripheral nodes	Ascomycota	Sordariomycetes	Coniochaetales	Coniochaetaceae	Coniochaeta
ASV9	1	0	0.00242353313191082	0.0094961877800464	0.432381396341054	M3	-0.770053541	0	Peripheral nodes	Basidiomycota	Agaricomycetes	Agaricales	Hygrophoraceae	Hygrocybe
ASV10	4	68	0.00283685435510105	0.211051325928145	0.430011100883725	M1	0.33538346112641	0.375	Peripheral nodes	Ascomycota	Archaeorhizomycetes	Archaeorhizomycetales	Archaeorhizomycetaceae	Archaeorhizomyces
ASV13	4	195	0.00286535099469168	0.0659866044280725	7.44885099927706	M3	1.00699309219046	0.375	Peripheral nodes	Ascomycota	Archaeorhizomycetes	Archaeorhizomycetales	Archaeorhizomycetaceae	Archaeorhizomyces
ASV16	3	205	0.00265070254648629	0.112307002889646	4.32736940659653	M6	1.02353263143832	0	Peripheral nodes	Basidiomycota	Agaricomycetes	Agaricales	Hygrophoraceae	Hygrocybe
ASV17	2	56	0.00275072711516762	0.0651218076093926	0.237819644218652	M4	-0.806225775	0.5	Peripheral nodes	Ascomycota	Archaeorhizomycetes	Archaeorhizomycetales	Archaeorhizomycetaceae	Archaeorhizomyces
ASV18	7	724	0.00361841587168268	0.360279736040279	3.09145785022103	M5	1.64054286998188	0.612244897959184	Peripheral nodes	Ascomycota	Sordariomycetes	Coniochaetales	Coniochaetaceae	Coniochaeta
ASV21	4	159	0.00308525361902998	0.152411501314403	2.7829243915254	M2	0.353553390593274	0.375	Peripheral nodes	Ascomycota	Archaeorhizomycetes	Archaeorhizomycetales	Archaeorhizomycetaceae	Archaeorhizomyces
ASV22	7	221	0.00351959034701418	0.605115120940477	6.87879494178949	M1	1.9643888437404	0.448979591836735	Peripheral nodes	Ascomycota	Sordariomycetes	Coniochaetales	Coniochaetaceae	Coniochaeta
ASV27	2	46	0.00284108845817428	0.0799011104379675	0.448578415299467	M7	-0.83347626	0.5	Peripheral nodes	Ascomycota	Pezizomycetes	Pezizales	Pezizales_fam_Incertae_sedis	Pezizales_gen_Incertae_sedis
ASV30	2	202	0.00242500557301208	0.0406534072705297	0.091058850485713	M5	-0.298280522	0	Peripheral nodes	Ascomycota	Archaeorhizomycetes	Archaeorhizomycetales	Archaeorhizomycetaceae	Archaeorhizomyces
ASV33	1	0	0.00170755007184766	0.00192253631541166	0.453714055457013	M5	-1.267692218	0	Peripheral nodes	Ascomycota	Pezizomycetes	Pezizales	Pulvinulaceae	Pulvinulaceae_gen_Incertae_sedis
ASV34	1	0	0.00202233407047151	0.00463086125293669	1.56874054350875	M3	-0.770053541	0	Peripheral nodes	Ascomycota	Pezizomycotina_cls_Incertae_sedis	Pezizomycotina_ord_Incertae_sedis	Pezizomycotina_fam_Incertae_sedis	Pezizomycotina_gen_Incertae_sedis
ASV40	3	93	0.00308345228494995	0.119817435796976	2.55083296132863	M1	-0.47911923	0.444444444444444	Peripheral nodes	Basidiomycota	Agaricomycetes	Agaricales	Agaricales_fam_Incertae_sedis	Agaricales_gen_Incertae_sedis
ASV38	8	389	0.00309412492569866	0.223137306443945	0.129576151667305	M2	2.47487373415292	0.40625	Peripheral nodes	Ascomycota	Leotiomycetes	Helotiales	Helotiales_fam_Incertae_sedis	Leohumicola
ASV42	3	148	0.00296036709163513	0.0514993576795363	1.90097695677766	M3	0.118469775551818	0.444444444444444	Peripheral nodes	Ascomycota	Archaeorhizomycetes	Archaeorhizomycetales	Archaeorhizomycetaceae	Archaeorhizomyces
ASV47	5	202	0.00320236904489049	0.237052960656316	0.35001362919888	M7	1.20391015318703	0.56	Peripheral nodes	Mortierellomycota	Mortierellomycetes	Mortierellales	Mortierellaceae	Mortierellaceae_gen_Incertae_sedis
ASV48	3	148	0.00274511179438223	0.100832524789061	1.6003444829398	M1	-0.47911923	0.444444444444444	Peripheral nodes
ASV50	2	102	0.00195882815417023	0.0103845504091039	1.03779436106711	M5	-0.298280522	0	Peripheral nodes	Basidiomycota	Agaricomycetes	Agaricales	Tricholomataceae	Dermoloma
ASV51	3	315	0.00265342408817069	0.0639356361041929	0.217474608209913	M8	0.408248290463863	0.444444444444444	Peripheral nodes	Basidiomycota	Agaricomycetes	Agaricales	Agaricales_fam_Incertae_sedis	Agaricales_gen_Incertae_sedis
ASV53	11	1125	0.00408839234130086	1	0.435146741041271	M6	1.02353263143832	0.809917355371901	Connectors
ASV56	6	444	0.00335919166277492	0.31780422084659	2.61463341405506	M2	1.76776695296637	0.277777777777778	Peripheral nodes
ASV57	1	0	0.0018519887402999	0.00286448251541381	0.393666570538018	M8	-0.816496581	0	Peripheral nodes	Ascomycota	Geoglossomycetes	Geoglossales	Geoglossales_fam_Incertae_sedis	Geoglossales_gen_Incertae_sedis
ASV59	1	0	0.00199124168637846	0.00504048040269082	0.314459197338948	M3	-0.770053541	0	Peripheral nodes	Basidiomycota	Agaricomycetes	Agaricales	Tricholomataceae	Dermoloma
ASV1	1	0	0.00254684066135917	0.0257360936603831	0.803530160034448	M2	-1.060660172	0	Peripheral nodes
ASV66	3	145	0.00310031445813962	0.16078337835143	0.378852223929713	M1	-0.47911923	0.444444444444444	Peripheral nodes	Ascomycota	Eurotiomycetes	Onygenales	Onygenales_fam_Incertae_sedis	Onygenales_gen_Incertae_sedis
ASV69	3	94	0.00298505647884539	0.0665093013325741	2.06966298349089	M4	0.806225774829855	0	Peripheral nodes	Ascomycota	Sordariomycetes	Sordariomycetes_ord_Incertae_sedis	Sordariomycetes_fam_Incertae_sedis	Sordariomycetes_gen_Incertae_sedis
ASV73	9	844	0.00357224610642534	0.511130661775132	0.374111633015055	M3	2.78403972546773	0.617283950617284	Module hubs
ASV77	4	167	0.00283975913845921	0.116724743108005	0.319989886739382	M2	0.353553390593274	0.375	Peripheral nodes	Mortierellomycota	Mortierellomycetes	Mortierellales	Mortierellaceae	Mortierella
ASV81	1	0	0.00250133376512868	0.0517495086740866	0.323742854546819	M4	-0.806225775	0	Peripheral nodes	Ascomycota	Leotiomycetes	Helotiales
ASV83	1	0	0.00222277171594123	0.0164063448577636	0.182710274835758	M3	-0.770053541	0	Peripheral nodes	Ascomycota	Leotiomycetes	Thelebolales	Pseudeurotiaceae	Pseudeurotium
ASV84	3	93	0.0032126398672763	0.303815725381214	0.175796913085216	M1	-1.293621921	0.666666666666667	Connectors	Ascomycota	Sordariomycetes	Coniochaetales	Coniochaetaceae	Coniochaeta
ASV91	3	91	0.00303484380877967	0.144979521411241	0.0718989622056389	M2	0.353553390593274	0	Peripheral nodes	Basidiomycota	Agaricomycetes	Agaricales	Clavariaceae	Clavaria
ASV96	3	199	0.00328091202060384	0.321136493683151	1.2892432041654	M6	-0.511766316	0.444444444444444	Peripheral nodes	Ascomycota	Pezizomycotina_cls_Incertae_sedis	Pezizomycotina_ord_Incertae_sedis	Pezizomycotina_fam_Incertae_sedis	Pezizomycotina_gen_Incertae_sedis
ASV101	2	2	0.00258849453928576	0.0860561293189672	0.546945676778611	M7	-0.83347626	0.5	Peripheral nodes
ASV103	1	0	0.00233606362817425	0.016843372237001	0.746050495194226	M4	-0.806225775	0	Peripheral nodes
ASV104	2	32	0.00289916369177457	0.120200447334703	2.60752252768308	M7	-0.83347626	0.5	Peripheral nodes	Basidiomycota	Agaricomycetes	Agaricales	Agaricales_fam_Incertae_sedis	Agaricales_gen_Incertae_sedis
ASV85	5	420	0.003781661622276	0.490026564872348	0.448578415299467	M8	-0.816496581	0.72	Connectors	Fungi_phy_Incertae_sedis	Fungi_cls_Incertae_sedis	Fungi_ord_Incertae_sedis	Fungi_fam_Incertae_sedis	Fungi_gen_Incertae_sedis
ASV106	1	0	0.00276512268240523	0.0809388935272532	0.645312938257754	M2	-1.060660172	0	Peripheral nodes	Ascomycota	Sordariomycetes	Coniochaetales	Coniochaetaceae	Coniochaeta
ASV68	5	209	0.00346543242051431	0.2803941209328	0.501317489225032	M6	-0.511766316	0.72	Connectors	Basidiomycota	Agaricomycetes	Agaricales	Tricholomataceae	Clitocybe
ASV109	2	102	0.00210253969126536	0.0293235195843947	0.301225047702196	M6	-0.511766316	0	Peripheral nodes	Ascomycota
ASV110	1	0	0.00175705079645634	0.00675808573664279	0.115551903544777	M6	-2.047065263	0	Peripheral nodes
ASV111	4	275	0.00321232519246621	0.0994083369171457	0.258757254091723	M4	-0.806225775	0.75	Connectors	Basidiomycota	Agaricomycetes	Agaricales	Tricholomataceae	Floccularia
ASV71	4	201	0.00337568929264887	0.433676890125681	0.763037612638415	M6	1.02353263143832	0.375	Peripheral nodes	Ascomycota	Dothideomycetes	Pleosporales	Melanommataceae	Melanommataceae_gen_Incertae_sedis
ASV118	2	39	0.00276542123676805	0.0459413333416753	1.06900325125527	M2	-0.353553391	0	Peripheral nodes	Ascomycota
ASV137	1	0	0.0024933941220632	0.0352182573948377	0.271793879107031	M3	-0.770053541	0	Peripheral nodes	Basidiomycota	Agaricomycetes	Cantharellales	Ceratobasidiaceae	Ceratobasidium
ASV129	3	136	0.00289200280539533	0.0618500975260956	0.121675166809543	M7	0.185216946644159	0.444444444444444	Peripheral nodes	Basidiomycota	Agaricomycetes	Agaricales	Tricholomataceae	Floccularia
ASV140	3	19	0.00283592268964567	0.125821329744963	0.18231522559287	M5	-0.298280522	0.444444444444444	Peripheral nodes	Mortierellomycota	Mortierellomycetes	Mortierellales	Mortierellaceae	Mortierella
ASV141	3	268	0.00286272504781307	0.137325926592999	0.147550892218715	M3	1.00699309219046	0	Peripheral nodes
ASV6	2	0	0.00289362834286384	0.0944949457894038	0.289176045794108	M1	-0.47911923	0	Peripheral nodes
ASV29	3	302	0.0027172560294669	0.0957990680105363	0.18033997937843	M5	0.671131174083496	0	Peripheral nodes	Ascomycota	Sordariomycetes	Hypocreales	Hypocreaceae	Kiflimonium
ASV153	4	259	0.00347315319260331	0.310503521439081	1.5788142992024	M1	0.33538346112641	0.375	Peripheral nodes
ASV149	3	129	0.00292039632836281	0.0797982353988057	0.126810806967088	M4	0.806225774829855	0	Peripheral nodes	Fungi_phy_Incertae_sedis	Fungi_cls_Incertae_sedis	Fungi_ord_Incertae_sedis	Fungi_fam_Incertae_sedis	Fungi_gen_Incertae_sedis
ASV160	4	223	0.00309700188920518	0.182828297786924	0.0995524092078078	M3	0.118469775551818	0.625	Connectors	Mortierellomycota	Mortierellomycetes	Mortierellales	Mortierellaceae	Mortierellaceae_gen_Incertae_sedis
ASV142	1	0	0.00242774645072009	0.0487813711904568	0.0722940114485271	M2	-1.060660172	0	Peripheral nodes	Ascomycota
ASV165	2	21	0.0027289396789921	0.106072137034928	0.924020179115327	M2	-0.353553391	0	Peripheral nodes
ASV5	4	348	0.00331340104679101	0.102149196744802	0.390703701216357	M2	-0.353553391	0.625	Connectors
ASV174	2	102	0.00249504457318284	0.0201702617261882	0.103700426258133	M3	0.118469775551818	0	Peripheral nodes	Ascomycota	Leotiomycetes	Helotiales	Helotiaceae	Tetracladium
ASV178	2	18	0.00286077546925335	0.159476891579127	0.0922439982143774	M1	-0.47911923	0	Peripheral nodes	Ascomycota	Leotiomycetes	Helotiales	Helotiaceae	Tetracladium
ASV187	1	0	0.00218572100672179	0.0211285606044117	0.0934291459430418	M5	-1.267692218	0	Peripheral nodes	Basidiomycota	Tremellomycetes	Filobasidiales	Piskurozymaceae	Solicoccozyma
ASV195	2	12	0.00264914120886107	0.056000517199182	0.134316742581963	M4	-0.806225775	0.5	Peripheral nodes	Ascomycota	Eurotiomycetes	Chaetothyriales	Chaetothyriales_fam_Incertae_sedis	Chaetothyriales_gen_Incertae_sedis
ASV159	6	491	0.0035585162658153	0.407333294643343	0.0778247008489608	M2	0.353553390593274	0.611111111111111	Peripheral nodes	Basidiomycota	Agaricomycetes	Agaricales	Psathyrellaceae	Psathyrella
ASV211	3	130	0.00287173553651671	0.0676442074151343	0.125230609995536	M7	0.185216946644159	0.444444444444444	Peripheral nodes	Mortierellomycota	Mortierellomycetes	Mortierellales	Mortierellales_fam_Incertae_sedis	Mortierellales_gen_Incertae_sedis
ASV230	4	343	0.00309178288902915	0.166991733030105	0.239004791947316	M5	1.64054286998188	0	Peripheral nodes	Ascomycota	Sordariomycetes	Coniochaetales	Coniochaetaceae	Coniochaeta
ASV11	6	644	0.00364272129360856	0.293635266327793	0.166710780498789	M4	2.41867732448956	0.277777777777778	Peripheral nodes
ASV236	1	0	0.00184105725647498	0.00478117762871641	0.12444051150976	M5	-1.267692218	0	Peripheral nodes	Ascomycota	Sordariomycetes	Sordariales	Lasiosphaeriaceae	Schizothecium
ASV243	2	122	0.00306732753903888	0.116079768733614	0.183105324078646	M3	-0.770053541	0.5	Peripheral nodes	Ascomycota	Leotiomycetes	Helotiales	Helotiaceae	Tetracladium
ASV249	5	328	0.0033152228860687	0.213955441059206	0.206215704787602	M4	0.806225774829855	0.56	Peripheral nodes	Ascomycota	Sordariomycetes	Coniochaetales	Coniochaetaceae	Coniochaeta
ASV252	4	167	0.00315030478393506	0.356165957213134	0.0707138144769746	M1	1.14988615243341	0	Peripheral nodes	Ascomycota	Dothideomycetes	Pleosporales	Phaeosphaeriaceae	Ophiosphaerella
ASV255	6	549	0.00353190110356586	0.285286735209477	0.242362710511865	M1	1.14988615243341	0.5	Peripheral nodes
ASV256	6	252	0.00324985238004433	0.419317280286305	0.751186135351772	M7	2.22260335972991	0.444444444444444	Peripheral nodes	Ascomycota	Sordariomycetes	Coniochaetales	Coniochaetaceae	Coniochaeta
ASV272	3	172	0.00334948353430621	0.213732222889363	0.127008331588533	M1	-0.47911923	0.444444444444444	Peripheral nodes	Chytridiomycota	Spizellomycetes	Spizellomycetales	Spizellomycetales_fam_Incertae_sedis	Spizellomycetales_gen_Incertae_sedis
ASV286	4	213	0.00289720845134878	0.118701345741395	0.0975771629933671	M6	1.02353263143832	0.375	Peripheral nodes	Ascomycota	Sordariomycetes	Coniochaetales	Coniochaetaceae	Coniochaeta
ASV290	3	156	0.00298384493572521	0.0820558875693515	1.02890575310212	M4	0.806225774829855	0	Peripheral nodes	Ascomycota	Leotiomycetes	Leotiales	Leotiales_fam_Incertae_sedis	Leotiales_gen_Incertae_sedis
ASV293	3	107	0.00298105320597864	0.0944817597335633	0.355544318599313	M4	-0.806225775	0.666666666666667	Connectors
ASV343	2	102	0.00220378245298356	0.0217015693314196	0.0796024224419574	M5	-0.298280522	0	Peripheral nodes
ASV342	3	258	0.00289423891221656	0.136092082347572	0.249473596883852	M3	0.118469775551818	0.444444444444444	Peripheral nodes	Ascomycota
ASV360	1	0	0.00261824025401136	0.128479588052092	0.103502901636689	M3	-0.770053541	0	Peripheral nodes
ASV363	3	221	0.00334693018595063	0.282989139231379	0.998289436778294	M6	-0.511766316	0.444444444444444	Peripheral nodes
ASV362	1	0	0.00246095135694863	0.0457252532072834	0.0857256857067233	M2	-1.060660172	0	Peripheral nodes	Ascomycota	Sordariomycetes	Sordariales	Chaetomiaceae	Chaetomiaceae_gen_Incertae_sedis
ASV377	2	51	0.00311269566819811	0.313500107445056	0.240980038161757	M7	-0.83347626	0.5	Peripheral nodes	Ascomycota	Eurotiomycetes	Onygenales	Onygenales_fam_Incertae_sedis	Onygenales_gen_Incertae_sedis
ASV399	1	0	0.0018835310825941	0.0025291551566658	0.112193984980228	M8	-0.816496581	0	Peripheral nodes	Ascomycota	Archaeorhizomycetes	Archaeorhizomycetales	Archaeorhizomycetaceae	Archaeorhizomyces
ASV413	1	0	0.00228293430533918	0.0183255918658204	0.463985335772104	M1	-1.293621921	0	Peripheral nodes
ASV421	4	344	0.00364815159620565	0.42107603184538	0.363445303457076	M5	-0.298280522	0.625	Connectors	Ascomycota	Sordariomycetes	Coniochaetales	Coniochaetaceae	Coniochaeta
ASV433	1	0	0.00255799277536025	0.0204066535389216	0.182512750214314	M4	-0.806225775	0	Peripheral nodes
ASV449	2	19	0.00267882376302757	0.104714591828576	0.118712297487882	M1	-1.293621921	0.5	Peripheral nodes	Mortierellomycota	Mortierellomycetes	Mortierellales	Mortierellaceae	Mortierellaceae_gen_Incertae_sedis
ASV452	2	39	0.00273391765160463	0.0261990337855978	0.132934070231854	M7	-0.83347626	0.5	Peripheral nodes	Basidiomycota	Agaricomycetes	Cantharellales	Ceratobasidiaceae	Ceratobasidium
ASV487	2	0	0.00246654353311262	0.0793658917898985	0.100342507693584	M2	-0.353553391	0	Peripheral nodes
ASV560	3	12	0.00288777172366674	0.14180397431153	0.195746899851066	M5	0.671131174083496	0	Peripheral nodes	Ascomycota	Geoglossomycetes	Geoglossales	Geoglossaceae	Geoglossum
ASV599	3	71	0.00278514830337575	0.108637091102195	0.0768370777417405	M6	1.02353263143832	0	Peripheral nodes
ASV631	4	217	0.00313758689867318	0.114667637491092	0.30873098331707	M4	0	0.625	Connectors	Ascomycota	Dothideomycetes	Pleosporales	Sporormiaceae	Sparticola
ASV654	2	5	0.00289535458550436	0.144023700406792	0.094219244428818	M6	-0.511766316	0	Peripheral nodes	Ascomycota	Sordariomycetes	Sordariales	Lasiosphaeriaceae	Schizothecium
ASV681	2	102	0.00237250432832193	0.0257478159266108	0.21925232980291	M3	0.118469775551818	0	Peripheral nodes	Fungi_phy_Incertae_sedis	Fungi_cls_Incertae_sedis	Fungi_ord_Incertae_sedis	Fungi_fam_Incertae_sedis	Fungi_gen_Incertae_sedis
ASV701	6	483	0.00353586352468627	0.306499188223025	0.0825652917636183	M1	1.14988615243341	0.5	Peripheral nodes	Ascomycota	Eurotiomycetes	Onygenales	Onygenales_fam_Incertae_sedis	Onygenales_gen_Incertae_sedis
ASV719	4	223	0.00322684597600901	0.146338213894391	0.0934291459430418	M4	0	0.625	Connectors
ASV714	3	309	0.00323792076427247	0.14047969629811	0.255004286284285	M8	0.408248290463863	0.444444444444444	Peripheral nodes	Ascomycota	Dothideomycetes	Dothideomycetes_ord_Incertae_sedis	Dothideomycetes_fam_Incertae_sedis	Dothideomycetes_gen_Incertae_sedis
ASV742	3	69	0.00303566811600094	0.136837546345369	0.350408678441768	M7	0.185216946644159	0.444444444444444	Peripheral nodes
ASV750	3	48	0.00292228072787109	0.187445362842981	0.0715039129627508	M1	-0.47911923	0.444444444444444	Peripheral nodes	Ascomycota	Dothideomycetes	Pleosporales	Didymellaceae	Stagonosporopsis
ASV794	6	423	0.00357040533585496	0.557633455665667	0.160982566476911	M1	1.14988615243341	0.5	Peripheral nodes	Ascomycota	Dothideomycetes	Pleosporales
ASV829	4	302	0.003465246425551	0.262479156182743	0.183500373321535	M2	0.353553390593274	0.375	Peripheral nodes	Ascomycota	Pezizomycetes	Pezizales	Pezizales_fam_Incertae_sedis	Pezizales_gen_Incertae_sedis
ASV938	2	0	0.00246294670770792	0.049017258616012	0.18666076726464	M6	-0.511766316	0	Peripheral nodes
ASV1236	6	432	0.00330966312970121	0.205592222635414	0.111996460358784	M5	0.671131174083496	0.611111111111111	Peripheral nodes	Ascomycota	Leotiomycetes	Helotiales	Helotiales_fam_Incertae_sedis	Helotiales_gen_Incertae_sedis
ASV1566	3	164	0.00288271386889067	0.132131053452854	0.0938241951859299	M2	-0.353553391	0.444444444444444	Peripheral nodes	Basidiomycota	Agaricomycetes	Agaricales	Hygrophoraceae	Hygrocybe
