# Supplementary material for: Microbial interactions mediate the fairy ring type effects on alpine meadow plant communities on the Tibetan plateau
Source: Environ Microbiome. 2026 Mar 10;21:55. doi: 10.1186/s40793-026-00873-z (PMC13088534; doi:10.1186/s40793-026-00873-z)
Supplement: Supplementary file 2 — Supplementary Material 2 [file 40793_2026_873_MOESM2_ESM.zip › deseq2/bacteria.xlsx]

## Sheet: All_Significant_OTUs_Result
Comparison	OTU_ID	baseMean	log2FoldChange	lfcSE	stat	pvalue	padj
Agaricus_10in_vs_Agaricus_10on	ASV60	130.436686964535	2.40974481583071	0.349380730842054	6.89718866298923	5.30417206420685e-12	1.92276237327498e-09
Agaricus_10in_vs_Agaricus_10on	ASV138	73.011021300751	1.89736885771405	0.386146780973486	4.91359491054344	8.94214135851298e-07	0.000162076312123048
Agaricus_10in_vs_Agaricus_10on	ASV293	41.3445053602073	6.93877681898326	1.97097148322551	3.52048564783286	0.000430757303979792	0.0390373806731687
Agaricus_10in_vs_Agaricus_10on	ASV302	43.203495175076	-15.6527	1.6560957600025	-9.45154	3.33887257975913e-21	4.84136524065073e-18
Agaricus_10in_vs_Agaricus_10on	ASV380	33.6765366006634	-4.02101	0.881775773339395	-4.56013	5.11215152488382e-06	0.000673874519189231
Agaricus_10in_vs_Agaricus_10on	ASV495	23.8010802923104	22.765968122322	3.09206755546889	7.36270075408159	1.8022608826303e-13	8.7109275993798e-11
Agaricus_10in_vs_Agaricus_10on	ASV655	16.3350039945662	7.75090991214653	2.24867011076899	3.44688617286592	0.000567087456212553	0.0468927756355764
Agaricus_10in_vs_Agaricus_10on	ASV656	20.4815833001807	-15.492	1.74251760952097	-8.89056	6.08012220053969e-19	4.40808859539128e-16
Agaricus_10in_vs_Agaricus_10on	ASV664	21.0196312824745	-6.07615	1.60516829343289	-3.78536	0.00015348363078701	0.0158965189029403
Agaricus_10in_vs_Agaricus_10on	ASV678	21.6702638231174	18.7860705117606	3.7245841481112	5.04380348643415	4.5636800467465e-07	9.45333723968919e-05
Agaricus_10in_vs_Agaricus_10on	ASV685	17.1155079884593	19.6796029804337	3.64702874636136	5.39606467321325	6.81184017926725e-08	1.64619470998958e-05
Agaricus_10in_vs_Agaricus_10on	ASV703	18.8719940093411	-15.5255	3.74571046051422	-4.14487	3.40011398159663e-05	0.00410847106109593
Agaricus_10in_vs_Agaricus_10on	ASV768	16.5829315109217	5.77156347305963	1.26218100048794	4.57269081916811	4.81500379241356e-06	0.000673874519189231
Agaricus_10in_vs_Agaricus_10on	ASV809	13.6887470630829	6.22064183126407	1.80842465790549	3.43981254849112	0.000582117214786465	0.0468927756355764
Agaricus_10in_vs_Agaricus_10on	ASV919	14.4755671604776	-15.2116	2.81416227036393	-5.40539	6.46680803427107e-08	1.64619470998958e-05
Agaricus_10in_vs_Agaricus_10on	ASV921	13.9529722295964	-7.04021	1.85355017167998	-3.79823	0.000145732979466031	0.0158965189029403
Agaricus_10in_vs_Agaricus_10on	ASV1108	9.2070755366113	-15.9827	4.44979959844323	-3.59177	0.000328436442518677	0.0317488561101387
Agaricus_10in_vs_Agaricus_10on	ASV1195	9.21094447698083	-14.9544	3.22227723837093	-4.64093	3.46846122356976e-06	0.000558807641575128
Agaricus_10in_vs_Agaricus_10out	ASV60	130.436686964535	2.3425368230252	0.347667749356354	6.73786057913625	1.60735684949783e-11	7.98856354200424e-09
Agaricus_10in_vs_Agaricus_10out	ASV138	73.011021300751	1.79115794015666	0.381832223978105	4.69095541883697	2.71932223872469e-06	0.000727732466809477
Agaricus_10in_vs_Agaricus_10out	ASV151	70.5572663813641	-17.3706	2.64326229512087	-6.57166	4.97564175825384e-11	2.16378220962064e-08
Agaricus_10in_vs_Agaricus_10out	ASV233	55.9830493001996	-16.1539	2.06244970390474	-7.83236	4.78785704570445e-15	3.33139093240116e-12
Agaricus_10in_vs_Agaricus_10out	ASV263	43.5381520736005	-15.2683	1.85582806005308	-8.22721	1.91624142185104e-16	1.66665097665494e-13
Agaricus_10in_vs_Agaricus_10out	ASV302	43.203495175076	-17.8662	1.62568672358904	-10.99	4.27147079827914e-28	1.48604469072131e-24
Agaricus_10in_vs_Agaricus_10out	ASV380	33.6765366006634	-3.46569	0.882459982287691	-3.92731	8.59010695131017e-05	0.0166027678242267
Agaricus_10in_vs_Agaricus_10out	ASV439	25.7777687902697	22.3579	2.43806119825859	9.1703670800755	4.7141099759833e-20	5.46679620214864e-17
Agaricus_10in_vs_Agaricus_10out	ASV499	27.3898746228207	-15.9315	2.30582207827323	-6.90925	4.87231302436849e-12	2.825129501963e-09
Agaricus_10in_vs_Agaricus_10out	ASV537	21.891464229954	-17.2302	2.90404537244586	-5.93319	2.97111223158137e-09	1.14849993929684e-06
Agaricus_10in_vs_Agaricus_10out	ASV626	21.4182613822001	-15.658	3.91040838122823	-4.00419	6.22310767840172e-05	0.0127354068312703
Agaricus_10in_vs_Agaricus_10out	ASV656	20.4815833001807	-17.4328	1.71030667851789	-10.1928	2.13603704045698e-24	3.71563643187492e-21
Agaricus_10in_vs_Agaricus_10out	ASV664	21.0196312824745	-6.94789	1.59667140716442	-4.35148	1.35219555989346e-05	0.00336020596633526
Agaricus_10in_vs_Agaricus_10out	ASV773	15.5607454352153	-12.9515	3.37287765017886	-3.83989	0.000123088605934814	0.0225381715814326
Agaricus_10in_vs_Agaricus_10out	ASV919	14.4755671604776	-14.1475	2.81780966826279	-5.02073	5.14753284883406e-07	0.000149235556509114
Agaricus_10in_vs_Agaricus_10out	ASV1195	9.21094447698083	-18.235	3.19019871314115	-5.71596	1.0908667784267e-08	3.79512552214649e-06
Agaricus_10in_vs_Agaricus_10out	ASV1273	9.05490746944629	-17.8078	4.4284196022343	-4.02126	5.78883580631023e-05	0.0125870998563458
Agaricus_10in_vs_Agaricus_10out	ASV1649	6.4069758015215	-16.6083	2.96851802475621	-5.59481	2.20861926393412e-08	6.98526038111528e-06
Agaricus_10in_vs_Agaricus_10out	ASV1717	5.21030447172922	-16.1166	3.9092772042699	-4.12264	3.74551036434093e-05	0.00868708703836139
Agaricus_10in_vs_Agaricus_20in	ASV8	490.65893658613	-1.64453	0.312543172399427	-5.26176	1.42680033098026e-07	1.39751337681803e-05
Agaricus_10in_vs_Agaricus_20in	ASV9	463.751631881194	-1.32741	0.34209549623155	-3.88024	0.000104353149233552	0.00319938484231157
Agaricus_10in_vs_Agaricus_20in	ASV10	432.125759971718	-1.53447	0.277856921927722	-5.5225	3.34204207531397e-08	4.80056278689293e-06
Agaricus_10in_vs_Agaricus_20in	ASV17	366.131775645819	-1.5331	0.288521421901128	-5.31365	1.07450229942877e-07	1.12732098537834e-05
Agaricus_10in_vs_Agaricus_20in	ASV18	351.682567582373	-1.68921	0.327208580124474	-5.16249	2.43687234526153e-07	2.06137247024168e-05
Agaricus_10in_vs_Agaricus_20in	ASV23	314.14164412916	-1.26459	0.362152773976735	-3.49188	0.000479630364057314	0.0105603884238793
Agaricus_10in_vs_Agaricus_20in	ASV25	278.315226885279	-1.77095	0.36201956374768	-4.89187	9.98845386162348e-07	6.63875451302904e-05
Agaricus_10in_vs_Agaricus_20in	ASV26	275.497579453174	-1.79311	0.347034655779945	-5.16696	2.37933554701015e-07	2.06137247024168e-05
Agaricus_10in_vs_Agaricus_20in	ASV27	276.533851648786	-1.09888	0.28462530524684	-3.8608	0.000113016430776991	0.00339231576896742
Agaricus_10in_vs_Agaricus_20in	ASV28	256.929704221146	-1.79205	0.415044948083866	-4.31774	1.57637064187188e-05	0.000682238549889201
Agaricus_10in_vs_Agaricus_20in	ASV29	244.836043505104	-1.17169	0.320896912756149	-3.65129	0.000260927343820703	0.00647447715800439
Agaricus_10in_vs_Agaricus_20in	ASV30	256.968163318045	-1.86564	0.351279638391823	-5.31098	1.09036957210157e-07	1.12732098537834e-05
Agaricus_10in_vs_Agaricus_20in	ASV33	246.353473273241	-1.29028	0.32712920886927	-3.94424	8.0053707652734e-05	0.00256861982658169
Agaricus_10in_vs_Agaricus_20in	ASV38	222.077595397785	-1.29336	0.313125688651997	-4.13047	3.6202061683763e-05	0.00133006179149998
Agaricus_10in_vs_Agaricus_20in	ASV49	174.762164047192	-1.82125	0.495406376322151	-3.67627	0.000236672400414036	0.00603352516671946
Agaricus_10in_vs_Agaricus_20in	ASV51	163.844200900736	-1.17614	0.295209254766845	-3.9841	6.77352794482342e-05	0.00229191554642116
Agaricus_10in_vs_Agaricus_20in	ASV53	157.162337354274	-2.45837	0.509503857652073	-4.82503	1.39982926935563e-06	8.79304070430867e-05
Agaricus_10in_vs_Agaricus_20in	ASV56	146.581884932363	-1.35534	0.328256826005937	-4.1289	3.64498395306282e-05	0.00133006179149998
Agaricus_10in_vs_Agaricus_20in	ASV60	130.436686964535	2.33160697138308	0.348431100049162	6.69173036234166	2.20546970744505e-11	4.56042125061694e-09
Agaricus_10in_vs_Agaricus_20in	ASV67	123.569038487585	2.22203034426434	0.308511182798496	7.20243047304918	5.91486050919115e-13	1.5725079153721e-10
Agaricus_10in_vs_Agaricus_20in	ASV69	130.441391561939	-1.5337	0.34736037794846	-4.41529	1.0087682407569e-05	0.000469329424012148
Agaricus_10in_vs_Agaricus_20in	ASV70	129.999457531037	-1.86973	0.390058617004569	-4.79346	1.63926389756071e-06	9.53334410425149e-05
Agaricus_10in_vs_Agaricus_20in	ASV75	110.770413468137	2.12401129297823	0.384651875518024	5.5219054635253	3.3534291364647e-08	4.80056278689293e-06
Agaricus_10in_vs_Agaricus_20in	ASV76	120.42811420932	-2.2789	0.365906298429402	-6.22809	4.72140846439452e-10	8.7865411522382e-08
Agaricus_10in_vs_Agaricus_20in	ASV78	42.1654118215209	1.51036958261454	0.31500378619506	4.79476644029693	1.62864469293995e-06	9.53334410425149e-05
Agaricus_10in_vs_Agaricus_20in	ASV87	113.195163043598	-1.37663	0.364913242450481	-3.77249	0.00016162766758794	0.00448938939374861
Agaricus_10in_vs_Agaricus_20in	ASV101	103.206533077938	-1.00203	0.292043578876949	-3.4311	0.000601129846333618	0.0124300293780762
Agaricus_10in_vs_Agaricus_20in	ASV102	105.535189646074	-2.03168	0.609195099380051	-3.33503	0.000852915267702909	0.0165341178457824
Agaricus_10in_vs_Agaricus_20in	ASV106	92.4424814995251	1.30623746950335	0.302107387633912	4.32375215890524	1.53397620965052e-05	0.000679697553847526
Agaricus_10in_vs_Agaricus_20in	ASV128	82.8731776200249	-1.29201	0.308189572299821	-4.19226	2.76184282541906e-05	0.00109357223363933
Agaricus_10in_vs_Agaricus_20in	ASV132	82.200644175757	-1.14709	0.362871057606423	-3.16114	0.00157152278684218	0.0268312284982872
Agaricus_10in_vs_Agaricus_20in	ASV138	73.011021300751	1.7673737328636	0.383492278732697	4.60862924986164	4.05332370098182e-06	0.000215521011643633
Agaricus_10in_vs_Agaricus_20in	ASV147	77.7657431662068	-1.56309	0.374312029262919	-4.17591	2.96797883845294e-05	0.00112722624864509
Agaricus_10in_vs_Agaricus_20in	ASV151	70.5572663813641	-18.3986	2.64093801246765	-6.96668	3.24514832558069e-12	7.54902629238208e-10
Agaricus_10in_vs_Agaricus_20in	ASV165	66.4486901350719	-1.45877	0.479213991483832	-3.04408	0.00233390867563509	0.0358959012012966
Agaricus_10in_vs_Agaricus_20in	ASV181	66.0097418010335	-1.73115	0.358970272909354	-4.82253	1.41747029086115e-06	8.79304070430867e-05
Agaricus_10in_vs_Agaricus_20in	ASV188	63.1283421824685	-1.00034	0.279250492947568	-3.58222	0.00034068508329917	0.00792518675024694
Agaricus_10in_vs_Agaricus_20in	ASV189	63.8199438175617	-2.36104	0.540342498934466	-4.36952	1.24520275511619e-05	0.00056520056762713
Agaricus_10in_vs_Agaricus_20in	ASV194	60.1938090789856	-1.61364	0.468274975259837	-3.44592	0.000569113866925693	0.0119002349027945
Agaricus_10in_vs_Agaricus_20in	ASV198	61.2136980595065	-1.14512	0.330948609905719	-3.46012	0.000539938912727588	0.0114184808702959
Agaricus_10in_vs_Agaricus_20in	ASV208	61.8637031438108	-1.73696	0.431925578322846	-4.02144	5.78429073534461e-05	0.00203105001103327
Agaricus_10in_vs_Agaricus_20in	ASV228	52.4738350229767	-1.04121	0.345293969740908	-3.01542	0.00256625814932467	0.0373109876241657
Agaricus_10in_vs_Agaricus_20in	ASV233	55.9830493001996	-19.5652	2.04853483681351	-9.55082	1.28679741102225e-21	7.98243327304137e-19
Agaricus_10in_vs_Agaricus_20in	ASV242	52.7905782254433	-3.6131	1.21743033448097	-2.96781	0.0029993345576059	0.0422860728159437
Agaricus_10in_vs_Agaricus_20in	ASV252	47.6073192555933	1.11245219019082	0.329469071487565	3.37649960637597	0.000734144770851479	0.0147164408062835
Agaricus_10in_vs_Agaricus_20in	ASV255	48.6247946752077	-7.04292	1.94322910613747	-3.62434	0.0002897017327499	0.00691198621343031
Agaricus_10in_vs_Agaricus_20in	ASV263	43.5381520736005	-15.2327	1.85877577051958	-8.195	2.50595705506007e-16	9.32717215893357e-14
Agaricus_10in_vs_Agaricus_20in	ASV272	43.7894319890327	1.93340947167411	0.590479273895174	3.27430539419296	0.00105922068998321	0.0191379582918325
Agaricus_10in_vs_Agaricus_20in	ASV292	35.0335558044597	1.74871148924827	0.601187117960114	2.90876407196119	0.00362860580695566	0.04965320152018
Agaricus_10in_vs_Agaricus_20in	ASV300	44.8829525758026	-1.43708	0.412460015534296	-3.48416	0.000493688228306016	0.0105603884238793
Agaricus_10in_vs_Agaricus_20in	ASV302	43.203495175076	-18.9537	1.62308246927494	-11.6776	1.65968117008098e-31	3.0886666575207e-28
Agaricus_10in_vs_Agaricus_20in	ASV325	40.479957492839	-1.39885	0.467815996348526	-2.99018	0.00278816791040789	0.0399136960097622
Agaricus_10in_vs_Agaricus_20in	ASV331	39.8653306061288	-1.66983	0.458788814269725	-3.63965	0.000273009999635945	0.00659833258860382
Agaricus_10in_vs_Agaricus_20in	ASV337	33.7222790829664	7.49536399783532	1.37929774009411	5.43418855839199	5.50463484711039e-08	6.40257840654527e-06
Agaricus_10in_vs_Agaricus_20in	ASV348	32.2201965134821	6.48983	1.42064254391197	4.56823536732626	4.91847544550712e-06	0.000254257855669132
Agaricus_10in_vs_Agaricus_20in	ASV353	33.0280250276824	6.65387118808914	1.41917789553361	4.68853919514247	2.75162217557149e-06	0.000155174814204198
Agaricus_10in_vs_Agaricus_20in	ASV357	33.2289425269735	3.05712661714245	0.62430117364044	4.89687789519225	9.73712998548859e-07	6.63875451302904e-05
Agaricus_10in_vs_Agaricus_20in	ASV361	38.0648844439592	-3.02511	0.960919410800125	-3.14814	0.0016431468241467	0.0275486147724055
Agaricus_10in_vs_Agaricus_20in	ASV378	38.5447761775989	-6.87338	2.25251429757215	-3.05143	0.00227756913483323	0.0353213013327053
Agaricus_10in_vs_Agaricus_20in	ASV380	33.6765366006634	-2.97173	0.887711709214514	-3.34763	0.000815050285064598	0.0159664061105812
Agaricus_10in_vs_Agaricus_20in	ASV395	33.089672592263	7.23809802678791	2.04964083707294	3.53139823127477	0.000413368893192491	0.00938145744184422
Agaricus_10in_vs_Agaricus_20in	ASV402	33.2980394231985	-2.216	0.67883112330822	-3.26444	0.00109681293780025	0.0196266238196756
Agaricus_10in_vs_Agaricus_20in	ASV412	27.9180510261404	3.89630097609836	1.11722602280336	3.48747782147224	0.000487599362529044	0.0105603884238793
Agaricus_10in_vs_Agaricus_20in	ASV415	26.710638201832	6.66013057583947	1.71695348589801	3.87903960738695	0.000104869680484151	0.00319938484231157
Agaricus_10in_vs_Agaricus_20in	ASV419	31.5697409641691	-2.14869	0.692015284182792	-3.10497	0.00190298803500295	0.0307953107229608
Agaricus_10in_vs_Agaricus_20in	ASV426	31.1988375466036	-7.50061	1.88784737610671	-3.9731	7.09433402926004e-05	0.00235759921936659
Agaricus_10in_vs_Agaricus_20in	ASV429	29.3088419752359	3.98265327870016	1.02268906056559	3.89429537507479	9.84845861631783e-05	0.003106437539825
Agaricus_10in_vs_Agaricus_20in	ASV439	25.7777687902697	21.7220140450092	2.4380611982586	8.90954421510188	5.12427843392148e-19	2.38407054138197e-16
Agaricus_10in_vs_Agaricus_20in	ASV448	32.5923177065457	-7.1859	2.18508358270461	-3.28861	0.0010068168339011	0.0189466658393725
Agaricus_10in_vs_Agaricus_20in	ASV456	23.1490338566093	8.61097316090219	2.85481995514809	3.01629289979357	0.00255885950658288	0.0373109876241657
Agaricus_10in_vs_Agaricus_20in	ASV473	27.6203417598098	-3.25937	0.90303977416486	-3.60933	0.000306985379393723	0.0072316429247053
Agaricus_10in_vs_Agaricus_20in	ASV475	25.3051000978015	7.76778933948185	1.4999960837743	5.17853974654153	2.23629432899892e-07	2.06137247024168e-05
Agaricus_10in_vs_Agaricus_20in	ASV492	27.891118415523	-2.10722	0.52539022378308	-4.01076	6.05230768099493e-05	0.00208580455450585
Agaricus_10in_vs_Agaricus_20in	ASV499	27.3898746228207	-17.7708	2.29830914299908	-7.7321	1.05784587022585e-14	3.28108527415051e-12
Agaricus_10in_vs_Agaricus_20in	ASV502	26.879140954768	-2.1779	0.694423271790871	-3.13627	0.00171108872330145	0.0281799656111858
Agaricus_10in_vs_Agaricus_20in	ASV524	26.7371843022907	-7.67918	2.27462531580525	-3.37602	0.000735426649642322	0.0147164408062835
Agaricus_10in_vs_Agaricus_20in	ASV567	24.135118920899	-7.41391	2.07427514893005	-3.57422	0.000351277402842098	0.00807070674924869
Agaricus_10in_vs_Agaricus_20in	ASV582	23.6842208217496	-7.71848	1.53065739432712	-5.04259	4.5926708634566e-07	3.56123353203864e-05
Agaricus_10in_vs_Agaricus_20in	ASV612	20.2826516438367	8.33009949467703	1.84239837065479	4.52133459698865	6.14509660277757e-06	0.000309081750750515
Agaricus_10in_vs_Agaricus_20in	ASV626	21.4182613822001	-18.0714	3.90419179336685	-4.62872	3.6792848589108e-06	0.000201386738895088
Agaricus_10in_vs_Agaricus_20in	ASV637	18.4642147128936	7.05382725216557	1.89352796895508	3.72523002977249	0.000195137195599879	0.00518786172873391
Agaricus_10in_vs_Agaricus_20in	ASV640	20.6630763656687	2.48032443356474	0.678132041196933	3.65758330661807	0.000254604520939253	0.00640295964145877
Agaricus_10in_vs_Agaricus_20in	ASV644	21.7250319224138	-7.26813	2.29504141339812	-3.16688	0.00154081988168807	0.0265506092576065
Agaricus_10in_vs_Agaricus_20in	ASV655	16.3350039945662	7.92664025902526	2.24867011076899	3.52503473989546	0.000423427258362952	0.00949395334715005
Agaricus_10in_vs_Agaricus_20in	ASV656	20.4815833001807	-17.969	1.70888823602743	-10.515	7.36845443566924e-26	6.85634685239023e-23
Agaricus_10in_vs_Agaricus_20in	ASV657	18.1185896247414	7.2233740490584	1.69996303741472	4.24913594594598	2.14596660992722e-05	0.0009076463320624
Agaricus_10in_vs_Agaricus_20in	ASV664	21.0196312824745	-7.82453	1.59460000858658	-4.90689	9.25311117977969e-07	6.62309227137308e-05
Agaricus_10in_vs_Agaricus_20in	ASV687	18.6894760534979	-6.8609	1.79035167283596	-3.83215	0.000127027329699541	0.00375234699318802
Agaricus_10in_vs_Agaricus_20in	ASV703	18.8719940093411	-19.1263	3.72543648838595	-5.13396	2.83701843023787e-07	2.29551795594464e-05
Agaricus_10in_vs_Agaricus_20in	ASV714	16.5477486396749	8.00298274710306	1.8985737977608	4.21526029514464	2.49490263011538e-05	0.00100935082492276
Agaricus_10in_vs_Agaricus_20in	ASV717	17.7807769336614	-2.41138	0.80132789670165	-3.00923	0.00261912996479666	0.0377845028254774
Agaricus_10in_vs_Agaricus_20in	ASV729	17.8364631462528	-7.65459	2.53682472121038	-3.01739	0.00254960543981209	0.0373109876241657
Agaricus_10in_vs_Agaricus_20in	ASV741	15.2624272199545	7.66004295679678	1.56063967013717	4.90827133474285	9.18826764137946e-07	6.62309227137308e-05
Agaricus_10in_vs_Agaricus_20in	ASV773	15.5607454352153	-15.1181	3.36190737634404	-4.49689	6.89555207692866e-06	0.000337700589872743
Agaricus_10in_vs_Agaricus_20in	ASV815	14.6980070515722	6.23551519939818	2.05791697980874	3.03001299886145	0.00244543213533908	0.037160668895405
Agaricus_10in_vs_Agaricus_20in	ASV829	13.7425958356667	6.58822071647408	2.20911322957726	2.98229200217809	0.00286098979522616	0.0406435267856174
Agaricus_10in_vs_Agaricus_20in	ASV846	13.7137197857672	-15.7956	3.98024550031103	-3.9685	7.23255518228375e-05	0.00236136582354913
Agaricus_10in_vs_Agaricus_20in	ASV852	15.5510244173481	-3.05937	1.01012565955478	-3.0287	0.00245607859975003	0.037160668895405
Agaricus_10in_vs_Agaricus_20in	ASV872	14.8062275244708	-6.71017	1.79092385982179	-3.74677	0.000179128935506323	0.0049023374849598
Agaricus_10in_vs_Agaricus_20in	ASV895	12.356598342195	7.50472433097924	2.03306177590744	3.69134102067781	0.00022307481040224	0.00576586419664678
Agaricus_10in_vs_Agaricus_20in	ASV912	12.5394475997053	6.96066552661303	1.2701236914506	5.48030524386433	4.24592664899822e-08	5.64404963841835e-06
Agaricus_10in_vs_Agaricus_20in	ASV919	14.4755671604776	-15.3302	2.81296895741383	-5.44983	5.04173416097003e-08	6.25511151571015e-06
Agaricus_10in_vs_Agaricus_20in	ASV921	13.9529722295964	-6.21841	1.85715543249441	-3.34835	0.0008129329270274	0.0159664061105812
Agaricus_10in_vs_Agaricus_20in	ASV928	12.7243247209532	4.58806131994775	1.25870406325799	3.64506753721933	0.000267321590455736	0.00654586157681743
Agaricus_10in_vs_Agaricus_20in	ASV933	11.4057977213525	7.94781071122373	2.45337237842729	3.23954519954228	0.00119720489794393	0.0210188520289968
Agaricus_10in_vs_Agaricus_20in	ASV937	12.1253744327012	6.40843613918582	2.05674775655862	3.11581044333239	0.00183440148565811	0.0299457996913135
Agaricus_10in_vs_Agaricus_20in	ASV983	12.5187707981314	-7.97164	2.71408905291449	-2.93713	0.00331262853679388	0.0460059828878613
Agaricus_10in_vs_Agaricus_20in	ASV989	11.273831824626	-6.38089	1.96890835678598	-3.24083	0.00119184014294014	0.0210188520289968
Agaricus_10in_vs_Agaricus_20in	ASV1120	10.8962014690979	-5.73659	1.73528038668432	-3.30586	0.000946867455126261	0.0181661890102059
Agaricus_10in_vs_Agaricus_20in	ASV1129	11.0911745659962	-6.77893	2.2150869292442	-3.06034	0.00221082664621816	0.0348673592255253
Agaricus_10in_vs_Agaricus_20in	ASV1135	9.61186873192755	6.5040880567278	1.7446388166422	3.72804272992494	0.000192972664510428	0.00518786172873391
Agaricus_10in_vs_Agaricus_20in	ASV1138	9.47861925580388	6.12420978650593	1.51913805312537	4.03137145693007	5.54523221266111e-05	0.0019845532976466
Agaricus_10in_vs_Agaricus_20in	ASV1195	9.21094447698083	-17.8148	3.19178418599246	-5.58146	2.38514585171765e-08	4.03523311822413e-06
Agaricus_10in_vs_Agaricus_20in	ASV1240	8.46447699931131	5.63493483761222	1.4732079189615	3.82494199568546	0.000130802879250343	0.00377415697471995
Agaricus_10in_vs_Agaricus_20in	ASV1273	9.05490746944629	-18.7154	4.42718697079502	-4.22739	2.36417203861526e-05	0.000977716480858444
Agaricus_10in_vs_Agaricus_20in	ASV1389	8.60657707808391	-6.83045	1.80222957417499	-3.79	0.000150647425352673	0.00424780088759583
Agaricus_10in_vs_Agaricus_20in	ASV1399	6.69370737938527	5.87522854162247	1.7908708590664	3.28065449938992	0.00103566525032151	0.0190829012955281
Agaricus_10in_vs_Agaricus_20in	ASV1462	7.10939464073197	-6.67522	2.20773747890554	-3.02356	0.00249821864421393	0.037193479175057
Agaricus_10in_vs_Agaricus_20in	ASV1468	7.43944862661013	-5.59572	1.82068969041574	-3.07341	0.00211630348083869	0.0336618869900923
Agaricus_10in_vs_Agaricus_20in	ASV1520	7.04975094798539	5.92560014378367	1.80238050262135	3.28765215511684	0.00101026579955956	0.0189466658393725
Agaricus_10in_vs_Agaricus_20in	ASV1531	7.1065439977369	-6.4443	1.96614672957069	-3.27763	0.00104682219829781	0.0190993736375709
Agaricus_10in_vs_Agaricus_20in	ASV1662	7.03348591792105	-16.2443	5.31491417882711	-3.05637	0.00224037365858663	0.0350364317531908
Agaricus_10in_vs_Agaricus_20on	ASV8	490.65893658613	-2.06836	0.312435039206818	-6.62014	3.58870856297435e-11	6.0714423960866e-09
Agaricus_10in_vs_Agaricus_20on	ASV9	463.751631881194	-1.68426	0.342036306167969	-4.92422	8.46991284493931e-07	5.22445263547231e-05
Agaricus_10in_vs_Agaricus_20on	ASV10	432.125759971718	-1.85714	0.277792606207816	-6.68536	2.30352684359284e-11	4.76318161769585e-09
Agaricus_10in_vs_Agaricus_20on	ASV11	396.087481070054	1.01398412718359	0.320340387782269	3.16533339490362	0.00154905345326607	0.0211969740921189
Agaricus_10in_vs_Agaricus_20on	ASV17	366.131775645819	-1.3625	0.289180334579758	-4.71158	2.45806291066608e-06	0.000120380396756568
Agaricus_10in_vs_Agaricus_20on	ASV18	351.682567582373	-1.75527	0.327406075965132	-5.36113	8.27014520118991e-08	6.6916261823541e-06
Agaricus_10in_vs_Agaricus_20on	ASV20	328.803886377914	-1.05324	0.232335321231438	-4.53328	5.80741113912096e-06	0.000245627093861457
Agaricus_10in_vs_Agaricus_20on	ASV23	314.14164412916	-1.62382	0.362056985355423	-4.48499	7.29184616604991e-06	0.000295002732935193
Agaricus_10in_vs_Agaricus_20on	ASV25	278.315226885279	-1.77256	0.36227134724357	-4.8929	9.9358592027108e-07	5.7783231175765e-05
Agaricus_10in_vs_Agaricus_20on	ASV26	275.497579453174	-1.97832	0.347154080499493	-5.69867	1.20747536224296e-08	1.32183038184362e-06
Agaricus_10in_vs_Agaricus_20on	ASV27	276.533851648786	-1.18929	0.284955122369682	-4.17359	2.99835258529017e-05	0.000914743305118855
Agaricus_10in_vs_Agaricus_20on	ASV28	256.929704221146	-1.98047	0.415152709539882	-4.77045	1.83813784363026e-06	0.000103659834151391
Agaricus_10in_vs_Agaricus_20on	ASV29	244.836043505104	-1.41399	0.320933579311612	-4.40587	1.05360389367481e-05	0.000400154458393637
Agaricus_10in_vs_Agaricus_20on	ASV30	256.968163318045	-1.81784	0.351671646191925	-5.16914	2.35179008771375e-07	1.56310048329832e-05
Agaricus_10in_vs_Agaricus_20on	ASV33	246.353473273241	-1.70556	0.326911255609052	-5.2172	1.81644546636474e-07	1.2520018566314e-05
Agaricus_10in_vs_Agaricus_20on	ASV38	222.077595397785	-1.40143	0.313383788762337	-4.47193	7.7516627369723e-06	0.000306932858585222
Agaricus_10in_vs_Agaricus_20on	ASV45	186.742739282197	-1.32955	0.377575987326223	-3.52128	0.000429476407094562	0.00733262012479797
Agaricus_10in_vs_Agaricus_20on	ASV49	174.762164047192	-2.08921	0.495406915793721	-4.21717	2.47388448476377e-05	0.000828574167164879
Agaricus_10in_vs_Agaricus_20on	ASV51	163.844200900736	-1.37392	0.295485522347006	-4.64972	3.32390458224473e-06	0.000150872839696523
Agaricus_10in_vs_Agaricus_20on	ASV53	157.162337354274	-2.15011	0.511019774093092	-4.20748	2.58233754409258e-05	0.000828574167164879
Agaricus_10in_vs_Agaricus_20on	ASV56	146.581884932363	-1.56409	0.328382424754164	-4.76301	1.90727148897418e-06	0.000104395065911205
Agaricus_10in_vs_Agaricus_20on	ASV57	151.112249228857	-1.47546	0.411004644127078	-3.58988	0.000330832136677783	0.00621897582179146
Agaricus_10in_vs_Agaricus_20on	ASV59	144.335400941684	-1.21009	0.287398719193882	-4.21048	2.54829765588128e-05	0.000828574167164879
Agaricus_10in_vs_Agaricus_20on	ASV60	130.436686964535	2.32623629636378	0.349434390236698	6.65714755433215	2.79192865470211e-11	5.19577922640062e-09
Agaricus_10in_vs_Agaricus_20on	ASV65	123.412174423598	1.09631799130529	0.306729567293803	3.57421686137996	0.000351277702713434	0.00640909612499706
Agaricus_10in_vs_Agaricus_20on	ASV67	123.569038487585	1.95659009056064	0.30855549354406	6.34112868348996	2.28087920979701e-10	3.26516631494787e-08
Agaricus_10in_vs_Agaricus_20on	ASV69	130.441391561939	-1.47314	0.348081191732178	-4.23216	2.3145830609643e-05	0.00079767390304714
Agaricus_10in_vs_Agaricus_20on	ASV70	129.999457531037	-2.25273	0.389857437795519	-5.77833	7.54448258885228e-09	9.36018806523606e-07
Agaricus_10in_vs_Agaricus_20on	ASV75	110.770413468137	1.34247356515195	0.379294120301125	3.5393998833574	0.000401037856576745	0.00698956144998422
Agaricus_10in_vs_Agaricus_20on	ASV76	120.42811420932	-2.12214	0.367040370548406	-5.78177	7.39197930979354e-09	9.36018806523606e-07
Agaricus_10in_vs_Agaricus_20on	ASV78	42.1654118215209	1.21867193268684	0.314775408015746	3.87156017164429	0.000108140953915027	0.00268333753647821
Agaricus_10in_vs_Agaricus_20on	ASV101	103.206533077938	-1.10202	0.292808412478308	-3.76361	0.000167478464725249	0.00374674410415134
Agaricus_10in_vs_Agaricus_20on	ASV102	105.535189646074	-2.40235	0.609047266825853	-3.94444	7.99856305114707e-05	0.00208485641400843
Agaricus_10in_vs_Agaricus_20on	ASV119	87.3893166090951	-1.09983	0.265254215381417	-4.14634	3.37837246132237e-05	0.0010140566371808
Agaricus_10in_vs_Agaricus_20on	ASV128	82.8731776200249	-1.39842	0.308851874291743	-4.5278	5.96002864599409e-06	0.000246480295782111
Agaricus_10in_vs_Agaricus_20on	ASV132	82.200644175757	-1.26753	0.363512497798853	-3.48689	0.000488666264690617	0.00819286413143458
Agaricus_10in_vs_Agaricus_20on	ASV138	73.011021300751	1.83161561854142	0.386465210471482	4.73940621021715	2.1434541988269e-06	0.000113970521829053
Agaricus_10in_vs_Agaricus_20on	ASV143	76.2957756135241	-3.16643	1.05072393654819	-3.01357	0.00258197525517855	0.0320867383371666
Agaricus_10in_vs_Agaricus_20on	ASV147	77.7657431662068	-2.02153	0.373468898362692	-5.41286	6.2026664441359e-08	5.37672577001826e-06
Agaricus_10in_vs_Agaricus_20on	ASV151	70.5572663813641	-18.5022	2.6413301303579	-7.00487	2.47210771036312e-12	5.75074056123221e-10
Agaricus_10in_vs_Agaricus_20on	ASV165	66.4486901350719	-1.77089	0.479031870669931	-3.69682	0.000218316805965658	0.00441616930328358
Agaricus_10in_vs_Agaricus_20on	ASV167	69.4475	-1.92661	0.573803593164353	-3.35761	0.000786208407852429	0.011705070776107
Agaricus_10in_vs_Agaricus_20on	ASV174	66.1335377272182	-2.14871	0.752302113349224	-2.85618	0.00428776321089173	0.0466639025466053
Agaricus_10in_vs_Agaricus_20on	ASV178	59.5065484470122	7.83169735261447	1.19903726019275	6.53165469716556	6.50469874573284e-11	1.0087703638174e-08
Agaricus_10in_vs_Agaricus_20on	ASV181	66.0097418010335	-2.06779	0.358668687517786	-5.76517	8.15734708364049e-09	9.48801432665935e-07
Agaricus_10in_vs_Agaricus_20on	ASV188	63.1283421824685	-1.00176	0.281082585349291	-3.56393	0.000365345391230397	0.00653757474115163
Agaricus_10in_vs_Agaricus_20on	ASV189	63.8199438175617	-2.23902	0.542106184502264	-4.13023	3.62395432439791e-05	0.00105377796839133
Agaricus_10in_vs_Agaricus_20on	ASV194	60.1938090789856	-1.58998	0.469964960877163	-3.38318	0.000716520785600353	0.0108410177398558
Agaricus_10in_vs_Agaricus_20on	ASV208	61.8637031438108	-1.75425	0.433106105760828	-4.0504	5.11295832800922e-05	0.00139929638947429
Agaricus_10in_vs_Agaricus_20on	ASV217	53.3606675151899	1.81322486807124	0.541033600816282	3.35140897965588	0.00080401464707153	0.0118751687158739
Agaricus_10in_vs_Agaricus_20on	ASV223	52.8884316118824	2.72308686223529	0.86863499689168	3.13490346575901	0.00171910672311965	0.023016241810976
Agaricus_10in_vs_Agaricus_20on	ASV233	55.9830493001996	-19.2314	2.04944500689964	-9.38373	6.3681586817638e-21	2.96278582669061e-18
Agaricus_10in_vs_Agaricus_20on	ASV237	51.8678297836763	-3.20787	0.873426358076312	-3.67274	0.00023996268573222	0.004801833958577
Agaricus_10in_vs_Agaricus_20on	ASV242	52.7905782254433	-3.84686	1.21748006114098	-3.15969	0.00157934949362137	0.0214537912965648
Agaricus_10in_vs_Agaricus_20on	ASV252	47.6073192555933	1.02899339125897	0.331839330237559	3.10087833929248	0.00192947548189421	0.0247288296606591
Agaricus_10in_vs_Agaricus_20on	ASV255	48.6247946752077	-8.16602	1.94082490671141	-4.2075	2.5821359575585e-05	0.000828574167164879
Agaricus_10in_vs_Agaricus_20on	ASV272	43.7894319890327	2.15072821351901	0.597822933798531	3.59760071406664	0.000321166150304859	0.00609887965017697
Agaricus_10in_vs_Agaricus_20on	ASV284	48.7001972050949	-1.83162	0.531482896337097	-3.44624	0.000568448743657289	0.00911968199953634
Agaricus_10in_vs_Agaricus_20on	ASV285	49.5848368878736	16.4199752629983	3.03438050693174	5.41131055432518	6.2565160572557e-08	5.37672577001826e-06
Agaricus_10in_vs_Agaricus_20on	ASV290	44.6227500970957	1.51877325093637	0.402179274448947	3.7763588216159	0.000159137691888019	0.00366153351127929
Agaricus_10in_vs_Agaricus_20on	ASV292	35.0335558044597	1.77228091024977	0.605151837838183	2.92865492498708	0.00340432131892102	0.0388677421749203
Agaricus_10in_vs_Agaricus_20on	ASV300	44.8829525758026	-1.6017	0.413202433521143	-3.87632	0.00010604843125039	0.00266697473725643
Agaricus_10in_vs_Agaricus_20on	ASV301	43.8265891420637	-2.12916	0.686179998825369	-3.10292	0.00191620703359384	0.0247288296606591
Agaricus_10in_vs_Agaricus_20on	ASV302	43.203495175076	-19.383	1.62273224201416	-11.9447	6.9211126461289e-33	1.28801906344459e-29
Agaricus_10in_vs_Agaricus_20on	ASV325	40.479957492839	-1.4588	0.469267418181615	-3.10866	0.00187934784658987	0.0245371064778819
Agaricus_10in_vs_Agaricus_20on	ASV337	33.7222790829664	7.21370780618997	1.37929774009411	5.22998595335753	1.69522919889002e-07	1.2520018566314e-05
Agaricus_10in_vs_Agaricus_20on	ASV347	34.1972536294406	7.60038294908197	2.20295767142174	3.45008124653473	0.000560417863760885	0.00906902299529572
Agaricus_10in_vs_Agaricus_20on	ASV348	32.2201965134821	6.20817333656222	1.42064254391197	4.3699756586671	1.24260387131107e-05	0.00045658631844854
Agaricus_10in_vs_Agaricus_20on	ASV355	36.9190989114492	7.50636778739694	1.45765184295975	5.14963008735701	2.61000698374216e-07	1.67490448163592e-05
Agaricus_10in_vs_Agaricus_20on	ASV368	33.2210009434811	22.6754931600255	2.33338857876647	9.71783841164284	2.53097180465519e-22	1.57004617615444e-19
Agaricus_10in_vs_Agaricus_20on	ASV378	38.5447761775989	-8.86603	2.24887423779379	-3.94243	8.06607532555652e-05	0.00208485641400843
Agaricus_10in_vs_Agaricus_20on	ASV380	33.6765366006634	-4.11227	0.881798287898622	-4.66351	3.10868143967696e-06	0.00014463140398097
Agaricus_10in_vs_Agaricus_20on	ASV415	26.710638201832	6.37847453024394	1.71695348589801	3.71499553286258	0.00020320728428555	0.00420187506728232
Agaricus_10in_vs_Agaricus_20on	ASV419	31.5697409641691	-2.40861	0.692087866723074	-3.48021	0.000501022422909266	0.00832502436637629
Agaricus_10in_vs_Agaricus_20on	ASV426	31.1988375466036	-6.90234	1.89115954701013	-3.64979	0.000262453576075193	0.00519602239442484
Agaricus_10in_vs_Agaricus_20on	ASV429	29.3088419752359	7.26212188569063	1.29820504211558	5.59397	2.21933520200399e-08	2.2945460060719e-06
Agaricus_10in_vs_Agaricus_20on	ASV439	25.7777687902697	21.0621160797032	2.4380611982586	8.63887916133812	5.67671784737821e-18	2.11287438279417e-15
Agaricus_10in_vs_Agaricus_20on	ASV448	32.5923177065457	-7.73002	2.18432951437705	-3.53885	0.000401871614802961	0.00698956144998422
Agaricus_10in_vs_Agaricus_20on	ASV456	23.1490338566093	8.32931784997597	2.85481995514809	2.91763332918972	0.00352698826436003	0.0399624067534611
Agaricus_10in_vs_Agaricus_20on	ASV458	9.63850189884588	5.89878729650249	1.76834006058671	3.33578	0.000850615052354021	0.0122846053014061
Agaricus_10in_vs_Agaricus_20on	ASV461	27.1167046820083	6.9669295485911	1.97636689505452	3.52511953424464	0.000423291739827738	0.00729394377610575
Agaricus_10in_vs_Agaricus_20on	ASV473	27.6203417598098	-3.02528	0.905894676243889	-3.33955	0.000839140381106637	0.0122846053014061
Agaricus_10in_vs_Agaricus_20on	ASV492	27.891118415523	-2.16386	0.526941932836034	-4.10644	4.01797090112264e-05	0.00115037597645988
Agaricus_10in_vs_Agaricus_20on	ASV495	23.8010802923104	22.5291180522997	3.09206755546889	7.28610149944906	3.19052645194444e-13	8.48224246724085e-11
Agaricus_10in_vs_Agaricus_20on	ASV498	23.8316480310312	7.7544982031951	1.5764667441489	4.91891010830146	8.70274216548316e-07	5.22445263547231e-05
Agaricus_10in_vs_Agaricus_20on	ASV499	27.3898746228207	-17.6039	2.29962691812964	-7.65511	1.93142756173759e-14	5.99064448732275e-12
Agaricus_10in_vs_Agaricus_20on	ASV502	26.879140954768	-2.52038	0.694028556368912	-3.63153	0.000281747914138281	0.0054618007105348
Agaricus_10in_vs_Agaricus_20on	ASV524	26.7371843022907	-6.53437	2.27953144307256	-2.86654	0.004149831795127	0.0456515915161305
Agaricus_10in_vs_Agaricus_20on	ASV558	20.8660236779139	6.82450116253808	1.73568018912693	3.93188860787246	8.42811190592428e-05	0.00214859126807193
Agaricus_10in_vs_Agaricus_20on	ASV566	21.8199978456177	5.26698062752892	1.66933158325104	3.15514346003771	0.00160419204161775	0.0216333434018162
Agaricus_10in_vs_Agaricus_20on	ASV567	24.135118920899	-7.13356	2.07607492991533	-3.43608	0.00059019901368171	0.00918745282951976
Agaricus_10in_vs_Agaricus_20on	ASV582	23.6842208217496	-7.17822	1.53386255208538	-4.67983	2.87109871110679e-06	0.000137002941060762
Agaricus_10in_vs_Agaricus_20on	ASV606	19.9220363696387	6.77251186920305	1.87868685403481	3.60491790031845	0.000312251623323686	0.00599072444335443
Agaricus_10in_vs_Agaricus_20on	ASV612	20.2826516438367	8.04844351381529	1.84239837065479	4.36845996067336	1.25125750891325e-05	0.00045658631844854
Agaricus_10in_vs_Agaricus_20on	ASV613	19.5961304513257	6.9744972528645	1.72586694917219	4.0411558122773	5.31884026922203e-05	0.00143454517985829
Agaricus_10in_vs_Agaricus_20on	ASV616	20.332004027114	7.21162722984105	1.71924608721842	4.19464513163953	2.73299119322067e-05	0.000862050272980281
Agaricus_10in_vs_Agaricus_20on	ASV626	21.4182613822001	-18.0528	3.9045843457616	-4.62348	3.77353853509009e-06	0.00016720369556673
Agaricus_10in_vs_Agaricus_20on	ASV637	18.4642147128936	6.77217129699933	1.89352796895508	3.57648337285268	0.000348247455903224	0.00640909612499706
Agaricus_10in_vs_Agaricus_20on	ASV640	20.6630763656687	2.00977628947749	0.672965250554694	2.98644883643089	0.00282238061775325	0.0334633241717381
Agaricus_10in_vs_Agaricus_20on	ASV644	21.7250319224138	-7.50869	2.29511619476205	-3.2716	0.00106942347055884	0.0151923441122901
Agaricus_10in_vs_Agaricus_20on	ASV655	16.3350039945662	7.6449845119746	2.24867011076899	3.39978037479236	0.000674399986264856	0.010287363724909
Agaricus_10in_vs_Agaricus_20on	ASV656	20.4815833001807	-18.1646	1.70922294107226	-10.6274	2.22282079923842e-26	2.06833475369135e-23
Agaricus_10in_vs_Agaricus_20on	ASV657	18.1185896247414	6.94171799615881	1.69996303741472	4.0834523124195	4.43715381443628e-05	0.00125114291646453
Agaricus_10in_vs_Agaricus_20on	ASV664	21.0196312824745	-7.2979	1.59739656927449	-4.56862	4.90940227219718e-06	0.000212474363454859
Agaricus_10in_vs_Agaricus_20on	ASV671	17.923819563248	-8.21396	2.83472523093914	-2.89762	0.00376006087428573	0.0421534535364202
Agaricus_10in_vs_Agaricus_20on	ASV685	17.1155079884593	19.4658971329506	3.64702874636136	5.33746742533129	9.42538295127976e-08	7.30859903013818e-06
Agaricus_10in_vs_Agaricus_20on	ASV687	18.6894760534979	-6.63076	1.79307962303299	-3.69798	0.000217325994747165	0.00441616930328358
Agaricus_10in_vs_Agaricus_20on	ASV693	18.7434127576149	6.80005043740547	1.64332785861291	4.13797551216907	3.50383755793651e-05	0.00103502249132061
Agaricus_10in_vs_Agaricus_20on	ASV695	17.6131272353373	6.50648322210679	2.16799931424385	3.0011463469379	0.00268965264558205	0.0325028803469364
Agaricus_10in_vs_Agaricus_20on	ASV702	20.9726355868581	-4.08927	1.27413366533547	-3.20945	0.00132990336661108	0.0184697773527106
Agaricus_10in_vs_Agaricus_20on	ASV703	18.8719940093411	-19.4585	3.72536637183814	-5.22324	1.75816673880848e-07	1.2520018566314e-05
Agaricus_10in_vs_Agaricus_20on	ASV714	16.5477486396749	7.72132679562215	1.89857379776079	4.06690896331172	4.76408431663488e-05	0.00132327774824739
Agaricus_10in_vs_Agaricus_20on	ASV717	17.7807769336614	-2.3621	0.803789637333509	-2.93871	0.00329582738662828	0.0383331259599395
Agaricus_10in_vs_Agaricus_20on	ASV720	18.4996400789863	6.02810821960322	1.59778268566491	3.77279605899263	0.000161428236859299	0.00366363352189213
Agaricus_10in_vs_Agaricus_20on	ASV722	15.3565842217866	3.97876589777897	1.35184690423845	2.94320746328917	0.00324830656101264	0.0380194874845568
Agaricus_10in_vs_Agaricus_20on	ASV726	15.1622634989715	5.5566484721629	1.84418577840869	3.01306329178919	0.00258624973163621	0.0320867383371666
Agaricus_10in_vs_Agaricus_20on	ASV737	15.9210680422728	6.92203667911243	1.82364421611307	3.79571663044347	0.00014721757855591	0.00346799890750062
Agaricus_10in_vs_Agaricus_20on	ASV741	15.2624272199545	7.37838684039668	1.56063967013717	4.72779654495659	2.2696943918178e-06	0.000117330590643692
Agaricus_10in_vs_Agaricus_20on	ASV742	17.1087582322266	6.79564102084883	1.80678658699794	3.76117526538655	0.000169116875200813	0.00374674410415134
Agaricus_10in_vs_Agaricus_20on	ASV751	15.9197870529746	-7.89146	2.62461792111104	-3.00671	0.00264094643483896	0.032290082954555
Agaricus_10in_vs_Agaricus_20on	ASV759	13.7453760558977	6.90910294128425	1.7318556667919	3.98942190955366	6.62345197454369e-05	0.00176089201780369
Agaricus_10in_vs_Agaricus_20on	ASV773	15.5607454352153	-14.3834	3.3658794110605	-4.27328	1.92615675333539e-05	0.000676335418482482
Agaricus_10in_vs_Agaricus_20on	ASV782	15.0287850130679	6.65711274220264	1.49314295460039	4.45845638670565	8.25519889651687e-06	0.000320060940550373
Agaricus_10in_vs_Agaricus_20on	ASV801	13.5010620248063	7.08926256055772	1.89037904503731	3.75018046204475	0.00017670735317756	0.00382386493329581
Agaricus_10in_vs_Agaricus_20on	ASV803	14.5452126230464	4.57528634115977	1.56213487577681	2.92886767468436	0.00340199216837045	0.0388677421749203
Agaricus_10in_vs_Agaricus_20on	ASV808	13.2728532933714	6.42152335938167	1.92522022395609	3.3354747054268	0.000851539002622991	0.0122846053014061
Agaricus_10in_vs_Agaricus_20on	ASV852	15.5510244173481	-3.756	1.00713055014844	-3.7294	0.000191933069636417	0.00405894821128831
Agaricus_10in_vs_Agaricus_20on	ASV856	11.9419728823408	7.94674422103479	2.69736904611202	2.94610936997635	0.00321798594062541	0.0379029863006575
Agaricus_10in_vs_Agaricus_20on	ASV872	14.8062275244708	-6.67857	1.79262006385867	-3.72559	0.000194859033375137	0.00407452428214752
Agaricus_10in_vs_Agaricus_20on	ASV895	12.356598342195	7.22306845352791	2.03306177590744	3.55280323457163	0.000381149445592918	0.00675542017379448
Agaricus_10in_vs_Agaricus_20on	ASV897	13.147117448062	6.59498795388033	2.0726557158538	3.18190228287075	0.00146311173973079	0.0201692662788074
Agaricus_10in_vs_Agaricus_20on	ASV912	12.5394475997053	4.03825056000283	1.0694524835965	3.77599811299932	0.000159368196890716	0.00366153351127929
Agaricus_10in_vs_Agaricus_20on	ASV919	14.4755671604776	-15.362	2.81391666520207	-5.45931	4.77987424345311e-08	4.68176103529802e-06
Agaricus_10in_vs_Agaricus_20on	ASV921	13.9529722295964	-6.95457	1.85439966124267	-3.75031	0.000176617310325484	0.00382386493329581
Agaricus_10in_vs_Agaricus_20on	ASV941	12.4625611531431	6.61833999078116	2.26950239462087	2.91620753803469	0.00354314729410053	0.0399624067534611
Agaricus_10in_vs_Agaricus_20on	ASV942	11.8589493331253	6.62094075787491	2.29175046781274	2.88903213978352	0.0038642957547958	0.0430626011956585
Agaricus_10in_vs_Agaricus_20on	ASV948	13.2383709404379	-6.60918	1.92207083733627	-3.43857	0.000584790861942156	0.00918745282951976
Agaricus_10in_vs_Agaricus_20on	ASV951	12.1095	5.91047508497596	1.93510886735098	3.05433724411948	0.00225558365498659	0.0285553821900003
Agaricus_10in_vs_Agaricus_20on	ASV989	11.273831824626	-5.60511	1.97779487854898	-2.83402	0.00459663112428132	0.0494469972386563
Agaricus_10in_vs_Agaricus_20on	ASV1072	10.2924989714498	5.12057427313822	1.49067926985677	3.43506103337053	0.000592420386642865	0.00918745282951976
Agaricus_10in_vs_Agaricus_20on	ASV1120	10.8962014690979	-6.00974	1.73524129726345	-3.46335	0.000533497489549271	0.00870911252676485
Agaricus_10in_vs_Agaricus_20on	ASV1122	9.61831474280475	6.47342617231935	1.37132033934048	4.72057912845708	2.35174097550073e-06	0.000118286215010996
Agaricus_10in_vs_Agaricus_20on	ASV1129	11.0911745659962	-6.88592	2.21575592816398	-3.10771	0.00188544128228754	0.0245371064778819
Agaricus_10in_vs_Agaricus_20on	ASV1135	9.61186873192755	6.22243202432102	1.7446388166422	3.56660184616146	0.000361640299071035	0.00653410287933201
Agaricus_10in_vs_Agaricus_20on	ASV1136	9.1282142427855	5.85793474851401	1.95421579959379	2.9975884698771	0.00272124862106251	0.0326725398954666
Agaricus_10in_vs_Agaricus_20on	ASV1138	9.47861925580388	5.84255364954456	1.51913805312537	3.84596622902342	0.000120078302065096	0.0029403384229361
Agaricus_10in_vs_Agaricus_20on	ASV1154	9.24483609489133	5.86421821856477	1.54255615680581	3.8016238129754	0.000143750873071731	0.00342974839469861
Agaricus_10in_vs_Agaricus_20on	ASV1179	9.03638559893747	4.35417116385268	1.21803961041853	3.57473691874153	0.000350580231908245	0.00640909612499706
Agaricus_10in_vs_Agaricus_20on	ASV1195	9.21094447698083	-17.2799	3.19496126498951	-5.40848	6.35615082968306e-08	5.37672577001826e-06
Agaricus_10in_vs_Agaricus_20on	ASV1211	8.35560590179097	6.14244154904288	1.64222439855425	3.74031804328962	0.00018378755339806	0.00393136364222748
Agaricus_10in_vs_Agaricus_20on	ASV1240	8.46447699931131	5.35327867972048	1.4732079189615	3.63375638348057	0.00027932461652919	0.0054618007105348
Agaricus_10in_vs_Agaricus_20on	ASV1252	9.90169464322905	-7.79569	2.55971522799614	-3.04553	0.0023227008156642	0.0292063933645343
Agaricus_10in_vs_Agaricus_20on	ASV1273	9.05490746944629	-18.5323	4.42796909973866	-4.18528	2.84811611745732e-05	0.000883390682431347
Agaricus_10in_vs_Agaricus_20on	ASV1289	8.76602493336099	6.00411749735647	1.73220024551925	3.4661797981426	0.000527910123926271	0.00869416584625478
Agaricus_10in_vs_Agaricus_20on	ASV1311	5.05274796685517	20.9855940232754	7.30671879686135	2.87209547906645	0.00407759749017108	0.0451691007690975
Agaricus_10in_vs_Agaricus_20on	ASV1323	9.01249806101301	4.90472922097955	1.58254772809104	3.09926148445198	0.00194003714694048	0.0247288296606591
Agaricus_10in_vs_Agaricus_20on	ASV1349	7.96525801544248	5.44519786243586	1.62043167996625	3.36033782217172	0.000778472200445783	0.0116833610083032
Agaricus_10in_vs_Agaricus_20on	ASV1389	8.60657707808391	-6.30405	1.80715330551165	-3.48839	0.000485946398113454	0.00819286413143458
Agaricus_10in_vs_Agaricus_20on	ASV1399	6.69370737938527	5.59357253059417	1.7908708590664	3.12338128809029	0.00178785971275273	0.0235972122371122
Agaricus_10in_vs_Agaricus_20on	ASV1414	6.52661020411492	7.64493434689208	2.60316115493403	2.93678873180858	0.00331629945166591	0.0383331259599395
Agaricus_10in_vs_Agaricus_20on	ASV1468	7.43944862661013	-6.20273	1.81742861887526	-3.41292	0.000642714383087478	0.00988505344566775
Agaricus_10in_vs_Agaricus_20on	ASV1520	7.04975094798539	5.64394413873917	1.80238050262135	3.13138326259672	0.00173984940518292	0.0231275695931816
Agaricus_10in_vs_Agaricus_20on	ASV1628	5.67055886250263	4.18227661672154	1.39166	3.00524758078605	0.00265364751618283	0.032290082954555
Agaricus_10in_vs_Agaricus_20on	ASV1662	7.03348591792105	-15.9797	5.3174743387834	-3.00513	0.00265469247288926	0.032290082954555
Agaricus_10in_vs_Agaricus_20on	ASV1897	5.48552157661482	-5.74139	1.92252902914091	-2.98637	0.00282307463458511	0.0334633241717381
Agaricus_10in_vs_Agaricus_20on	ASV2122	5.70389391541323	-6.33635	1.9474069045645	-3.25374	0.00113897694168078	0.0159371134471273
Agaricus_10in_vs_Agaricus_20out	ASV8	490.65893658613	-2.15175	0.312241238266452	-6.8913	5.52865663918831e-12	8.65988671756496e-10
Agaricus_10in_vs_Agaricus_20out	ASV9	463.751631881194	-1.41607	0.342050890969131	-4.13993	3.47405387615718e-05	0.000981810604054011
Agaricus_10in_vs_Agaricus_20out	ASV10	432.125759971718	-1.95549	0.277434639551093	-7.04849	1.80874135013002e-12	3.11646134627402e-10
Agaricus_10in_vs_Agaricus_20out	ASV17	366.131775645819	-1.65352	0.28840007787475	-5.73342	9.8426077239254e-09	9.97577241666086e-07
Agaricus_10in_vs_Agaricus_20out	ASV18	351.682567582373	-1.5921	0.327321989696902	-4.86403	1.15021250413185e-06	5.66233184176908e-05
Agaricus_10in_vs_Agaricus_20out	ASV19	345.086	-1.19969	0.286482766153758	-4.18766	2.81849742886355e-05	0.000867191262487839
Agaricus_10in_vs_Agaricus_20out	ASV20	328.803886377914	-1.1921	0.231708500272057	-5.14482	2.67772758023595e-07	1.64775879312376e-05
Agaricus_10in_vs_Agaricus_20out	ASV23	314.14164412916	-1.71124	0.361752930186259	-4.7304	2.24078304774023e-06	9.89966459296518e-05
Agaricus_10in_vs_Agaricus_20out	ASV25	278.315226885279	-1.79174	0.362020936019913	-4.94927	7.44915151882413e-07	3.88936002028302e-05
Agaricus_10in_vs_Agaricus_20out	ASV26	275.497579453174	-2.04874	0.346735128675645	-5.90866	3.44907367901297e-09	3.96183596595956e-07
Agaricus_10in_vs_Agaricus_20out	ASV27	276.533851648786	-1.36654	0.284234434489934	-4.8078	1.52600691583026e-06	7.30363865548763e-05
Agaricus_10in_vs_Agaricus_20out	ASV28	256.929704221146	-2.15191	0.414650515303753	-5.18969	2.10642259920032e-07	1.45174645536886e-05
Agaricus_10in_vs_Agaricus_20out	ASV29	244.836043505104	-1.67301	0.320333918921586	-5.2227	1.76330247926735e-07	1.26590423824069e-05
Agaricus_10in_vs_Agaricus_20out	ASV30	256.968163318045	-2.04016	0.351119534129078	-5.81044	6.23096105375432e-09	6.70996618476168e-07
Agaricus_10in_vs_Agaricus_20out	ASV33	246.353473273241	-1.51198	0.326838655616673	-4.62608	3.72658502961883e-06	0.000147188283415437
Agaricus_10in_vs_Agaricus_20out	ASV38	222.077595397785	-1.62035	0.312708708382845	-5.18167	2.19909769780117e-07	1.4573251281967e-05
Agaricus_10in_vs_Agaricus_20out	ASV49	174.762164047192	-2.30235	0.49483365882699	-4.65277	3.27498079633812e-06	0.000134352188383109
Agaricus_10in_vs_Agaricus_20out	ASV51	163.844200900736	-1.39988	0.294516490501956	-4.75316	2.00262605262582e-06	9.08032812809024e-05
Agaricus_10in_vs_Agaricus_20out	ASV53	157.162337354274	-2.62574	0.509209146700871	-5.15651	2.51599905685264e-07	1.605580138873e-05
Agaricus_10in_vs_Agaricus_20out	ASV56	146.581884932363	-1.3588	0.328297161430356	-4.13893	3.48926446763211e-05	0.000981810604054011
Agaricus_10in_vs_Agaricus_20out	ASV57	151.112249228857	-1.23383	0.410992693462443	-3.00207	0.00268146314955894	0.0352684046312218
Agaricus_10in_vs_Agaricus_20out	ASV59	144.335400941684	-1.23343	0.286691540793069	-4.30229	1.69041862221439e-05	0.000560113708860654
Agaricus_10in_vs_Agaricus_20out	ASV60	130.436686964535	2.36405338926796	0.348629288148761	6.78099479771537	1.19351175521094e-11	1.71368396185704e-09
Agaricus_10in_vs_Agaricus_20out	ASV65	123.412174423598	1.04514295528201	0.30407319796816	3.43714264284302	0.000587885911528227	0.0107758236762036
Agaricus_10in_vs_Agaricus_20out	ASV67	123.569038487585	1.90899486292602	0.306723901965959	6.22382165423118	4.85188590349377e-10	5.97128529408555e-08
Agaricus_10in_vs_Agaricus_20out	ASV69	130.441391561939	-1.62084	0.347237995219872	-4.66781	3.04427174121147e-06	0.000127933663661155
Agaricus_10in_vs_Agaricus_20out	ASV70	129.999457531037	-2.08275	0.389732290627272	-5.34406	9.08866009905161e-08	7.11807334121178e-06
Agaricus_10in_vs_Agaricus_20out	ASV75	110.770413468137	1.56814235614497	0.379112357480458	4.13635252242023	3.52869961430108e-05	0.000981810604054011
Agaricus_10in_vs_Agaricus_20out	ASV76	120.42811420932	-2.36751	0.365759468260369	-6.47287	9.615712505132e-11	1.27445174202634e-08
Agaricus_10in_vs_Agaricus_20out	ASV78	42.1654118215209	1.5963988035423	0.31670743654612	5.04061041619979	4.64049290981006e-07	2.66518976120091e-05
Agaricus_10in_vs_Agaricus_20out	ASV83	114.319822922425	-1.32744	0.430608730505669	-3.08272	0.00205120292516118	0.0282090109838229
Agaricus_10in_vs_Agaricus_20out	ASV87	113.195163043598	-1.23135	0.365503425189677	-3.36892	0.000754635617336809	0.0132677262109319
Agaricus_10in_vs_Agaricus_20out	ASV92	105.956815448072	-1.1682	0.371582491414655	-3.14386	0.00166733463877147	0.0243459117169766
Agaricus_10in_vs_Agaricus_20out	ASV101	103.206533077938	-1.00109	0.292152344917627	-3.42662	0.000611150073041915	0.0110843323773813
Agaricus_10in_vs_Agaricus_20out	ASV102	105.535189646074	-2.43356	0.608696090117798	-3.99799	6.38839283914048e-05	0.00157245726597701
Agaricus_10in_vs_Agaricus_20out	ASV119	87.3893166090951	-1.09151	0.263893963878946	-4.13617	3.53154062836345e-05	0.000981810604054011
Agaricus_10in_vs_Agaricus_20out	ASV128	82.8731776200249	-1.36436	0.308008786126838	-4.42962	9.44013189858553e-06	0.000346071218324742
Agaricus_10in_vs_Agaricus_20out	ASV132	82.200644175757	-1.14351	0.36298444441543	-3.15029	0.00163107201250882	0.024227043772006
Agaricus_10in_vs_Agaricus_20out	ASV138	73.011021300751	1.75113428907047	0.383564790614235	4.56541979848106	4.9849575625961e-06	0.000190868486230068
Agaricus_10in_vs_Agaricus_20out	ASV147	77.7657431662068	-2.12432	0.372163586591048	-5.70803	1.14290383058141e-08	1.09401294449542e-06
Agaricus_10in_vs_Agaricus_20out	ASV151	70.5572663813641	-19.8799	2.63886844690852	-7.53349	4.94029365225907e-14	1.0640157453553e-11
Agaricus_10in_vs_Agaricus_20out	ASV153	69.6395337019496	1.06573955460853	0.308731542562451	3.45199439539918	0.000556459284952974	0.010421514651891
Agaricus_10in_vs_Agaricus_20out	ASV161	69.5216280382901	-1.05778	0.262288074324698	-4.03288	5.50976106109561e-05	0.00139607622180408
Agaricus_10in_vs_Agaricus_20out	ASV165	66.4486901350719	-1.86951	0.477735206152439	-3.91327	9.10554610173376e-05	0.00220969801877285
Agaricus_10in_vs_Agaricus_20out	ASV167	69.4475	-1.64721	0.57391064123636	-2.87015	0.00410275410116842	0.0474432571564643
Agaricus_10in_vs_Agaricus_20out	ASV174	66.1335377272182	-2.36351	0.751387602090687	-3.14553	0.00165786453823105	0.0243459117169766
Agaricus_10in_vs_Agaricus_20out	ASV181	66.0097418010335	-2.00859	0.3578860048571	-5.61236	1.99583650245662e-08	1.80990857564882e-06
Agaricus_10in_vs_Agaricus_20out	ASV188	63.1283421824685	-1.03213	0.279214621934192	-3.69653	0.000218563762247658	0.00470731702940893
Agaricus_10in_vs_Agaricus_20out	ASV189	63.8199438175617	-2.34699	0.540491371256078	-4.34233	1.40980061053205e-05	0.000485817290389343
Agaricus_10in_vs_Agaricus_20out	ASV194	60.1938090789856	-1.69572	0.467979177250586	-3.62348	0.000290661103008642	0.00603384434317941
Agaricus_10in_vs_Agaricus_20out	ASV199	57.3296105363446	1.10685773857002	0.313731559858067	3.52804078451898	0.000418647647784659	0.0083875569434066
Agaricus_10in_vs_Agaricus_20out	ASV205	56.9113947100746	2.56563068738282	0.8970326518016	2.86013076807183	0.00423466352286504	0.0480021398019504
Agaricus_10in_vs_Agaricus_20out	ASV208	61.8637031438108	-1.8483	0.431561649406112	-4.28283	1.84532623696401e-05	0.000599905114394149
Agaricus_10in_vs_Agaricus_20out	ASV233	55.9830493001996	-17.9336	2.05230690596641	-8.73827	2.36703565374205e-18	1.01960060784939e-15
Agaricus_10in_vs_Agaricus_20out	ASV239	48.8433894822818	-2.47368	0.765607881458356	-3.231	0.00123356782684528	0.0198355839646566
Agaricus_10in_vs_Agaricus_20out	ASV242	52.7905782254433	-3.62695	1.21744231291568	-2.97916	0.00289043600273757	0.0368905276497543
Agaricus_10in_vs_Agaricus_20out	ASV255	48.6247946752077	-7.84748	1.94097872882426	-4.04305	5.2759238951171e-05	0.00135677863750549
Agaricus_10in_vs_Agaricus_20out	ASV263	43.5381520736005	-14.7658	1.86540544601637	-7.91559	2.46091836629523e-15	7.06693724187781e-13
Agaricus_10in_vs_Agaricus_20out	ASV272	43.7894319890327	1.98531384189538	0.591488376489598	3.3564714385056	0.000789438743695112	0.0136020295538668
Agaricus_10in_vs_Agaricus_20out	ASV284	48.7001972050949	-1.88312	0.530045470102357	-3.55276	0.000381212777858963	0.00772740725001168
Agaricus_10in_vs_Agaricus_20out	ASV285	49.5848368878736	16.8938361985846	3.03438050693174	5.56747453392623	2.5845783604931e-08	2.22661425756481e-06
Agaricus_10in_vs_Agaricus_20out	ASV292	35.0335558044597	2.51991151162291	0.613947343133335	4.10444240830544	4.05291217630884e-05	0.00107433348919694
Agaricus_10in_vs_Agaricus_20out	ASV300	44.8829525758026	-1.53203	0.412000929855481	-3.71852	0.000200394305155032	0.00454314983923842
Agaricus_10in_vs_Agaricus_20out	ASV301	43.8265891420637	-2.20724	0.685016409496058	-3.22217	0.00127221953531216	0.0199275841758441
Agaricus_10in_vs_Agaricus_20out	ASV302	43.203495175076	-19.3166	1.62238578681728	-11.9063	1.09746878183232e-32	1.89093871109709e-29
Agaricus_10in_vs_Agaricus_20out	ASV304	43.3043342270835	-1.54173	0.52178418643872	-2.95474	0.00312937180660494	0.0390717943679733
Agaricus_10in_vs_Agaricus_20out	ASV310	38.5216517091688	6.91832412423235	1.67327794088483	4.13459351563193	3.55583441242014e-05	0.000981810604054011
Agaricus_10in_vs_Agaricus_20out	ASV331	39.8653306061288	-1.75001	0.458501124382877	-3.8168	0.000135196069023961	0.00319099762915458
Agaricus_10in_vs_Agaricus_20out	ASV337	33.7222790829664	7.46133027974342	1.37929774009411	5.40951388728755	6.3196050490095e-08	5.18508547592541e-06
Agaricus_10in_vs_Agaricus_20out	ASV361	38.0648844439592	-3.10204	0.960754541475778	-3.22875	0.00124332157178347	0.0198355839646566
Agaricus_10in_vs_Agaricus_20out	ASV365	36.2827930831876	-1.79516	0.623780273241403	-2.87787	0.00400364235281837	0.0469270460809935
Agaricus_10in_vs_Agaricus_20out	ASV378	38.5447761775989	-8.43383	2.24909226604279	-3.74988	0.000176917230528807	0.00406437850934847
Agaricus_10in_vs_Agaricus_20out	ASV380	33.6765366006634	-3.6893	0.882733511045457	-4.17941	2.92271188312502e-05	0.000883479399056915
Agaricus_10in_vs_Agaricus_20out	ASV402	33.2980394231985	-2.35168	0.678497067620004	-3.46601	0.000528245706815901	0.0100018390422395
Agaricus_10in_vs_Agaricus_20out	ASV404	26.1975185693169	3.7825622186667	1.25250667092124	3.01999367068007	0.0025277996793787	0.0337627817641046
Agaricus_10in_vs_Agaricus_20out	ASV419	31.5697409641691	-2.78832	0.688409601203418	-4.05038	5.11340296625009e-05	0.00133490807740135
Agaricus_10in_vs_Agaricus_20out	ASV426	31.1988375466036	-5.91665	1.89606133712343	-3.12049	0.00180547573229461	0.0257093775763936
Agaricus_10in_vs_Agaricus_20out	ASV429	29.3088419752359	4.1563	1.0368744563624	4.00848646467699	6.11091405643018e-05	0.0015259572346709
Agaricus_10in_vs_Agaricus_20out	ASV439	25.7777687902697	21.6324345498939	2.4380611982586	8.87280211232802	7.13280139835712e-19	4.0966056031231e-16
Agaricus_10in_vs_Agaricus_20out	ASV448	32.5923177065457	-7.51366	2.18425724768603	-3.43991	0.000581900028494651	0.0107758236762036
Agaricus_10in_vs_Agaricus_20out	ASV473	27.6203417598098	-3.24126	0.903237966069503	-3.58849	0.00033260322477669	0.00682232567012188
Agaricus_10in_vs_Agaricus_20out	ASV492	27.891118415523	-2.31329	0.524238839670318	-4.41266	1.02109241364185e-05	0.000366529630980189
Agaricus_10in_vs_Agaricus_20out	ASV495	23.8010802923104	23.0582782263298	3.09206755546889	7.45723623843437	8.83562018987453e-14	1.69153039857265e-11
Agaricus_10in_vs_Agaricus_20out	ASV499	27.3898746228207	-17.9616	2.29789571022122	-7.81654	5.42957328104229e-15	1.33645068046227e-12
Agaricus_10in_vs_Agaricus_20out	ASV524	26.7371843022907	-8.40619	2.27348288870435	-3.6975	0.000217736480662574	0.00470731702940893
Agaricus_10in_vs_Agaricus_20out	ASV566	21.8199978456177	5.51460299539682	1.66933158325104	3.30347969853723	0.000954928834185913	0.0162905186267557
Agaricus_10in_vs_Agaricus_20out	ASV567	24.135118920899	-7.06457	2.07541855921476	-3.40393	0.000664244993837308	0.0119218137956425
Agaricus_10in_vs_Agaricus_20out	ASV582	23.6842208217496	-7.34529	1.53200418717044	-4.79456	1.63031500659138e-06	7.59198042258635e-05
Agaricus_10in_vs_Agaricus_20out	ASV601	20.3958	-4.42887	1.54844575413688	-2.86021	0.00423366082809052	0.0480021398019504
Agaricus_10in_vs_Agaricus_20out	ASV626	21.4182613822001	-18.3118	3.90394070871976	-4.69059	2.72412506584802e-06	0.000117341687211404
Agaricus_10in_vs_Agaricus_20out	ASV637	18.4642147128936	7.01979356264844	1.89352796895508	3.70725633723923	0.00020951684278705	0.00468827948210503
Agaricus_10in_vs_Agaricus_20out	ASV644	21.7250319224138	-6.82169	2.29653511067259	-2.97043	0.00297386604035227	0.0376762587318158
Agaricus_10in_vs_Agaricus_20out	ASV646	18.310203520681	6.40428237936467	1.99038208054843	3.21761456855562	0.00129261391228637	0.0200646285663911
Agaricus_10in_vs_Agaricus_20out	ASV654	19.4182678152985	3.98646497473168	1.38446163131365	2.8794333368048	0.00398390512443073	0.0469270460809935
Agaricus_10in_vs_Agaricus_20out	ASV655	16.3350039945662	7.89260659465563	2.24867011076899	3.50989972110962	0.000448275718727686	0.00877703481099776
Agaricus_10in_vs_Agaricus_20out	ASV656	20.4815833001807	-17.518	1.71139622873196	-10.2361	1.36647903560583e-24	1.17722168917443e-21
Agaricus_10in_vs_Agaricus_20out	ASV657	18.1185896247414	7.18934034773174	1.69996303741472	4.22911568634173	2.34611687277337e-05	0.000748585068849724
Agaricus_10in_vs_Agaricus_20out	ASV664	21.0196312824745	-8.1032	1.59397985673906	-5.08363	3.70288545958355e-07	2.20002470581464e-05
Agaricus_10in_vs_Agaricus_20out	ASV687	18.6894760534979	-6.24821	1.79400605750047	-3.48282	0.00049615594176756	0.00960535604118546
Agaricus_10in_vs_Agaricus_20out	ASV703	18.8719940093411	-19.4994	3.7250897720614	-5.2346	1.65339612772725e-07	1.2386093600322e-05
Agaricus_10in_vs_Agaricus_20out	ASV714	16.5477486396749	7.96894905803124	1.8985737977608	4.19733437142656	2.70075039533962e-05	0.00084607144203094
Agaricus_10in_vs_Agaricus_20out	ASV717	17.7807769336614	-2.78089	0.799199849760112	-3.47959	0.000502175767024237	0.00961387607314178
Agaricus_10in_vs_Agaricus_20out	ASV729	17.8364631462528	-7.81527	2.53657787947667	-3.08103	0.00206287602087155	0.0282090109838229
Agaricus_10in_vs_Agaricus_20out	ASV741	15.2624272199545	7.62600924779708	1.56063967013716	4.8864637966859	1.02663194840273e-06	5.20260837381738e-05
Agaricus_10in_vs_Agaricus_20out	ASV759	13.7453760558977	7.15672527934221	1.7318556667919	4.13240284197551	3.58990528470126e-05	0.000981810604054011
Agaricus_10in_vs_Agaricus_20out	ASV773	15.5607454352153	-15.0072	3.36228987723161	-4.46338	8.06750601025274e-06	0.000302180714253597
Agaricus_10in_vs_Agaricus_20out	ASV778	14.5666070141257	6.56542843867636	2.25843799834951	2.90706605338488	0.0036483615027447	0.0439589291554483
Agaricus_10in_vs_Agaricus_20out	ASV782	15.0287850130679	6.90473517589297	1.49314295460039	4.6242961228993	3.75872575175812e-06	0.000147188283415437
Agaricus_10in_vs_Agaricus_20out	ASV829	13.7425958356667	6.55418704889621	2.20911322957726	2.96688597087005	0.00300832507357092	0.0378346284800197
Agaricus_10in_vs_Agaricus_20out	ASV846	13.7137197857672	-16.3547	3.97669815643316	-4.11263	3.91169991891421e-05	0.00105310296254519
Agaricus_10in_vs_Agaricus_20out	ASV852	15.5510244173481	-3.1402	1.00967176946374	-3.11012	0.00187010206618034	0.0261966330083637
Agaricus_10in_vs_Agaricus_20out	ASV872	14.8062275244708	-6.51768	1.79210354860645	-3.63689	0.000275952091703538	0.00586994387660736
Agaricus_10in_vs_Agaricus_20out	ASV881	13.350007298325	22.4859881194734	2.67035893326649	8.42058640108267	3.74604535569552e-17	1.29088722957267e-14
Agaricus_10in_vs_Agaricus_20out	ASV912	12.5394475997053	2.99361957083262	0.96419786514443	3.10477722369173	0.00190422387657131	0.0264594978978416
Agaricus_10in_vs_Agaricus_20out	ASV919	14.4755671604776	-14.0972	2.82034864064694	-4.99838	5.78126378498816e-07	3.21136243275024e-05
Agaricus_10in_vs_Agaricus_20out	ASV921	13.9529722295964	-5.90148	1.8597946432219	-3.17319	0.00150774648951499	0.0225899756646464
Agaricus_10in_vs_Agaricus_20out	ASV932	13.0771472099744	-7.56109	2.52521730028562	-2.99423	0.0027513520980056	0.0353774601855496
Agaricus_10in_vs_Agaricus_20out	ASV942	11.8589493331253	6.86856281735575	2.29175046781274	2.99708145097977	0.00272577874172801	0.0353121561804313
Agaricus_10in_vs_Agaricus_20out	ASV951	12.1095	6.15809733238892	1.93510886735098	3.18230019834434	0.00146110288623418	0.0220831602893114
Agaricus_10in_vs_Agaricus_20out	ASV958	11.5678686046199	-6.27898	2.18724083143704	-2.87073	0.00409523598030347	0.0474432571564643
Agaricus_10in_vs_Agaricus_20out	ASV982	12.5387	-3.53881	1.18054205712361	-2.99762	0.00272098700646268	0.0353121561804313
Agaricus_10in_vs_Agaricus_20out	ASV989	11.273831824626	-6.43864	1.9687065640544	-3.27049	0.00107360096089697	0.0180691259948356
Agaricus_10in_vs_Agaricus_20out	ASV1083	6.27651751276793	5.88852842563933	2.05664995258359	2.86316512843719	0.00419431911299958	0.0480021398019504
Agaricus_10in_vs_Agaricus_20out	ASV1120	10.8962014690979	-6.39772	1.72996469611874	-3.69818	0.000217153394851457	0.00470731702940893
Agaricus_10in_vs_Agaricus_20out	ASV1122	9.61831474280475	3.74099427254017	1.1557980621239	3.23671962701315	0.00120912143767019	0.0196539267651484
Agaricus_10in_vs_Agaricus_20out	ASV1129	11.0911745659962	-7.47159	2.21298182031395	-3.37625	0.000734798608344256	0.0130521443523418
Agaricus_10in_vs_Agaricus_20out	ASV1138	9.47861925580388	5.5130989567678	1.51913805312537	3.62909674036901	0.000284414649836535	0.0059761761179067
Agaricus_10in_vs_Agaricus_20out	ASV1193	9.23565165917194	6.44931977461079	2.21349602665592	2.91363512603825	0.00357247189503751	0.0433476695433072
Agaricus_10in_vs_Agaricus_20out	ASV1195	9.21094447698083	-15.9898	3.20285257643543	-4.99237	5.9642250637265e-07	3.21136243275024e-05
Agaricus_10in_vs_Agaricus_20out	ASV1240	8.46447699931131	5.6009011235989	1.4732079189615	3.80184022330474	0.000143625341529164	0.00334414139803715
Agaricus_10in_vs_Agaricus_20out	ASV1247	8.14319513921105	7.19857116293418	2.49938561105905	2.88013627472392	0.00397503315226124	0.0469270460809935
Agaricus_10in_vs_Agaricus_20out	ASV1252	9.90169464322905	-7.84142	2.55918152746475	-3.06404	0.0021837289919759	0.0296264964816887
Agaricus_10in_vs_Agaricus_20out	ASV1272	8.6602245766721	-5.44221	1.80862696837679	-3.00903	0.00262084848043317	0.0347363225522027
Agaricus_10in_vs_Agaricus_20out	ASV1273	9.05490746944629	-19.0532	4.42676789991639	-4.30409	1.67670878257046e-05	0.000560113708860654
Agaricus_10in_vs_Agaricus_20out	ASV1277	8.51016574273134	5.85832467676541	1.83531397175557	3.19200135067987	0.00141290671979061	0.0215437015769843
Agaricus_10in_vs_Agaricus_20out	ASV1311	5.05274796685517	21.3629485757573	7.30671879686135	2.92374035044758	0.00345853104909573	0.0427683932278551
Agaricus_10in_vs_Agaricus_20out	ASV1365	8.15215210054946	-6.06105	2.09057145295136	-2.89923	0.00374080250334415	0.0447597410643193
Agaricus_10in_vs_Agaricus_20out	ASV1389	8.60657707808391	-7.01179	1.80153006181122	-3.89213	9.9367889998046e-05	0.00237792881203657
Agaricus_10in_vs_Agaricus_20out	ASV1399	6.69370737938527	5.84119484535529	1.7908708590664	3.26165050694966	0.00110765614350307	0.0183508801466902
Agaricus_10in_vs_Agaricus_20out	ASV1414	6.52661020411492	7.89255621660412	2.60316115493404	3.03191225854172	0.00243009829616668	0.0327114012835562
Agaricus_10in_vs_Agaricus_20out	ASV1419	7.59397080947834	-6.96401	2.43838596712023	-2.85599	0.00429027323166762	0.0483146456089105
Agaricus_10in_vs_Agaricus_20out	ASV1462	7.10939464073197	-6.4403	2.20892852437887	-2.91558	0.00355032445261839	0.0433476695433072
Agaricus_10in_vs_Agaricus_20out	ASV1468	7.43944862661013	-5.86271	1.81826246826785	-3.22435	0.00126258968716239	0.0199275841758441
Agaricus_10in_vs_Agaricus_20out	ASV1520	7.04975094798539	5.89156644823954	1.80238050262135	3.26876951879525	0.00108016249417763	0.0180691259948356
Agaricus_10in_vs_Agaricus_20out	ASV1531	7.1065439977369	-6.3845	1.96661911791875	-3.24644	0.0011685996983652	0.0191761645741261
Agaricus_10in_vs_Agrocybe_10in	ASV3	50.3131038300473	25.2104211552039	3.23032691385156	7.80429406296379	5.98355261083715e-15	1.99252301940877e-12
Agaricus_10in_vs_Agrocybe_10in	ASV5	74.4392696356654	27.0779800252047	8.65285849596913	3.12936817790546	0.00175182655395097	0.0490685554112406
Agaricus_10in_vs_Agrocybe_10in	ASV7	26.7667978721489	23.2465054486047	3.82385536883793	6.07933700580035	1.2068048372148e-09	2.00933005396264e-07
Agaricus_10in_vs_Agrocybe_10in	ASV16	344.558877103646	-1.05922	0.296568170608222	-3.5716	0.00035480189839766	0.0150828551701814
Agaricus_10in_vs_Agrocybe_10in	ASV26	275.497579453174	-1.08125	0.347455093019345	-3.11191	0.00185880576721684	0.049479307057706
Agaricus_10in_vs_Agrocybe_10in	ASV44	180.074906349401	-1.38157	0.44529709615719	-3.10257	0.00191844941084623	0.0497800249723477
Agaricus_10in_vs_Agrocybe_10in	ASV51	163.844200900736	-1.45291	0.293108280973813	-4.95692	7.16200984061417e-07	6.81414079121291e-05
Agaricus_10in_vs_Agrocybe_10in	ASV53	157.162337354274	-1.67506	0.510339109397498	-3.28226	0.0010298007486862	0.0334902827641125
Agaricus_10in_vs_Agrocybe_10in	ASV54	143.026548051391	-1.21725	0.286373494713428	-4.25057	2.13224348328815e-05	0.00133131952487804
Agaricus_10in_vs_Agrocybe_10in	ASV60	130.436686964535	2.23251100749504	0.346875033887285	6.43606714059589	1.2260881558528e-10	2.22702194126719e-08
Agaricus_10in_vs_Agrocybe_10in	ASV67	123.569038487585	1.5719439095446	0.303237603535074	5.18386866015046	2.17330005889012e-07	2.41236306536803e-05
Agaricus_10in_vs_Agrocybe_10in	ASV78	42.1654118215209	1.34203626880798	0.307774706282956	4.3604501650443	1.29795141228217e-05	0.000926181043478493
Agaricus_10in_vs_Agrocybe_10in	ASV80	108.107835182145	-1.83132	0.361332036171925	-5.06825	4.01496659120549e-07	4.01095162461429e-05
Agaricus_10in_vs_Agrocybe_10in	ASV87	113.195163043598	-1.13755	0.364299234864679	-3.12257	0.00179279506757786	0.0490685554112406
Agaricus_10in_vs_Agrocybe_10in	ASV146	71.3359451449841	-1.97136	0.374742243788433	-5.26056	1.43613697616858e-07	1.79337604899051e-05
Agaricus_10in_vs_Agrocybe_10in	ASV151	70.5572663813641	-19.0798	2.63918547551399	-7.22944	4.84991766413092e-13	1.2112669366167e-10
Agaricus_10in_vs_Agrocybe_10in	ASV154	67.6691697838613	25.4804617680451	2.68343209480645	9.49547477551615	2.19210147114488e-21	1.09495468483687e-18
Agaricus_10in_vs_Agrocybe_10in	ASV189	63.8199438175617	-1.86716	0.540564343170143	-3.45409	0.000552152812031387	0.0204296540451613
Agaricus_10in_vs_Agrocybe_10in	ASV193	61.2476117672242	-1.57721	0.461737980237176	-3.4158	0.000635945821351155	0.0226896384117787
Agaricus_10in_vs_Agrocybe_10in	ASV194	60.1938090789856	-1.64617	0.466182454576764	-3.53118	0.00041371590931746	0.0165320877363257
Agaricus_10in_vs_Agrocybe_10in	ASV219	54.4323523782439	-1.10048	0.280022160757085	-3.92996	8.49603102868264e-05	0.00471529722091887
Agaricus_10in_vs_Agrocybe_10in	ASV222	48.4573979077913	-1.5035	0.383980330966769	-3.91557	9.01926158972726e-05	0.00474223280428291
Agaricus_10in_vs_Agrocybe_10in	ASV233	55.9830493001996	-19.3461	2.0482895945585	-9.44499	3.5542509087681e-21	1.42027866314373e-18
Agaricus_10in_vs_Agrocybe_10in	ASV246	42.8908033110089	4.12986278769405	1.29830067511177	3.18097561440342	0.0014677998423554	0.0444343043185772
Agaricus_10in_vs_Agrocybe_10in	ASV252	47.6073192555933	1.28016823027199	0.326506347247664	3.92080656643697	8.82530839880638e-05	0.00474223280428291
Agaricus_10in_vs_Agrocybe_10in	ASV255	48.6247946752077	-7.03998	1.94183521788712	-3.62542	0.000288487581838392	0.0128088486336246
Agaricus_10in_vs_Agrocybe_10in	ASV263	43.5381520736005	-17.783	1.84436306466233	-9.64182	5.3237169767382e-22	3.54559550650764e-19
Agaricus_10in_vs_Agrocybe_10in	ASV277	46.4203621157719	-2.06122	0.599520526830399	-3.43811	0.000585784394176901	0.0212799494466445
Agaricus_10in_vs_Agrocybe_10in	ASV279	44.7967446701382	-3.00825	0.923000603019709	-3.2592	0.00111725800466437	0.0343427922049139
Agaricus_10in_vs_Agrocybe_10in	ASV302	43.203495175076	-18.4759	1.62317914423436	-11.3826	5.10756165887983e-30	1.02049081944419e-26
Agaricus_10in_vs_Agrocybe_10in	ASV379	34.8342382696698	23.8301578900083	3.1514534877327	7.56164036142979	3.98017599732143e-14	1.13605594894974e-11
Agaricus_10in_vs_Agrocybe_10in	ASV380	33.6765366006634	-4.57696	0.87780538280084	-5.21409	1.84719193232837e-07	2.17099381223064e-05
Agaricus_10in_vs_Agrocybe_10in	ASV390	26.3364700071998	9.38723740220208	2.86753985886916	3.27362054730218	0.00106179089936358	0.0334902827641125
Agaricus_10in_vs_Agrocybe_10in	ASV409	31.3151689356918	7.73981672753835	2.0439234570345	3.7867449003046	0.00015263365666745	0.00743809868345282
Agaricus_10in_vs_Agrocybe_10in	ASV426	31.1988375466036	-7.43121	1.88694344849399	-3.93822	8.20870200304833e-05	0.00468599617202587
Agaricus_10in_vs_Agrocybe_10in	ASV499	27.3898746228207	-16.4069	2.30168518438743	-7.1282	1.01691373422835e-12	2.25754848998694e-10
Agaricus_10in_vs_Agrocybe_10in	ASV507	22.9617888751806	-8.98823	1.87734910005751	-4.78773	1.68682119669391e-06	0.00014653342395628
Agaricus_10in_vs_Agrocybe_10in	ASV511	24.1434417299434	-6.16833	1.84910016738771	-3.33585	0.000850379623618304	0.0298080436489363
Agaricus_10in_vs_Agrocybe_10in	ASV537	21.891464229954	-17.426	2.9030696491124	-6.00259	1.94188905531543e-09	2.98453410193864e-07
Agaricus_10in_vs_Agrocybe_10in	ASV542	24.0602248480448	8.00488538893139	2.18945400847119	3.65611031698305	0.000256071191405964	0.0116279600097526
Agaricus_10in_vs_Agrocybe_10in	ASV549	23.8888740558871	6.96909735887103	2.22523944751732	3.13184154929772	0.00173713599675563	0.0490685554112406
Agaricus_10in_vs_Agrocybe_10in	ASV567	24.135118920899	-6.58125	2.0755058232214	-3.17091	0.00151960109799883	0.0446494557912009
Agaricus_10in_vs_Agrocybe_10in	ASV582	23.6842208217496	-6.58335	1.53330986035766	-4.29355	1.75837363420313e-05	0.00113330016810898
Agaricus_10in_vs_Agrocybe_10in	ASV626	21.4182613822001	-17.1043	3.90498789461081	-4.38011	1.18618061745167e-05	0.000877773656914238
Agaricus_10in_vs_Agrocybe_10in	ASV629	19.8584575854676	-17.0249	3.3211337685203	-5.12624	2.95585353285243e-07	3.10831334665219e-05
Agaricus_10in_vs_Agrocybe_10in	ASV644	21.7250319224138	-7.18526	2.29419639503188	-3.13193	0.00173660931259146	0.0490685554112406
Agaricus_10in_vs_Agrocybe_10in	ASV656	20.4815833001807	-17.5748	1.70870033169734	-10.2855	8.19242720818957e-25	8.18423478098138e-22
Agaricus_10in_vs_Agrocybe_10in	ASV661	20.9604003292919	20.5879150379242	3.04559279774469	6.75990403351684	1.38083171162117e-11	2.7589017598191e-09
Agaricus_10in_vs_Agrocybe_10in	ASV664	21.0196312824745	-6.9236	1.59604464985825	-4.33798	1.43801174163504e-05	0.000957715819928937
Agaricus_10in_vs_Agrocybe_10in	ASV678	21.6702638231174	20.1010629070834	3.7245841481112	5.39686099380438	6.78168878531289e-08	9.03320946203677e-06
Agaricus_10in_vs_Agrocybe_10in	ASV687	18.6894760534979	-6.91136	1.78845681468658	-3.86443	0.000111351012103335	0.0055619830545616
Agaricus_10in_vs_Agrocybe_10in	ASV703	18.8719940093411	-16.839	3.7296198597577	-4.51493	6.33390368662631e-06	0.00052729748191164
Agaricus_10in_vs_Agrocybe_10in	ASV773	15.5607454352153	-13.5819	3.36643174573815	-4.03451	5.4715653111328e-05	0.00321534926224804
Agaricus_10in_vs_Agrocybe_10in	ASV846	13.7137197857672	-17.2562	3.97188952268665	-4.34459	1.39535493625581e-05	0.000957715819928937
Agaricus_10in_vs_Agrocybe_10in	ASV851	14.5367936595745	7.16189186161532	2.31248492922569	3.09705450232422	0.00195453934494814	0.0499312575308525
Agaricus_10in_vs_Agrocybe_10in	ASV853	14.8465753873325	6.67772523484163	2.15822815981018	3.09407752117781	0.00197425893140008	0.0499312575308525
Agaricus_10in_vs_Agrocybe_10in	ASV872	14.8062275244708	-5.9628	1.79268238829051	-3.32619	0.000880424387357122	0.0303291021713712
Agaricus_10in_vs_Agrocybe_10in	ASV921	13.9529722295964	-6.89919	1.85178589891672	-3.72569	0.000194778824781011	0.00905042074215021
Agaricus_10in_vs_Agrocybe_10in	ASV930	13.1738238762675	7.67741666443331	2.05320889552155	3.73922823010325	0.00018458608503224	0.00878102375939086
Agaricus_10in_vs_Agrocybe_10in	ASV949	9.94141252981692	-19.2819	4.96950798175606	-3.88004	0.00010444093279731	0.00535058932638525
Agaricus_10in_vs_Agrocybe_10in	ASV958	11.5678686046199	-7.15506	2.1822670600448	-3.27873	0.00104276495287985	0.0334902827641125
Agaricus_10in_vs_Agrocybe_10in	ASV989	11.273831824626	-6.89491	1.96485794518993	-3.50911	0.000449603886087297	0.0176138934196553
Agaricus_10in_vs_Agrocybe_10in	ASV1019	11.0429684541724	-7.91738	2.42068871993663	-3.27071	0.00107276181026186	0.0334902827641125
Agaricus_10in_vs_Agrocybe_10in	ASV1108	9.2070755366113	-19.6514	4.44002	-4.42598	9.60063301861868e-06	0.000764518773519106
Agaricus_10in_vs_Agrocybe_10in	ASV1151	8.94258008648264	7.41480881947203	2.25351605484673	3.29032881905797	0.0010007036852374	0.0333234327184053
Agaricus_10in_vs_Agrocybe_10in	ASV1195	9.21094447698083	-18.1316	3.19004851129673	-5.68381	1.31724674934652e-08	1.87989928942453e-06
Agaricus_10in_vs_Agrocybe_10in	ASV1253	9.27432034838317	20.2982250941057	4.17502937454917	4.86181611507763	1.16313648652935e-06	0.000105633940912984
Agaricus_10in_vs_Agrocybe_10in	ASV1331	9.73848230274295	5.63036382877159	1.58597018270139	3.55010698825458	0.000385074621991377	0.0160287311403911
Agaricus_10in_vs_Agrocybe_10in	ASV1649	6.4069758015215	-13.3106	3.01261059593962	-4.41829	9.94869274849688e-06	0.000764518773519106
Agaricus_10in_vs_Agrocybe_10in	ASV1717	5.21030447172922	-16.4216	3.9066465712372	-4.2035	2.62813544215679e-05	0.00159121654952402
Agaricus_10in_vs_Agrocybe_10on	ASV4	12.481012210393	23.2688024734088	5.81256879328624	4.00318745479369	6.24947452565472e-05	0.00430713784308124
Agaricus_10in_vs_Agrocybe_10on	ASV16	344.558877103646	-1.05862	0.29700320494353	-3.56435	0.000364761191037065	0.0163137311187558
Agaricus_10in_vs_Agrocybe_10on	ASV34	24.5852507815586	24.7833639325567	4.27123206562617	5.8023922727138	6.5375396004405e-09	1.1264180731559e-06
Agaricus_10in_vs_Agrocybe_10on	ASV53	157.162337354274	-1.84055	0.51139626652943	-3.59907	0.000319363042322905	0.0148719600519558
Agaricus_10in_vs_Agrocybe_10on	ASV60	130.436686964535	2.43621085099397	0.349085252158749	6.97884209065951	2.9762276432268e-12	6.41005028659971e-10
Agaricus_10in_vs_Agrocybe_10on	ASV67	123.569038487585	1.76646647397594	0.306208893100326	5.76882812282392	7.98246658233878e-09	1.25034453830634e-06
Agaricus_10in_vs_Agrocybe_10on	ASV78	42.1654118215209	1.53860045067046	0.316483882969577	4.8615444054646	1.16473445068488e-06	0.000115338490852675
Agaricus_10in_vs_Agrocybe_10on	ASV135	80.0906412382683	1.06089439140501	0.307202734699546	3.45340152144998	0.000553564379088986	0.0198706546910484
Agaricus_10in_vs_Agrocybe_10on	ASV138	73.011021300751	1.20371316457772	0.38019929271826	3.16600579651712	0.00154547713939916	0.0403463198664356
Agaricus_10in_vs_Agrocybe_10on	ASV146	71.3359451449841	-1.86318	0.376751209655024	-4.94539	7.59911878775728e-07	8.18330104456612e-05
Agaricus_10in_vs_Agrocybe_10on	ASV151	70.5572663813641	-18.9507	2.64001989663786	-7.17825	7.06119238090387e-13	1.73806206747105e-10
Agaricus_10in_vs_Agrocybe_10on	ASV153	69.6395337019496	1.02526026840049	0.308782774817733	3.32032856756883	0.000899115607519725	0.0270753638862158
Agaricus_10in_vs_Agrocybe_10on	ASV154	67.6691697838613	23.2993007794538	2.68343209480645	8.68264966516113	3.8665392884034e-18	1.11034119898651e-15
Agaricus_10in_vs_Agrocybe_10on	ASV189	63.8199438175617	-1.80323	0.543438926546524	-3.31819	0.00090604361071829	0.0270753638862158
Agaricus_10in_vs_Agrocybe_10on	ASV222	48.4573979077913	-1.29122	0.386599447301884	-3.33993	0.000837983059600421	0.0267378668831764
Agaricus_10in_vs_Agrocybe_10on	ASV233	55.9830493001996	-17.8688	2.05276851263473	-8.70474	3.1830868798785e-18	1.09689173880613e-15
Agaricus_10in_vs_Agrocybe_10on	ASV234	54.0914479451859	21.5895100714482	1.54401575301273	13.9827006488257	1.9879863823177e-44	3.4253005367334e-41
Agaricus_10in_vs_Agrocybe_10on	ASV243	48.2805149712692	-1.14257	0.347321816782494	-3.28966	0.00100307762158296	0.0292344460959291
Agaricus_10in_vs_Agrocybe_10on	ASV252	47.6073192555933	1.44100719153075	0.334795157120552	4.30414586615983	1.67631195683393e-05	0.00131285704619312
Agaricus_10in_vs_Agrocybe_10on	ASV255	48.6247946752077	-6.81592	1.94447202982532	-3.50528	0.000456130398219299	0.0174647261362634
Agaricus_10in_vs_Agrocybe_10on	ASV263	43.5381520736005	-16.9573	1.84754683056214	-9.17826	4.38129614806249e-20	2.51632442103722e-17
Agaricus_10in_vs_Agrocybe_10on	ASV277	46.4203621157719	-1.92484	0.602967590102932	-3.19228	0.00141155881709606	0.0380018100290081
Agaricus_10in_vs_Agrocybe_10on	ASV279	44.7967446701382	-2.82785	0.92500104214956	-3.05714	0.00223462136858352	0.0493622130521719
Agaricus_10in_vs_Agrocybe_10on	ASV291	42.197113855028	-1.26762	0.338557791851156	-3.74418	0.000180985804830107	0.0100593077974927
Agaricus_10in_vs_Agrocybe_10on	ASV294	13.4355679585973	3.4701225175805	1.06710018833797	3.25191819428435	0.00114629008633275	0.0323779970287104
Agaricus_10in_vs_Agrocybe_10on	ASV302	43.203495175076	-18.2257	1.62553912865337	-11.2121	3.55788508885683e-29	3.06511800405016e-26
Agaricus_10in_vs_Agrocybe_10on	ASV380	33.6765366006634	-4.5864	0.879132208912705	-5.21696	1.81880233803336e-07	2.41061263725498e-05
Agaricus_10in_vs_Agrocybe_10on	ASV390	26.3364700071998	8.84740581155079	2.86753985886916	3.08536454486803	0.00203302804118215	0.0460908857231164
Agaricus_10in_vs_Agrocybe_10on	ASV394	37.1872166939819	6.78861871829603	1.78805405434936	3.79665184158333	0.000146663542725755	0.00844185325127824
Agaricus_10in_vs_Agrocybe_10on	ASV409	31.3151689356918	7.19998404260212	2.0439234570345	3.52262899954603	0.00042728904080864	0.0170351836218429
Agaricus_10in_vs_Agrocybe_10on	ASV416	31.5730313489299	5.83710035934684	1.56912194667694	3.71997878922574	0.000199239509777774	0.010727802354597
Agaricus_10in_vs_Agrocybe_10on	ASV426	31.1988375466036	-7.17139	1.88914313441001	-3.79611	0.000146985256841757	0.00844185325127824
Agaricus_10in_vs_Agrocybe_10on	ASV473	27.6203417598098	-2.86036	0.905688056944664	-3.15821	0.00158738997861313	0.0408219840768719
Agaricus_10in_vs_Agrocybe_10on	ASV507	22.9617888751806	-8.2004	1.87890502552748	-4.36446	1.27439434392246e-05	0.0010456102164659
Agaricus_10in_vs_Agrocybe_10on	ASV511	24.1434417299434	-6.27427	1.8515690323934	-3.38862	0.000702447407128467	0.0232753246631221
Agaricus_10in_vs_Agrocybe_10on	ASV516	27.8017393407732	6.73811503513953	1.91539611937122	3.51787025513631	0.000435025002531102	0.0170351836218429
Agaricus_10in_vs_Agrocybe_10on	ASV537	21.891464229954	-17.1918	2.90523719124254	-5.91753	3.26817120130502e-09	6.25673219983171e-07
Agaricus_10in_vs_Agrocybe_10on	ASV567	24.135118920899	-6.90846	2.07619563530449	-3.32746	0.000876412089734099	0.0270753638862158
Agaricus_10in_vs_Agrocybe_10on	ASV582	23.6842208217496	-6.31907	1.53820813903583	-4.10807	3.98980972716892e-05	0.00298888789561393
Agaricus_10in_vs_Agrocybe_10on	ASV639	19.7045541322985	6.79343747281656	1.88529882925401	3.60337436559309	0.000314112607556584	0.0148719600519558
Agaricus_10in_vs_Agrocybe_10on	ASV644	21.7250319224138	-7.22782	2.29536067477836	-3.14888	0.00163895764610182	0.0409689646608475
Agaricus_10in_vs_Agrocybe_10on	ASV656	20.4815833001807	-15.5665	1.73799255728868	-8.95661	3.3481634305393e-19	1.4422213977048e-16
Agaricus_10in_vs_Agrocybe_10on	ASV668	10.1379007835186	8.16308534880306	2.13110456624965	3.83044805875883	0.000127910132678166	0.00816256142979558
Agaricus_10in_vs_Agrocybe_10on	ASV678	21.6702638231174	18.9846	3.7245841481112	5.09711138490117	3.44875426772958e-07	4.2444311452129e-05
Agaricus_10in_vs_Agrocybe_10on	ASV687	18.6894760534979	-7.98735	1.78692192145514	-4.46989	7.82591580152714e-06	0.000674202646301563
Agaricus_10in_vs_Agrocybe_10on	ASV702	20.9726355868581	5.53976735565134	1.56608171983813	3.53734245504374	0.000404175234843189	0.0170351836218429
Agaricus_10in_vs_Agrocybe_10on	ASV728	17.3491060828085	3.2303557092977	1.03182769569744	3.13071234932711	0.00174382875524129	0.0420061222607487
Agaricus_10in_vs_Agrocybe_10on	ASV740	15.2484614375994	7.51443813899687	2.13544122520809	3.51891592720592	0.000433314000331852	0.0170351836218429
Agaricus_10in_vs_Agrocybe_10on	ASV773	15.5607454352153	-15.3179	3.3615754175237	-4.55675	5.1950584194808e-06	0.000471109771408707
Agaricus_10in_vs_Agrocybe_10on	ASV776	15.4841288184158	7.23845122403368	2.25880485929201	3.20454916424364	0.00135274185195613	0.0369964160463559
Agaricus_10in_vs_Agrocybe_10on	ASV862	12.0789843903525	7.78884675361908	2.13136276195827	3.65439750221721	0.000257786619976278	0.0130637160652684
Agaricus_10in_vs_Agrocybe_10on	ASV872	14.8062275244708	-6.62635	1.79176811855564	-3.69822	0.000217119793339428	0.0113362849673889
Agaricus_10in_vs_Agrocybe_10on	ASV887	14.3076604749201	-7.17421	2.28675318598293	-3.13729	0.00170515870937612	0.0419712636607866
Agaricus_10in_vs_Agrocybe_10on	ASV919	14.4755671604776	-14.2784	2.81925	-5.06462	4.0922255120245e-07	4.70060303814547e-05
Agaricus_10in_vs_Agrocybe_10on	ASV921	13.9529722295964	-7.55518	1.85134188154974	-4.08092	4.4857837583713e-05	0.0032204189231974
Agaricus_10in_vs_Agrocybe_10on	ASV930	13.1738238762675	7.1375839896166	2.05320889552155	3.47630677286907	0.000508370414084628	0.0186366430525067
Agaricus_10in_vs_Agrocybe_10on	ASV934	11.122550207345	6.5656479544407	1.80783924395971	3.63176536651564	0.000281489000323426	0.0138573013587789
Agaricus_10in_vs_Agrocybe_10on	ASV949	9.94141252981692	-17.3431	4.97196200780953	-3.48817	0.000486335435403167	0.0182164338086882
Agaricus_10in_vs_Agrocybe_10on	ASV958	11.5678686046199	-7.47187	2.18273425113074	-3.42317	0.000618951423878506	0.0217643531294422
Agaricus_10in_vs_Agrocybe_10on	ASV989	11.273831824626	-6.67026	1.96774226640919	-3.3898	0.000699426945420027	0.0232753246631221
Agaricus_10in_vs_Agrocybe_10on	ASV1002	12.9072741490104	5.35881635191893	1.72289636960864	3.11035326700247	0.00186863711491145	0.0432719846043115
Agaricus_10in_vs_Agrocybe_10on	ASV1019	11.0429684541724	-7.5684	2.42210265624268	-3.12472	0.00177971382764634	0.0420061222607487
Agaricus_10in_vs_Agrocybe_10on	ASV1108	9.2070755366113	-17.4938	4.44286515881146	-3.93751	8.23304200028341e-05	0.00545597360249551
Agaricus_10in_vs_Agrocybe_10on	ASV1195	9.21094447698083	-18.2242	3.19089720229702	-5.7113	1.12116402968813e-08	1.60980468596055e-06
Agaricus_10in_vs_Agrocybe_10on	ASV1208	7.78477652031809	22.4502551666701	6.7691930547132	3.31653344574634	0.000911416776204594	0.0270753638862158
Agaricus_10in_vs_Agrocybe_10on	ASV1272	8.6602245766721	-6.34635	1.80067639296001	-3.52443	0.000424402096480921	0.0170351836218429
Agaricus_10in_vs_Agrocybe_10on	ASV1273	9.05490746944629	-16.8731	4.43309303758436	-3.80617	0.00014113778261023	0.00844185325127824
Agaricus_10in_vs_Agrocybe_10on	ASV1389	8.60657707808391	-6.09667	1.80724860920892	-3.37345	0.000742316889120527	0.0241323018859371
Agaricus_10in_vs_Agrocybe_10on	ASV1395	6.54731300269208	8.26206001701438	2.65831963790534	3.10800097144246	0.00188357448945059	0.0432719846043115
Agaricus_10in_vs_Agrocybe_10on	ASV1649	6.4069758015215	-14.5323	2.99336454260719	-4.85483	1.20492909770641e-06	0.000115338490852675
Agaricus_10in_vs_Agrocybe_10on	ASV1662	7.03348591792105	-16.2509	5.3151863968623	-3.05744	0.00223236844011021	0.0493622130521719
Agaricus_10in_vs_Agrocybe_10on	ASV1897	5.48552157661482	-6.19095	1.91671309995313	-3.22998	0.00123798618128786	0.0344040353283706
Agaricus_10in_vs_Agrocybe_10out	ASV7	26.7667978721489	23.1269560228106	3.82385536883792	6.04807289817525	1.46588630845856e-09	3.47577931361173e-07
Agaricus_10in_vs_Agrocybe_10out	ASV12	399.483932835057	-1.28025	0.391138701759409	-3.27313	0.0010636462852007	0.0384715452986152
Agaricus_10in_vs_Agrocybe_10out	ASV16	344.558877103646	-1.0373	0.296616993591116	-3.4971	0.000470348706842535	0.0223049808978215
Agaricus_10in_vs_Agrocybe_10out	ASV34	24.5852507815586	25.8778830981269	4.27123206562617	6.05864600670748	1.37272113112148e-09	3.47577931361173e-07
Agaricus_10in_vs_Agrocybe_10out	ASV44	180.074906349401	-1.41614	0.44530493247812	-3.18016	0.00147195255770991	0.0498594723516341
Agaricus_10in_vs_Agrocybe_10out	ASV53	157.162337354274	-1.70531	0.510381587717903	-3.34125	0.000834016386015076	0.0315297063300636
Agaricus_10in_vs_Agrocybe_10out	ASV60	130.436686964535	2.29231536228399	0.347138279428961	6.60346466559326	4.01658064043656e-11	1.2244832980988e-08
Agaricus_10in_vs_Agrocybe_10out	ASV67	123.569038487585	1.64577134576786	0.303649399771502	5.41997233324457	5.96082595772143e-08	1.06003354948146e-05
Agaricus_10in_vs_Agrocybe_10out	ASV78	42.1654118215209	1.09829455237044	0.306047261920181	3.58864	0.000332402867186887	0.017580308431014
Agaricus_10in_vs_Agrocybe_10out	ASV80	108.107835182145	-1.56761	0.361693657753012	-4.33409	1.46365574366496e-05	0.0013580179812961
Agaricus_10in_vs_Agrocybe_10out	ASV87	113.195163043598	-1.31622	0.363935949206456	-3.61662	0.000298479145224249	0.016761960418646
Agaricus_10in_vs_Agrocybe_10out	ASV146	71.3359451449841	-2.0028	0.374780953091171	-5.34393	9.0952698096941e-08	1.38637898384909e-05
Agaricus_10in_vs_Agrocybe_10out	ASV151	70.5572663813641	-19.1067	2.63920412439565	-7.23958	4.50071368465705e-13	1.92090460061163e-10
Agaricus_10in_vs_Agrocybe_10out	ASV189	63.8199438175617	-1.90176	0.540612531465218	-3.51778	0.000435167733077465	0.022110665294936
Agaricus_10in_vs_Agrocybe_10out	ASV194	60.1938090789856	-1.57716	0.466634631854794	-3.37985	0.000725241336661982	0.0292012266497485
Agaricus_10in_vs_Agrocybe_10out	ASV219	54.4323523782439	-1.2742	0.279412934335373	-4.56027	5.10880259437913e-06	0.000519151654114526
Agaricus_10in_vs_Agrocybe_10out	ASV222	48.4573979077913	-1.85621	0.38320703523343	-4.84389	1.27318285328461e-06	0.000150942900494964
Agaricus_10in_vs_Agrocybe_10out	ASV233	55.9830493001996	-18.4809	2.04961996469122	-9.01673	1.93788662815164e-19	1.0338625161189e-16
Agaricus_10in_vs_Agrocybe_10out	ASV243	48.2805149712692	-1.1574	0.344811863685131	-3.35662	0.000789010337407179	0.0310123183864901
Agaricus_10in_vs_Agrocybe_10out	ASV252	47.6073192555933	1.10553520304713	0.325354285740068	3.39794264745099	0.000678946520758401	0.0278629206788159
Agaricus_10in_vs_Agrocybe_10out	ASV255	48.6247946752077	-6.81849	1.94264284710957	-3.5099	0.000448268846460361	0.0222466446127072
Agaricus_10in_vs_Agrocybe_10out	ASV263	43.5381520736005	-17.0397	1.84588364752309	-9.23118	2.67671465031652e-20	1.90403635459182e-17
Agaricus_10in_vs_Agrocybe_10out	ASV277	46.4203621157719	-2.08383	0.599621395843375	-3.47525	0.000510383609501305	0.0231735877165061
Agaricus_10in_vs_Agrocybe_10out	ASV302	43.203495175076	-18.6086	1.62297843896725	-11.4657	1.96111231666718e-30	4.18501368376776e-27
Agaricus_10in_vs_Agrocybe_10out	ASV378	38.5447761775989	-7.26501	2.25033022161282	-3.22842	0.00124476141579585	0.0428438848598121
Agaricus_10in_vs_Agrocybe_10out	ASV380	33.6765366006634	-4.23567	0.878788415335405	-4.8199	1.43633177469929e-06	0.000153256600360414
Agaricus_10in_vs_Agrocybe_10out	ASV426	31.1988375466036	-7.13948	1.88776464039109	-3.78197	0.000155589321493055	0.00990081255083165
Agaricus_10in_vs_Agrocybe_10out	ASV499	27.3898746228207	-15.8449	2.30540023914769	-6.87296	6.28831880149897e-12	2.23654538706647e-09
Agaricus_10in_vs_Agrocybe_10out	ASV507	22.9617888751806	-8.02393	1.87843055209798	-4.27161	1.94065675614497e-05	0.00165654460704535
Agaricus_10in_vs_Agrocybe_10out	ASV511	24.1434417299434	-6.17235	1.84932262194446	-3.33763	0.000844964924372466	0.0315297063300636
Agaricus_10in_vs_Agrocybe_10out	ASV537	21.891464229954	-17.1038	2.90400138319122	-5.88972	3.86839877648816e-09	8.25516298902574e-07
Agaricus_10in_vs_Agrocybe_10out	ASV582	23.6842208217496	-6.55884	1.5336538630947	-4.27661	1.89763277341898e-05	0.00165654460704535
Agaricus_10in_vs_Agrocybe_10out	ASV626	21.4182613822001	-16.3645	3.90685326381889	-4.18867	2.80599433707119e-05	0.00230307381358074
Agaricus_10in_vs_Agrocybe_10out	ASV629	19.8584575854676	-16.3066	3.32486037566016	-4.90446	9.36849860962307e-07	0.000117602211958445
Agaricus_10in_vs_Agrocybe_10out	ASV656	20.4815833001807	-16.6494	1.71470083327549	-9.70979	2.73907851338592e-22	2.92259677378277e-19
Agaricus_10in_vs_Agrocybe_10out	ASV664	21.0196312824745	-5.74596	1.60301667009435	-3.58447	0.000337766000783306	0.017580308431014
Agaricus_10in_vs_Agrocybe_10out	ASV668	10.1379007835186	8.64517757883213	2.13110456624965	4.05666512837803	4.97783727027239e-05	0.00356737183970497
Agaricus_10in_vs_Agrocybe_10out	ASV678	21.6702638231174	19.9629401961736	3.7245841481112	5.35977693141854	8.33247735918793e-08	1.36780820650054e-05
Agaricus_10in_vs_Agrocybe_10out	ASV687	18.6894760534979	-7.45349	1.78707933038081	-4.17077	3.03576747894121e-05	0.00239938066668909
Agaricus_10in_vs_Agrocybe_10out	ASV703	18.8719940093411	-16.4515	3.7316392602512	-4.40865	1.04015414020026e-05	0.00100894951599425
Agaricus_10in_vs_Agrocybe_10out	ASV773	15.5607454352153	-13.52	3.36708333091458	-4.01535	5.93573807844907e-05	0.00401919707331435
Agaricus_10in_vs_Agrocybe_10out	ASV846	13.7137197857672	-16.1215	3.97577472742386	-4.05492	5.01504944663304e-05	0.00356737183970497
Agaricus_10in_vs_Agrocybe_10out	ASV872	14.8062275244708	-6.17776	1.79167668364164	-3.44803	0.000564688326681298	0.0241730570593382
Agaricus_10in_vs_Agrocybe_10out	ASV914	14.2370155653163	5.63673421929323	1.69082698770215	3.33371436598229	0.000856946095193855	0.0315297063300636
Agaricus_10in_vs_Agrocybe_10out	ASV919	14.4755671604776	-14.7744	2.81361342088505	-5.25104	1.51239058514323e-07	2.15162767246377e-05
Agaricus_10in_vs_Agrocybe_10out	ASV921	13.9529722295964	-6.99645	1.85162254983146	-3.77855	0.000157744904746146	0.00990081255083165
Agaricus_10in_vs_Agrocybe_10out	ASV930	13.1738238762675	7.61967629982635	2.05320889552155	3.71110621839129	0.000206355486287106	0.0122322946593524
Agaricus_10in_vs_Agrocybe_10out	ASV949	9.94141252981692	-17.8354	4.97050565100573	-3.58825	0.000332903010363361	0.017580308431014
Agaricus_10in_vs_Agrocybe_10out	ASV958	11.5678686046199	-8.0444	2.1808160397895	-3.68871	0.000225394094247867	0.0129997566790526
Agaricus_10in_vs_Agrocybe_10out	ASV989	11.273831824626	-7.30382	1.96388762948141	-3.71906	0.000199965725731898	0.0121921959631963
Agaricus_10in_vs_Agrocybe_10out	ASV1019	11.0429684541724	-8.35637	2.42027245332511	-3.45266	0.000555094141514728	0.0241730570593382
Agaricus_10in_vs_Agrocybe_10out	ASV1108	9.2070755366113	-17.818	4.44144210041813	-4.01175	6.02691219990905e-05	0.00401919707331435
Agaricus_10in_vs_Agrocybe_10out	ASV1151	8.94258008648264	7.35706847969685	2.25351605484674	3.26470648561553	0.00109577561711565	0.0389730861154131
Agaricus_10in_vs_Agrocybe_10out	ASV1195	9.21094447698083	-18.2145	3.18998235032207	-5.70992	1.13030769658211e-08	2.1927969313693e-06
Agaricus_10in_vs_Agrocybe_10out	ASV1208	7.78477652031809	23.6949973173692	6.7691930547132	3.50041683341725	0.000464531161914671	0.0223049808978215
Agaricus_10in_vs_Agrocybe_10out	ASV1253	9.27432034838317	20.1518247068266	4.17502937454918	4.82675040076876	1.38778873559495e-06	0.000153256600360414
Agaricus_10in_vs_Agrocybe_10out	ASV1389	8.60657707808391	-6.28601	1.80298014088348	-3.48646	0.000489462919720712	0.0227068232757391
Agaricus_10in_vs_Agrocybe_10out	ASV1649	6.4069758015215	-14.7567	2.98175393817962	-4.94899	7.46007403686193e-07	9.9498737466646e-05
Agaricus_10in_vs_Agrocybe_10out	ASV1717	5.21030447172922	-16.1092	3.90846720383856	-4.12162	3.76210444978637e-05	0.00286726103423004
Agaricus_10in_vs_Agrocybe_20in	ASV2	12.6486539854158	19.1416092864372	4.04992273664009	4.72641344815323	2.28520129246505e-06	8.31726370231526e-05
Agaricus_10in_vs_Agrocybe_20in	ASV3	50.3131038300473	25.1702738799064	3.44141483600966	7.31393193768278	2.59436589595742e-13	3.71393456336674e-11
Agaricus_10in_vs_Agrocybe_20in	ASV4	12.481012210393	23.0292280967399	6.17360668632734	3.73027134166849	0.000191273665341415	0.00317821688571763
Agaricus_10in_vs_Agrocybe_20in	ASV5	74.4392696356654	26.2699479569821	9.18363615687308	2.86051706625176	0.0042295078801145	0.0360532198652913
Agaricus_10in_vs_Agrocybe_20in	ASV7	26.7667978721489	22.1870962819258	4.0684905357854	5.45339754062933	4.94164240751751e-08	3.17117121392761e-06
Agaricus_10in_vs_Agrocybe_20in	ASV8	490.65893658613	-1.57682	0.331263080210239	-4.76001	1.93583419134319e-06	7.35221924508095e-05
Agaricus_10in_vs_Agrocybe_20in	ASV9	463.751631881194	-1.27758	0.362669253387612	-3.5227	0.000427171758031774	0.00597719279471528
Agaricus_10in_vs_Agrocybe_20in	ASV10	432.125759971718	-2.24179	0.293522594745287	-7.63755	2.21399510738707e-14	3.43353741237279e-12
Agaricus_10in_vs_Agrocybe_20in	ASV11	396.087481070054	1.50621451134148	0.340233931466603	4.42699675734524	9.55541683367264e-06	0.000265412398917385
Agaricus_10in_vs_Agrocybe_20in	ASV12	399.483932835057	-1.1385	0.415012372794516	-2.7433	0.00608259847909087	0.0481690032748431
Agaricus_10in_vs_Agrocybe_20in	ASV17	366.131775645819	-2.2156	0.304784842950071	-7.2694	3.61098230818699e-13	4.80002719681142e-11
Agaricus_10in_vs_Agrocybe_20in	ASV18	351.682567582373	-1.52398	0.34685261677519	-4.39374	1.11416043256491e-05	0.000287979522917125
Agaricus_10in_vs_Agrocybe_20in	ASV19	345.086	-1.34998	0.303352048495714	-4.45019	8.57933603415312e-06	0.000249471005618109
Agaricus_10in_vs_Agrocybe_20in	ASV20	328.803886377914	-1.49575	0.244914863243722	-6.10722	1.01382973264372e-09	8.20320492369546e-08
Agaricus_10in_vs_Agrocybe_20in	ASV23	314.14164412916	-1.56144	0.383477589303295	-4.0718	4.66518119609831e-05	0.00100165150778009
Agaricus_10in_vs_Agrocybe_20in	ASV25	278.315226885279	-1.21342	0.384237605136939	-3.15798	0.00158865973587681	0.017289448938402
Agaricus_10in_vs_Agrocybe_20in	ASV26	275.497579453174	-2.34762	0.366758258371454	-6.40101	1.54356287131923e-10	1.43628525176255e-08
Agaricus_10in_vs_Agrocybe_20in	ASV27	276.533851648786	-1.42109	0.300888588764395	-4.72299	2.32400705276944e-06	8.31726370231526e-05
Agaricus_10in_vs_Agrocybe_20in	ASV28	256.929704221146	-2.91732	0.438511521659855	-6.65278	2.87610636037145e-11	2.81707049297435e-09
Agaricus_10in_vs_Agrocybe_20in	ASV30	256.968163318045	-1.96781	0.371940953116279	-5.29066	1.21877915215133e-07	6.87317576410191e-06
Agaricus_10in_vs_Agrocybe_20in	ASV32	257.962059629875	-1.07151	0.316644904303175	-3.38396	0.000714494334395667	0.00880578779013468
Agaricus_10in_vs_Agrocybe_20in	ASV33	246.353473273241	-1.42921	0.346270208654768	-4.12745	3.66806322979353e-05	0.000832471423249483
Agaricus_10in_vs_Agrocybe_20in	ASV49	174.762164047192	-1.96888	0.524564439281727	-3.75335	0.000174484782383812	0.0029253709911376
Agaricus_10in_vs_Agrocybe_20in	ASV51	163.844200900736	-2.42089	0.308672293048781	-7.84291	4.40209333392819e-15	8.19229569444036e-13
Agaricus_10in_vs_Agrocybe_20in	ASV53	157.162337354274	-3.87728	0.536707194628856	-7.22419	5.0408387622305e-13	6.25400062434064e-11
Agaricus_10in_vs_Agrocybe_20in	ASV56	146.581884932363	-1.06766	0.348222904517453	-3.06602	0.00216931562682208	0.0221818482500873
Agaricus_10in_vs_Agrocybe_20in	ASV57	151.112249228857	-2.08666	0.433144094310828	-4.81747	1.45386407717642e-06	6.01253566138958e-05
Agaricus_10in_vs_Agrocybe_20in	ASV59	144.335400941684	-1.03683	0.30387841437773	-3.41198	0.000644924753170911	0.00827727562517976
Agaricus_10in_vs_Agrocybe_20in	ASV60	130.436686964535	3.14344568694793	0.373707037573641	8.41152392354532	4.04717607970109e-17	1.07597066918911e-14
Agaricus_10in_vs_Agrocybe_20in	ASV62	17.5271875009027	8.13539637230968	2.37384364528902	3.42709865852145	0.000610067376654849	0.00793940830737534
Agaricus_10in_vs_Agrocybe_20in	ASV63	141.554753288118	-1.0708	0.295836571721957	-3.61958	0.00029508575398735	0.00453846767083023
Agaricus_10in_vs_Agrocybe_20in	ASV67	123.569038487585	2.8131642855645	0.332695896005943	8.45566272183367	2.77506667657834e-17	8.60733180852048e-15
Agaricus_10in_vs_Agrocybe_20in	ASV69	130.441391561939	-1.42411	0.367954520693026	-3.87035	0.000108677806155543	0.00190801318165534
Agaricus_10in_vs_Agrocybe_20in	ASV70	129.999457531037	-1.56223	0.413531349815992	-3.77778	0.000158234499625851	0.00270160003489641
Agaricus_10in_vs_Agrocybe_20in	ASV71	121.854948824352	-1.44642	0.425417487364529	-3.39999	0.000673872673076203	0.00847349354455955
Agaricus_10in_vs_Agrocybe_20in	ASV75	110.770413468137	1.70286603270822	0.40315442536288	4.22385548955704	2.4015807406144e-05	0.000572992533113256
Agaricus_10in_vs_Agrocybe_20in	ASV76	120.42811420932	-2.75543	0.385596786236538	-7.14588	8.94236711760474e-13	1.0401090753664e-10
Agaricus_10in_vs_Agrocybe_20in	ASV78	42.1654118215209	1.69356664690734	0.337021611733918	5.02509805882842	5.03175368800954e-07	2.2839252715575e-05
Agaricus_10in_vs_Agrocybe_20in	ASV87	113.195163043598	-1.60233	0.3852187557205	-4.15953	3.18903735522904e-05	0.000741849814760155
Agaricus_10in_vs_Agrocybe_20in	ASV92	105.956815448072	-1.86937	0.391414318128767	-4.77594	1.78872899402759e-06	6.93505137059448e-05
Agaricus_10in_vs_Agrocybe_20in	ASV96	102.189599747701	1.86838082221621	0.548858709000829	3.4041198428235	0.000663776239906204	0.00845475572626297
Agaricus_10in_vs_Agrocybe_20in	ASV101	103.206533077938	-1.25537	0.307660891367167	-4.08038	4.49613767457934e-05	0.000984389672046136
Agaricus_10in_vs_Agrocybe_20in	ASV102	105.535189646074	-2.04426	0.645322824268787	-3.16781	0.00153591256900895	0.016913214739205
Agaricus_10in_vs_Agrocybe_20in	ASV112	91.0338799580077	-3.44846	1.1274642500423	-3.05859	0.00222378414319262	0.0226145480354179
Agaricus_10in_vs_Agrocybe_20in	ASV114	90.2440654301752	-2.47222	0.612786872866732	-4.03439	5.47442921958406e-05	0.00109728269976584
Agaricus_10in_vs_Agrocybe_20in	ASV117	85.7039250316787	1.55163013971733	0.496967496696774	3.12219642135683	0.00179507130401982	0.0191990097516143
Agaricus_10in_vs_Agrocybe_20in	ASV119	87.3893166090951	-1.43737	0.27665937802448	-5.19546	2.04209463569613e-07	1.02711841000824e-05
Agaricus_10in_vs_Agrocybe_20in	ASV123	84.2579247894654	1.10997971273202	0.360768156744299	3.0767119879672	0.00209297420514175	0.0216614711720535
Agaricus_10in_vs_Agrocybe_20in	ASV131	85.2235345045333	-1.50193	0.409371036094124	-3.66887	0.000243621270302726	0.003875035760969
Agaricus_10in_vs_Agrocybe_20in	ASV132	82.200644175757	-1.3157	0.383065771715902	-3.43467	0.000593283301126986	0.00777535368589663
Agaricus_10in_vs_Agrocybe_20in	ASV138	73.011021300751	1.34952340074667	0.403638262479895	3.34339810219029	0.000827590812971642	0.0098280217918896
Agaricus_10in_vs_Agrocybe_20in	ASV143	76.2957756135241	-3.93701	1.11149663439151	-3.54208	0.000396988138085804	0.00563965591586016
Agaricus_10in_vs_Agrocybe_20in	ASV144	74.3365933635484	1.56711305073303	0.515155443063239	3.04201978613406	0.00234996446937911	0.0235122789113684
Agaricus_10in_vs_Agrocybe_20in	ASV146	71.3359451449841	-2.00431	0.39694933216631	-5.04928	4.43477473126157e-07	2.06327894371944e-05
Agaricus_10in_vs_Agrocybe_20in	ASV147	77.7657431662068	-2.14306	0.392707657512805	-5.45713	4.83902574750196e-08	3.17117121392761e-06
Agaricus_10in_vs_Agrocybe_20in	ASV151	70.5572663813641	-21.2769	2.77952203433923	-7.65488	1.93489536606853e-14	3.27349116023049e-12
Agaricus_10in_vs_Agrocybe_20in	ASV154	67.6691697838613	24.985709230124	2.86433287573412	8.72304662694634	2.70814692867511e-18	1.00797228685287e-15
Agaricus_10in_vs_Agrocybe_20in	ASV155	74.1008690580613	-3.45104	1.25952678541672	-2.73995	0.0061448115648196	0.0484361432587339
Agaricus_10in_vs_Agrocybe_20in	ASV161	69.5216280382901	-1.43321	0.273585688382591	-5.23863	1.61773293929076e-07	8.60171714291456e-06
Agaricus_10in_vs_Agrocybe_20in	ASV165	66.4486901350719	-2.64219	0.502911929317147	-5.25378	1.49009476579664e-07	8.15607752690454e-06
Agaricus_10in_vs_Agrocybe_20in	ASV167	69.4475	-2.22953	0.605693920063407	-3.68096	0.00023236064214267	0.00372778581920267
Agaricus_10in_vs_Agrocybe_20in	ASV173	67.0001821130773	-1.85632	0.568770926418547	-3.26373	0.00109954533936573	0.0125537047641695
Agaricus_10in_vs_Agrocybe_20in	ASV174	66.1335377272182	-2.38032	0.795751685241336	-2.99129	0.00277800880163502	0.0269144547265967
Agaricus_10in_vs_Agrocybe_20in	ASV181	66.0097418010335	-2.05271	0.377266542046098	-5.441	5.29814308535783e-08	3.28661476061697e-06
Agaricus_10in_vs_Agrocybe_20in	ASV189	63.8199438175617	-3.33699	0.567352090179504	-5.8817	4.06080891954653e-09	3.14881891636504e-07
Agaricus_10in_vs_Agrocybe_20in	ASV193	61.2476117672242	-1.33697	0.490610420257847	-2.72511	0.00642801791633513	0.0496371010053928
Agaricus_10in_vs_Agrocybe_20in	ASV194	60.1938090789856	-2.69059	0.490299930095819	-5.48764	4.07328765610098e-08	2.80755123259404e-06
Agaricus_10in_vs_Agrocybe_20in	ASV198	61.2136980595065	-1.11565	0.349839588471394	-3.18903	0.00142751417070766	0.0159340859084731
Agaricus_10in_vs_Agrocybe_20in	ASV202	53.9607350090251	4.49223919473663	1.47043181081662	3.05504761369506	0.00225024794867248	0.0227593012634754
Agaricus_10in_vs_Agrocybe_20in	ASV208	61.8637031438108	-2.03817	0.455002293405574	-4.47947	7.48277387103868e-06	0.000224603906032306
Agaricus_10in_vs_Agrocybe_20in	ASV209	58.8681057388449	-1.22041	0.382748785935929	-3.18855	0.00142987229807362	0.0159340859084731
Agaricus_10in_vs_Agrocybe_20in	ASV218	54.4615402677904	-1.76052	0.442840009779897	-3.97552	7.02246912799025e-05	0.00130688150471899
Agaricus_10in_vs_Agrocybe_20in	ASV220	55.8820237039215	-1.32413	0.442875270357377	-2.98984	0.00279123576691733	0.0269144547265967
Agaricus_10in_vs_Agrocybe_20in	ASV233	55.9830493001996	-20.7426	2.14769459668585	-9.65806	4.54395564157577e-22	2.11407536224313e-19
Agaricus_10in_vs_Agrocybe_20in	ASV235	40.186378870486	9.09450285320362	2.25831191303396	4.02712433154793	5.64631790937367e-05	0.00111785081163238
Agaricus_10in_vs_Agrocybe_20in	ASV236	51.2245313412352	-1.75574	0.335974248228905	-5.22581	1.73397392091733e-07	8.96368185229765e-06
Agaricus_10in_vs_Agrocybe_20in	ASV237	51.8678297836763	-4.09334	0.921479501603498	-4.44214	8.9068090822542e-06	0.000252167186597689
Agaricus_10in_vs_Agrocybe_20in	ASV238	53.4285897303568	-1.709	0.626545020847846	-2.72766	0.00637862477079087	0.0494609195768409
Agaricus_10in_vs_Agrocybe_20in	ASV239	48.8433894822818	-3.77155	0.80515740144194	-4.68424	2.81001631048781e-06	9.68414880336632e-05
Agaricus_10in_vs_Agrocybe_20in	ASV246	42.8908033110089	8.70031415009478	1.68795838991768	5.15434160110967	2.54523597536264e-07	1.24649582898681e-05
Agaricus_10in_vs_Agrocybe_20in	ASV247	52.3286642030451	-1.43366	0.353223712762493	-4.05878	4.93290238987299e-05	0.0010314754323094
Agaricus_10in_vs_Agrocybe_20in	ASV255	48.6247946752077	-9.70317	2.03087048341892	-4.77784	1.77188495801993e-06	6.93505137059448e-05
Agaricus_10in_vs_Agrocybe_20in	ASV263	43.5381520736005	-19.3562	1.92826574952797	-10.0381	1.0361774575226e-23	6.42775416149856e-21
Agaricus_10in_vs_Agrocybe_20in	ASV268	47.3440310668088	-1.2806	0.322924416351853	-3.96562	7.32046908781973e-05	0.00134885078934976
Agaricus_10in_vs_Agrocybe_20in	ASV272	43.7894319890327	1.81190645011331	0.624768231413848	2.90012577306143	0.00373012953735808	0.0337996574871691
Agaricus_10in_vs_Agrocybe_20in	ASV273	45.3036176284778	1.14856742573008	0.372410741368682	3.08414150867096	0.00204140470976982	0.0214635828524387
Agaricus_10in_vs_Agrocybe_20in	ASV277	46.4203621157719	-3.1252	0.630301775422335	-4.95826	7.1126803337408e-07	3.0783018839748e-05
Agaricus_10in_vs_Agrocybe_20in	ASV279	44.7967446701382	-3.90856	0.974595272760885	-4.01045	6.06041838250851e-05	0.00116272562988127
Agaricus_10in_vs_Agrocybe_20in	ASV284	48.7001972050949	-2.20172	0.558681177877773	-3.94092	8.11692539156269e-05	0.0014809409954606
Agaricus_10in_vs_Agrocybe_20in	ASV292	35.0335558044597	2.86913734021591	0.659598700712126	4.3498226074707	1.36247704762683e-05	0.000338075971417804
Agaricus_10in_vs_Agrocybe_20in	ASV295	45.3354589354352	-1.5702	0.380262345185731	-4.12926	3.63930700472788e-05	0.000832471423249483
Agaricus_10in_vs_Agrocybe_20in	ASV300	44.8829525758026	-1.74721	0.433120058731985	-4.034	5.48346539915222e-05	0.00109728269976584
Agaricus_10in_vs_Agrocybe_20in	ASV301	43.8265891420637	-2.59821	0.723370534730489	-3.5918	0.000328396219310566	0.00485036003283304
Agaricus_10in_vs_Agrocybe_20in	ASV302	43.203495175076	-20.1445	1.68908156603664	-11.9263	8.63343452053648e-33	1.60668216427184e-29
Agaricus_10in_vs_Agrocybe_20in	ASV324	21.0695559596179	4.73758842246898	1.42589058898819	3.32254694648822	0.000891996600094496	0.0104402872501626
Agaricus_10in_vs_Agrocybe_20in	ASV325	40.479957492839	-1.79248	0.491640761071682	-3.64591	0.000266451039947687	0.00413221154452205
Agaricus_10in_vs_Agrocybe_20in	ASV331	39.8653306061288	-2.28175	0.481611400793524	-4.73775	2.16106527393278e-06	8.04348494957779e-05
Agaricus_10in_vs_Agrocybe_20in	ASV358	36.5531573690814	-1.85916	0.636221287905986	-2.92219	0.00347583083935617	0.0320223821388209
Agaricus_10in_vs_Agrocybe_20in	ASV361	38.0648844439592	-3.61488	1.01412412977916	-3.56454	0.000364499579494108	0.00529948216748855
Agaricus_10in_vs_Agrocybe_20in	ASV365	36.2827930831876	-1.98166	0.658564112471391	-3.00906	0.00262061639171398	0.0256682479209459
Agaricus_10in_vs_Agrocybe_20in	ASV378	38.5447761775989	-8.49609	2.36355955140154	-3.59462	0.000324870669288382	0.00483667452436543
Agaricus_10in_vs_Agrocybe_20in	ASV379	34.8342382696698	23.1838462934659	3.35803396804317	6.90399397805254	5.05604440540011e-12	5.53488155202918e-10
Agaricus_10in_vs_Agrocybe_20in	ASV380	33.6765366006634	-4.08705	0.924161863802987	-4.42244	9.75928950876328e-06	0.000267088790820713
Agaricus_10in_vs_Agrocybe_20in	ASV385	32.4607689953179	5.26068644887613	1.68165536068038	3.12827858304315	0.0017583343602749	0.0189147991009919
Agaricus_10in_vs_Agrocybe_20in	ASV390	26.3364700071998	9.03614504525766	3.05846943408875	2.95446635645385	0.00313210301832768	0.0294386046318576
Agaricus_10in_vs_Agrocybe_20in	ASV396	33.7586285028212	-3.26277	1.13096699303851	-2.88494	0.00391490925247361	0.0339881252637009
Agaricus_10in_vs_Agrocybe_20in	ASV404	26.1975185693169	4.78055388871708	1.36721141555534	3.49657253759492	0.000471276345856307	0.00644886235028372
Agaricus_10in_vs_Agrocybe_20in	ASV405	28.4403678112817	9.07695611879617	2.65415679282135	3.41990199800797	0.000626436992313283	0.00809582807427097
Agaricus_10in_vs_Agrocybe_20in	ASV406	31.6865891358802	1.67448016121548	0.576100659031314	2.90657567382589	0.00365408502650016	0.0334987794793931
Agaricus_10in_vs_Agrocybe_20in	ASV409	31.3151689356918	7.38872926732687	2.19142176888937	3.37166006663862	0.000747166068652522	0.00908807878276041
Agaricus_10in_vs_Agrocybe_20in	ASV418	28.8422654767353	8.71173619091475	2.30771067428506	3.77505563760227	0.000159971954397745	0.00270643461031093
Agaricus_10in_vs_Agrocybe_20in	ASV419	31.5697409641691	-3.53544	0.722726938866903	-4.89181	9.99127473424505e-07	4.2258550637341e-05
Agaricus_10in_vs_Agrocybe_20in	ASV422	28.803275981844	2.82908733278743	0.703869036938294	4.01933766698057	5.83619770946147e-05	0.00113137124346956
Agaricus_10in_vs_Agrocybe_20in	ASV426	31.1988375466036	-8.76588	1.97373443348891	-4.44127	8.94305981485625e-06	0.000252167186597689
Agaricus_10in_vs_Agrocybe_20in	ASV429	29.3088419752359	7.66208574758841	1.41377958281225	5.41957589481325	5.97405850269119e-08	3.58636221726074e-06
Agaricus_10in_vs_Agrocybe_20in	ASV437	32.0469528101412	-2.05792	0.604835424548329	-3.40245	0.000667839382998741	0.00845475572626297
Agaricus_10in_vs_Agrocybe_20in	ASV439	25.7777687902697	20.8754172490926	2.60554486393224	8.0119200932076	1.12931236748329e-15	2.33516701765155e-13
Agaricus_10in_vs_Agrocybe_20in	ASV448	32.5923177065457	-8.97485	2.29181760400491	-3.91604	9.00155600485168e-05	0.00161075920432971
Agaricus_10in_vs_Agrocybe_20in	ASV473	27.6203417598098	-3.776	0.949288971981284	-3.97772	6.95799455557637e-05	0.00130688150471899
Agaricus_10in_vs_Agrocybe_20in	ASV487	26.6908615533591	-4.06258	1.40664	-2.88814	0.003875297984113	0.0339881252637009
Agaricus_10in_vs_Agrocybe_20in	ASV492	27.891118415523	-2.22258	0.552600333378708	-4.02204	5.76971323996679e-05	0.0011302564567977
Agaricus_10in_vs_Agrocybe_20in	ASV495	23.8010802923104	22.6201276043797	3.29531434084419	6.86433076323301	6.68036839178607e-12	6.90675865395216e-10
Agaricus_10in_vs_Agrocybe_20in	ASV498	23.8316480310312	8.15446093175682	1.70265919080548	4.78925023621386	1.6740561781895e-06	6.77264901654493e-05
Agaricus_10in_vs_Agrocybe_20in	ASV499	27.3898746228207	-19.3656	2.41364689865485	-8.02339	1.02867416209978e-15	2.33516701765155e-13
Agaricus_10in_vs_Agrocybe_20in	ASV507	22.9617888751806	-6.82019	1.97095045466195	-3.46036	0.000539458808023915	0.00717094886951789
Agaricus_10in_vs_Agrocybe_20in	ASV511	24.1434417299434	-8.47405	1.92864328981573	-4.39379	1.11392727037858e-05	0.000287979522917125
Agaricus_10in_vs_Agrocybe_20in	ASV524	26.7371843022907	-8.54216	2.38957279433744	-3.57476	0.000350544378173174	0.00513671722661635
Agaricus_10in_vs_Agrocybe_20in	ASV537	21.891464229954	-18.7905	3.06065976345871	-6.13937	8.28518137964431e-10	7.00851024887184e-08
Agaricus_10in_vs_Agrocybe_20in	ASV540	21.8265848592686	2.52661127573287	0.660837431759053	3.82334770142696	0.000131651922310751	0.00226855766129914
Agaricus_10in_vs_Agrocybe_20in	ASV551	20.784587741724	7.95852865812655	1.90888982340862	4.16919225014012	3.05681065125402e-05	0.000720091724301738
Agaricus_10in_vs_Agrocybe_20in	ASV567	24.135118920899	-8.89315	2.17369157656725	-4.09127	4.29021524126292e-05	0.000961938622167506
Agaricus_10in_vs_Agrocybe_20in	ASV570	11.5261315440782	8.07326960988074	1.85437335838631	4.35363761745701	1.33896975290525e-05	0.000336732798669819
Agaricus_10in_vs_Agrocybe_20in	ASV582	23.6842208217496	-8.53184	1.58922088459323	-5.36857	7.93636328527438e-08	4.61549127309238e-06
Agaricus_10in_vs_Agrocybe_20in	ASV601	20.3958	-4.7117	1.63373881868814	-2.884	0.00392662382143777	0.0339881252637009
Agaricus_10in_vs_Agrocybe_20in	ASV603	20.7470456221092	-5.52922	1.86789460813756	-2.96013	0.00307505556195566	0.0290491289380685
Agaricus_10in_vs_Agrocybe_20in	ASV611	21.0263305928985	-1.29911	0.471752679672247	-2.7538	0.00589080577714579	0.0469804339539694
Agaricus_10in_vs_Agrocybe_20in	ASV612	20.2826516438367	8.44840497701582	1.98041737393149	4.26597195531778	1.99033782891482e-05	0.000481041389559803
Agaricus_10in_vs_Agrocybe_20in	ASV626	21.4182613822001	-18.8026	4.12773931685428	-4.55518	5.23410626915435e-06	0.000162344529448271
Agaricus_10in_vs_Agrocybe_20in	ASV629	19.8584575854676	-20.1273	3.50302917663325	-5.74567	9.15566250527735e-09	6.81547516892846e-07
Agaricus_10in_vs_Agrocybe_20in	ASV640	20.6630763656687	2.10779659028134	0.709657305825641	2.97016119326645	0.00297643524633562	0.0282609489460744
Agaricus_10in_vs_Agrocybe_20in	ASV644	21.7250319224138	-7.74065	2.41171888574249	-3.2096	0.00132919947527352	0.0149917589302061
Agaricus_10in_vs_Agrocybe_20in	ASV654	19.4182678152985	8.76987834048908	1.75857830180507	4.98691376522009	6.13514323472826e-07	2.71845275234031e-05
Agaricus_10in_vs_Agrocybe_20in	ASV655	16.3350039945662	8.04494418644482	2.40658749141202	3.34288456794255	0.000829123815866022	0.0098280217918896
Agaricus_10in_vs_Agrocybe_20in	ASV656	20.4815833001807	-19.1867	1.77972709950609	-10.7807	4.24537102121763e-27	3.95031773524301e-24
Agaricus_10in_vs_Agrocybe_20in	ASV661	20.9604003292919	20.4383994470395	3.24605158428246	6.2963877548968	3.04661705280002e-10	2.69988301679088e-08
Agaricus_10in_vs_Agrocybe_20in	ASV664	21.0196312824745	-6.7727	1.6649354246867	-4.06784	4.74504306575894e-05	0.00100346876652016
Agaricus_10in_vs_Agrocybe_20in	ASV668	10.1379007835186	8.35182955052874	2.28310690305475	3.65809833054867	0.00025409356789152	0.00397368176341276
Agaricus_10in_vs_Agrocybe_20in	ASV669	17.198476095417	8.28191965990106	2.03440594022968	4.07092778099441	4.68262660810682e-05	0.00100165150778009
Agaricus_10in_vs_Agrocybe_20in	ASV687	18.6894760534979	-8.02186	1.8675098953891	-4.29548	1.74312999986632e-05	0.00042683749075674
Agaricus_10in_vs_Agrocybe_20in	ASV697	19.5214921545559	-3.98975	1.4163655400268	-2.8169	0.0048490373725511	0.0401069268903005
Agaricus_10in_vs_Agrocybe_20in	ASV703	18.8719940093411	-18.1282	3.94005649389039	-4.60099	4.20487530228021e-06	0.000137285490132342
Agaricus_10in_vs_Agrocybe_20in	ASV714	16.5477486396749	8.12128817790458	2.03918648274359	3.98261181438292	6.81620385444192e-05	0.00129438320133841
Agaricus_10in_vs_Agrocybe_20in	ASV716	16.3343431182989	3.60221516913421	1.24782838407557	2.88678732997634	0.00389197201319787	0.0339881252637009
Agaricus_10in_vs_Agrocybe_20in	ASV717	17.7807769336614	-2.66912	0.843217135455795	-3.1654	0.00154871709846812	0.0169538971779363
Agaricus_10in_vs_Agrocybe_20in	ASV729	17.8364631462528	-7.75165	2.67120006580273	-2.90193	0.00370866085488667	0.0337996574871691
Agaricus_10in_vs_Agrocybe_20in	ASV735	17.1128184382556	-8.19195	2.96899318291091	-2.75917	0.00579485424868613	0.0464837230896763
Agaricus_10in_vs_Agrocybe_20in	ASV740	15.2484614375994	7.70318276025594	2.28756101893716	3.3674217633919	0.000758745515444774	0.00916899613144627
Agaricus_10in_vs_Agrocybe_20in	ASV751	15.9197870529746	-7.66874	2.76507477170169	-2.77343	0.0055469062337329	0.0446874134241425
Agaricus_10in_vs_Agrocybe_20in	ASV773	15.5607454352153	-16.6348	3.54853455172404	-4.68779	2.76168545706209e-06	9.68414880336632e-05
Agaricus_10in_vs_Agrocybe_20in	ASV775	13.9931124804658	7.48555711279336	2.73838127876934	2.73357007325052	0.00626517905373613	0.0489894883151384
Agaricus_10in_vs_Agrocybe_20in	ASV776	15.4841288184158	7.42719547868388	2.41713126876038	3.07273153703932	0.0021210921410213	0.0218085772068543
Agaricus_10in_vs_Agrocybe_20in	ASV778	14.5666070141257	6.71776697684118	2.4165447484609	2.77990588881904	0.00543746541415968	0.044188310636468
Agaricus_10in_vs_Agrocybe_20in	ASV782	15.0287850130679	7.05707621075265	1.61562794404312	4.36800826376665	1.25384750341283e-05	0.000319645233404286
Agaricus_10in_vs_Agrocybe_20in	ASV797	15.5931884127567	6.88816280152102	1.50028741246347	4.59122881675762	4.40643914927993e-06	0.000138989546725592
Agaricus_10in_vs_Agrocybe_20in	ASV799	14.9919598325681	-8.0806	2.2717340111836	-3.55702	0.00037508899039506	0.00536954316250159
Agaricus_10in_vs_Agrocybe_20in	ASV801	13.5010620248063	7.48922433281714	2.03047563689135	3.68840886181876	0.000225660827438322	0.00365178086837146
Agaricus_10in_vs_Agrocybe_20in	ASV803	14.5452126230464	8.2579536947458	1.87657880569212	4.40053658801721	1.07983517284638e-05	0.000287081893809588
Agaricus_10in_vs_Agrocybe_20in	ASV824	14.5249720516461	6.0820627359917	2.18900036278461	2.77846584194018	0.00546162552928028	0.0441916743912635
Agaricus_10in_vs_Agrocybe_20in	ASV825	15.5674743665749	4.44765857488123	1.56148743247164	2.84834734010068	0.00439469317408231	0.0371671185266048
Agaricus_10in_vs_Agrocybe_20in	ASV846	13.7137197857672	-19.2925	4.19832	-4.59529	4.3215495083791e-06	0.000138662131639543
Agaricus_10in_vs_Agrocybe_20in	ASV852	15.5510244173481	-3.76272	1.05720783717576	-3.55912	0.000372106571738618	0.00536814209306642
Agaricus_10in_vs_Agrocybe_20in	ASV856	11.9419728823408	8.34670091221571	2.8789860424088	2.89918074949477	0.00374139142523204	0.0337996574871691
Agaricus_10in_vs_Agrocybe_20in	ASV862	12.0789843903525	7.97759120733328	2.28332580835047	3.49384707962307	0.00047611365242546	0.00646750005229038
Agaricus_10in_vs_Agrocybe_20in	ASV872	14.8062275244708	-7.54524	1.86862714945171	-4.03785	5.39428795964122e-05	0.00109728269976584
Agaricus_10in_vs_Agrocybe_20in	ASV876	14.7631801407099	7.02092428944934	1.56386528689069	4.48946872106131	7.14010304613189e-06	0.000217831668341827
Agaricus_10in_vs_Agrocybe_20in	ASV887	14.3076604749201	-8.10123	2.40164436586863	-3.3732	0.000742997152931872	0.00908807878276041
Agaricus_10in_vs_Agrocybe_20in	ASV895	12.356598342195	7.62302950567133	2.18007940324311	3.49667516436844	0.000471095096525278	0.00644886235028372
Agaricus_10in_vs_Agrocybe_20in	ASV919	14.4755671604776	-16.3136	2.96339639182675	-5.50505	3.69067316873685e-08	2.64167029500742e-06
Agaricus_10in_vs_Agrocybe_20in	ASV921	13.9529722295964	-7.0034	1.93890730655501	-3.61204	0.000303801636690229	0.00459654346244322
Agaricus_10in_vs_Agrocybe_20in	ASV928	12.7243247209532	7.13192991631751	1.53168207311269	4.65627302265409	3.21984889119024e-06	0.000108947977936455
Agaricus_10in_vs_Agrocybe_20in	ASV930	13.1738238762675	7.32632921545127	2.20114953619748	3.32841049414008	0.000873430658630171	0.010287686428549
Agaricus_10in_vs_Agrocybe_20in	ASV933	11.4057977213525	8.06611359544703	2.62193013683715	3.07640294534211	0.00209514498171393	0.0216614711720535
Agaricus_10in_vs_Agrocybe_20in	ASV941	12.4625611531431	7.01830032749784	2.42827510539452	2.89024102413535	0.00384946560144019	0.0339881252637009
Agaricus_10in_vs_Agrocybe_20in	ASV942	11.8589493331253	7.02090098325715	2.45167049256849	2.86372128903086	0.00418696240665241	0.0359075439575121
Agaricus_10in_vs_Agrocybe_20in	ASV948	13.2383709404379	-6.80404	2.0105751089891	-3.38413	0.000714048561414231	0.00880578779013468
Agaricus_10in_vs_Agrocybe_20in	ASV949	9.94141252981692	-15.1352	5.2749489909249	-2.86926	0.00411431542632374	0.0354478750388356
Agaricus_10in_vs_Agrocybe_20in	ASV958	11.5678686046199	-7.10219	2.29361522289756	-3.09651	0.0019581654504221	0.0207053744502018
Agaricus_10in_vs_Agrocybe_20in	ASV972	12.7017059913292	6.83524491007614	1.98461817840167	3.44411080401419	0.000572940847242006	0.00756200650154166
Agaricus_10in_vs_Agrocybe_20in	ASV982	12.5387	-4.58264	1.23295213072337	-3.7168	0.000201758673406392	0.00332276894875483
Agaricus_10in_vs_Agrocybe_20in	ASV988	11.063012290945	7.39122522256837	2.18376645706068	3.38462256285264	0.000712761900329981	0.00880578779013468
Agaricus_10in_vs_Agrocybe_20in	ASV989	11.273831824626	-6.35543	2.0637067262159	-3.07962	0.00207264409032674	0.0216614711720535
Agaricus_10in_vs_Agrocybe_20in	ASV1017	10.1413967383681	-8.04462	2.39815402283759	-3.35451	0.000795068277685425	0.00954594880498436
Agaricus_10in_vs_Agrocybe_20in	ASV1031	12.0747299572178	6.96759270193369	2.48590064216431	2.80284440325317	0.00506541008842271	0.0417111866130737
Agaricus_10in_vs_Agrocybe_20in	ASV1108	9.2070755366113	-18.2801	4.69979626782395	-3.88956	0.000100426325655823	0.00177993706709987
Agaricus_10in_vs_Agrocybe_20in	ASV1112	8.14163535573493	8.65652777191676	2.94919724762263	2.93521492294042	0.00333316731206135	0.0311709767223426
Agaricus_10in_vs_Agrocybe_20in	ASV1120	10.8962014690979	-7.3552	1.80138244741121	-4.08309	4.44411711754058e-05	0.000984389672046136
Agaricus_10in_vs_Agrocybe_20in	ASV1122	9.61831474280475	6.87339008268637	1.48909711436885	4.61581049104352	3.91564139044692e-06	0.000130125154064674
Agaricus_10in_vs_Agrocybe_20in	ASV1125	10.3814494340473	-4.28067	1.52907466759321	-2.79952	0.00511793039892943	0.0419580108916638
Agaricus_10in_vs_Agrocybe_20in	ASV1129	11.0911745659962	-7.69919	2.32444081005328	-3.31228	0.000925403762746855	0.0107636025154494
Agaricus_10in_vs_Agrocybe_20in	ASV1135	9.61186873192755	6.62239482715763	1.87766752725563	3.52692621618525	0.000420413903306519	0.00592719904585934
Agaricus_10in_vs_Agrocybe_20in	ASV1151	8.94258008648264	7.06372092730976	2.41148038353228	2.92920521997487	0.00339829975186274	0.0316211791910828
Agaricus_10in_vs_Agrocybe_20in	ASV1193	9.23565165917194	6.60165858128039	2.36925691365199	2.78638358855923	0.00532997583860794	0.0435047589282868
Agaricus_10in_vs_Agrocybe_20in	ASV1195	9.21094447698083	-15.145	3.3951166868083	-4.46082	8.16477538727764e-06	0.000241184872947995
Agaricus_10in_vs_Agrocybe_20in	ASV1208	7.78477652031809	22.377800702824	7.18707869216825	3.11361565126719	0.00184810064268757	0.0196532302630947
Agaricus_10in_vs_Agrocybe_20in	ASV1223	9.31386255575124	-6.73346	2.36512852377142	-2.84697	0.00441372014743668	0.0371671185266048
Agaricus_10in_vs_Agrocybe_20in	ASV1229	9.48002555246919	-6.81733	2.27814889313642	-2.99249	0.00276714098861241	0.0269144547265967
Agaricus_10in_vs_Agrocybe_20in	ASV1232	7.74715239937316	4.36497339528524	1.54841587461225	2.81899	0.00481745799712413	0.0400236130921786
Agaricus_10in_vs_Agrocybe_20in	ASV1247	8.14319513921105	7.35090808523281	2.67025622273316	2.7528849189269	0.00590726574165977	0.0469804339539694
Agaricus_10in_vs_Agrocybe_20in	ASV1248	8.51865866851999	-7.3555	2.41534913952685	-3.04532	0.00232435367352874	0.023381741548308
Agaricus_10in_vs_Agrocybe_20in	ASV1253	9.27432034838317	19.5562250317507	4.43939698083114	4.40515347381467	1.05709009722371e-05	0.00028510792332367
Agaricus_10in_vs_Agrocybe_20in	ASV1272	8.6602245766721	-7.1845	1.87764746540991	-3.82633	0.000130068660184696	0.00226222221124971
Agaricus_10in_vs_Agrocybe_20in	ASV1273	9.05490746944629	-17.1712	4.68921559868623	-3.66184	0.00025041074888374	0.00394927460739525
Agaricus_10in_vs_Agrocybe_20in	ASV1285	8.53001218473934	-6.30349	2.30164062280787	-2.73869	0.00616838578845778	0.0484361432587339
Agaricus_10in_vs_Agrocybe_20in	ASV1294	7.81754438053155	8.17199624374624	2.08031577830501	3.92824797512452	8.55669575331189e-05	0.00154602046571975
Agaricus_10in_vs_Agrocybe_20in	ASV1320	7.88322230464399	-7.50054	2.63762670090133	-2.84367	0.00445970374360287	0.0373851741749772
Agaricus_10in_vs_Agrocybe_20in	ASV1365	8.15215210054946	-7.23924	2.18786072287355	-3.30882	0.000936896633586013	0.0108295940068545
Agaricus_10in_vs_Agrocybe_20in	ASV1371	8.15558503240789	-7.28146	2.51821531033558	-2.89151	0.00383389375118255	0.0339881252637009
Agaricus_10in_vs_Agrocybe_20in	ASV1388	8.02967394457466	-7.358	2.31655368264773	-3.17627	0.00149181296887341	0.0165253805659132
Agaricus_10in_vs_Agrocybe_20in	ASV1395	6.54731300269208	8.45080124589993	2.83784011027705	2.97789900681716	0.00290231600692278	0.0276985132763246
Agaricus_10in_vs_Agrocybe_20in	ASV1414	6.52661020411492	8.04489194764715	2.77967578003456	2.89418356105802	0.00380145858727949	0.0339881252637009
Agaricus_10in_vs_Agrocybe_20in	ASV1461	6.65093116083821	5.57378455574317	1.59275240140217	3.49946705516583	0.000466189209573833	0.00644886235028372
Agaricus_10in_vs_Agrocybe_20in	ASV1468	7.43944862661013	-7.00139	1.89370299601257	-3.6972	0.000217994038570995	0.00355865706825106
Agaricus_10in_vs_Agrocybe_20in	ASV1531	7.1065439977369	-6.44683	2.06055069668158	-3.1287	0.00175584440183307	0.0189147991009919
Agaricus_10in_vs_Agrocybe_20in	ASV1649	6.4069758015215	-15.9995	3.13742045887341	-5.09958	3.40399970911316e-07	1.62431883555374e-05
Agaricus_10in_vs_Agrocybe_20in	ASV1662	7.03348591792105	-16.2412	5.62833086086616	-2.88562	0.00390644344952108	0.0339881252637009
Agaricus_10in_vs_Agrocybe_20in	ASV1838	5.02863167506436	6.67343	2.2046545604729	3.02697098813002	0.00247017665214869	0.024322744707136
Agaricus_10in_vs_Agrocybe_20in	ASV1897	5.48552157661482	-5.70253	2.01135073637617	-2.83518	0.00458004364201132	0.0382217991828837
Agaricus_10in_vs_Agrocybe_20in	ASV2159	4.71382941429656	6.4868522549807	2.13995352587206	3.03130520198433	0.00243498982543498	0.0241038088570984
Agaricus_10in_vs_Agrocybe_20on	ASV1	82.2270147516109	23.2100912288544	2.79999808320057	8.2893239706521	1.13893935917218e-16	2.52844537736225e-14
Agaricus_10in_vs_Agrocybe_20on	ASV2	12.6486539854158	21.4583686109911	3.80646861881985	5.63734283921248	1.72694087439469e-08	1.01483172560018e-06
Agaricus_10in_vs_Agrocybe_20on	ASV5	74.4392696356654	26.4455491413094	8.65285849596913	3.05627893413823	0.00224102668066697	0.0236908534813366
Agaricus_10in_vs_Agrocybe_20on	ASV7	26.7667978721489	22.3521373184072	3.82385536883793	5.84544528032188	5.05214995518106e-09	3.60506986087562e-07
Agaricus_10in_vs_Agrocybe_20on	ASV8	490.65893658613	-1.71251	0.312524746134036	-5.47958	4.26326593745906e-08	2.11199799232403e-06
Agaricus_10in_vs_Agrocybe_20on	ASV9	463.751631881194	-1.3605	0.342102086893491	-3.9769	6.98209451368019e-05	0.00140911362003364
Agaricus_10in_vs_Agrocybe_20on	ASV10	432.125759971718	-2.43169	0.277074094419625	-8.77631	1.68927654049675e-18	5.26424392462021e-16
Agaricus_10in_vs_Agrocybe_20on	ASV11	396.087481070054	1.39171137448957	0.320635136019195	4.34048305425346	1.42169832845161e-05	0.000373757007927146
Agaricus_10in_vs_Agrocybe_20on	ASV17	366.131775645819	-2.16051	0.287903034849729	-7.50429	6.17614736739535e-14	8.81424460003994e-12
Agaricus_10in_vs_Agrocybe_20on	ASV18	351.682567582373	-1.54341	0.327391462685689	-4.71427	2.42583836692692e-06	7.64737990316041e-05
Agaricus_10in_vs_Agrocybe_20on	ASV19	345.086	-1.46748	0.286228801570576	-5.12696	2.94459876304961e-07	1.17666166571462e-05
Agaricus_10in_vs_Agrocybe_20on	ASV20	328.803886377914	-1.55491	0.23127301709635	-6.72326	1.77707273514221e-11	1.77529566240707e-09
Agaricus_10in_vs_Agrocybe_20on	ASV23	314.14164412916	-1.45763	0.361997403842718	-4.02663	5.65820605023953e-05	0.0011776141342061
Agaricus_10in_vs_Agrocybe_20on	ASV25	278.315226885279	-1.48141	0.362340429798174	-4.08844	4.34288152522059e-05	0.000943160574716386
Agaricus_10in_vs_Agrocybe_20on	ASV26	275.497579453174	-2.28498	0.346496991102017	-6.59452	4.2664588691252e-11	4.05923086691054e-09
Agaricus_10in_vs_Agrocybe_20on	ASV27	276.533851648786	-1.56447	0.283988009685706	-5.50893	3.61015893782651e-08	1.84951219430189e-06
Agaricus_10in_vs_Agrocybe_20on	ASV28	256.929704221146	-2.91474	0.414047349800301	-7.03962	1.92767483210848e-12	2.26558489091338e-10
Agaricus_10in_vs_Agrocybe_20on	ASV29	244.836043505104	-1.07185	0.321102942878294	-3.33803	0.000843756476472275	0.0108065733332795
Agaricus_10in_vs_Agrocybe_20on	ASV30	256.968163318045	-1.85452	0.351340183414964	-5.27843	1.30295371022128e-07	5.7851144733825e-06
Agaricus_10in_vs_Agrocybe_20on	ASV32	257.962059629875	-1.10454	0.298915193756121	-3.69515	0.000219756403790172	0.00367826192808823
Agaricus_10in_vs_Agrocybe_20on	ASV33	246.353473273241	-1.68578	0.326639418346883	-5.16099	2.45649332424337e-07	1.02557828465619e-05
Agaricus_10in_vs_Agrocybe_20on	ASV34	24.5852507815586	24.9013402941462	4.27123206562617	5.83001342740098	5.54229160430746e-09	3.81844780186424e-07
Agaricus_10in_vs_Agrocybe_20on	ASV49	174.762164047192	-1.82908	0.495457476709236	-3.6917	0.000222757604253591	0.00367826192808823
Agaricus_10in_vs_Agrocybe_20on	ASV51	163.844200900736	-2.36973	0.29224823490226	-8.10862	5.1198791121014e-16	8.52459872164882e-14
Agaricus_10in_vs_Agrocybe_20on	ASV53	157.162337354274	-3.87543	0.507602790132468	-7.63477	2.26215262936876e-14	3.47675457959906e-12
Agaricus_10in_vs_Agrocybe_20on	ASV56	146.581884932363	-1.00458	0.3291751924523	-3.0518	0.0022747171878225	0.0239204470593123
Agaricus_10in_vs_Agrocybe_20on	ASV57	151.112249228857	-2.41259	0.408784215279913	-5.90188	3.59391012388717e-09	2.6594934916765e-07
Agaricus_10in_vs_Agrocybe_20on	ASV59	144.335400941684	-1.01925	0.287292753325694	-3.54779	0.000388481764659498	0.00554418975564056
Agaricus_10in_vs_Agrocybe_20on	ASV60	130.436686964535	2.85367590027859	0.350803571227464	8.1346831512962	4.13017129045678e-16	7.50189294393876e-14
Agaricus_10in_vs_Agrocybe_20on	ASV62	17.5271875009027	7.99112028682718	2.21750459379466	3.60365444526657	0.000313774156314368	0.00471368995726396
Agaricus_10in_vs_Agrocybe_20on	ASV67	123.569038487585	2.27155745303123	0.309138506976891	7.34802492010816	2.01157002461812e-13	2.67941127279134e-11
Agaricus_10in_vs_Agrocybe_20on	ASV69	130.441391561939	-1.24481	0.348083864952817	-3.57619	0.0003486414859276	0.0050845670721412
Agaricus_10in_vs_Agrocybe_20on	ASV70	129.999457531037	-1.64775	0.390588360521794	-4.21863	2.45788322321494e-05	0.000584625080950411
Agaricus_10in_vs_Agrocybe_20on	ASV71	121.854948824352	-1.10588	0.402484639908431	-2.74764	0.00600267808893365	0.0485560762011718
Agaricus_10in_vs_Agrocybe_20on	ASV75	110.770413468137	1.38159186659292	0.377692412432235	3.65798152442579	0.000254209366363389	0.00396804932807853
Agaricus_10in_vs_Agrocybe_20on	ASV76	120.42811420932	-2.47071	0.365580261798194	-6.75833	1.39587693060712e-11	1.54942339297391e-09
Agaricus_10in_vs_Agrocybe_20on	ASV78	42.1654118215209	1.92669047417273	0.322436787106348	5.97540526148854	2.295188920895e-09	1.76376440921085e-07
Agaricus_10in_vs_Agrocybe_20on	ASV81	117.779692105027	-2.65745	0.952113760895767	-2.79111	0.00525280549306075	0.0444707854878618
Agaricus_10in_vs_Agrocybe_20on	ASV87	113.195163043598	-1.07576	0.366182227008546	-2.93776	0.00330591321006549	0.0323785029103473
Agaricus_10in_vs_Agrocybe_20on	ASV92	105.956815448072	-1.05461	0.371999204103554	-2.83499	0.00458277295585111	0.0406806976639648
Agaricus_10in_vs_Agrocybe_20on	ASV96	102.189599747701	1.53803634670617	0.516082425086032	2.98021453927592	0.00288046568353147	0.0287997874458823
Agaricus_10in_vs_Agrocybe_20on	ASV101	103.206533077938	-1.00007	0.292226574737086	-3.42224	0.000621081320356765	0.00821801641107826
Agaricus_10in_vs_Agrocybe_20on	ASV102	105.535189646074	-1.98467	0.609333178089334	-3.25711	0.00112551878873632	0.0137121130481412
Agaricus_10in_vs_Agrocybe_20on	ASV112	91.0338799580077	-3.66571	1.06378965082529	-3.4459	0.000569159378875915	0.00758120292662718
Agaricus_10in_vs_Agrocybe_20on	ASV114	90.2440654301752	-2.40036	0.578853899633325	-4.14674	3.37243359592848e-05	0.000757092396029787
Agaricus_10in_vs_Agrocybe_20on	ASV117	85.7039250316787	1.73745532671614	0.470069866697487	3.6961640168998	0.000218881595566429	0.00367826192808823
Agaricus_10in_vs_Agrocybe_20on	ASV119	87.3893166090951	-1.49048	0.262112808121983	-5.68642	1.29729741310203e-08	8.1000007230558e-07
Agaricus_10in_vs_Agrocybe_20on	ASV131	85.2235345045333	-1.44328	0.387172870778813	-3.72773	0.000193213437766979	0.0033863197250739
Agaricus_10in_vs_Agrocybe_20on	ASV132	82.200644175757	-1.53475	0.361617083442435	-4.24414	2.19429563292769e-05	0.00053465886275482
Agaricus_10in_vs_Agrocybe_20on	ASV140	77.1052015068897	-2.70818	0.95402786654911	-2.83868	0.00453010438472247	0.0406275170095289
Agaricus_10in_vs_Agrocybe_20on	ASV143	76.2957756135241	-4.08941	1.04943946807788	-3.89676	9.74883750738638e-05	0.00190962522938804
Agaricus_10in_vs_Agrocybe_20on	ASV146	71.3359451449841	-1.53409	0.378058146591899	-4.05782	4.95330162508829e-05	0.00106416092977703
Agaricus_10in_vs_Agrocybe_20on	ASV147	77.7657431662068	-2.11782	0.372245227341237	-5.68931	1.27556104869563e-08	8.1000007230558e-07
Agaricus_10in_vs_Agrocybe_20on	ASV151	70.5572663813641	-21.8198	2.63799774899618	-8.27136	1.3243618300839e-16	2.64607493650763e-14
Agaricus_10in_vs_Agrocybe_20on	ASV154	67.6691697838613	23.5240994779694	2.68343209480645	8.76642249434902	1.8443297033204e-18	5.26424392462021e-16
Agaricus_10in_vs_Agrocybe_20on	ASV155	74.1008690580613	-3.28929	1.18905538794602	-2.76631	0.00566948826526964	0.0471984898083698
Agaricus_10in_vs_Agrocybe_20on	ASV161	69.5216280382901	-1.55705	0.259276556419879	-6.00536	1.90906290162397e-09	1.58929486560195e-07
Agaricus_10in_vs_Agrocybe_20on	ASV165	66.4486901350719	-2.11201	0.477043792018142	-4.42728	9.54288754880997e-06	0.000261187524966059
Agaricus_10in_vs_Agrocybe_20on	ASV167	69.4475	-2.31547	0.572218457578272	-4.04647	5.19957120043804e-05	0.00110518545302928
Agaricus_10in_vs_Agrocybe_20on	ASV170	66.0382602508423	-1.1425	0.283491291187491	-4.0301	5.57533426947917e-05	0.0011725808284652
Agaricus_10in_vs_Agrocybe_20on	ASV173	67.0001821130773	-1.92007	0.537252992655406	-3.57386	0.000351755554629432	0.00509280868224351
Agaricus_10in_vs_Agrocybe_20on	ASV174	66.1335377272182	-2.41602	0.751333822666665	-3.21564	0.00130152299760784	0.0155027056088584
Agaricus_10in_vs_Agrocybe_20on	ASV181	66.0097418010335	-1.99995	0.35798828123576	-5.58664	2.31502393678928e-08	1.25011292586621e-06
Agaricus_10in_vs_Agrocybe_20on	ASV188	63.1283421824685	-1.30878	0.277738220634028	-4.71228	2.44961118019152e-06	7.64737990316041e-05
Agaricus_10in_vs_Agrocybe_20on	ASV189	63.8199438175617	-3.03939	0.538317467670601	-5.6461	1.64127587154168e-08	9.93717936769779e-07
Agaricus_10in_vs_Agrocybe_20on	ASV194	60.1938090789856	-2.79614	0.464159815574403	-6.02409	1.70060822974036e-09	1.47731097522663e-07
Agaricus_10in_vs_Agrocybe_20on	ASV202	53.9607350090251	3.88871829307777	1.3790588641001	2.81983488472434	0.00480483659687306	0.0415587165391877
Agaricus_10in_vs_Agrocybe_20on	ASV203	56.8969246971446	1.17823008406924	0.428006772501232	2.75283046850817	0.00590824828231837	0.0483798363445578
Agaricus_10in_vs_Agrocybe_20on	ASV208	61.8637031438108	-2.16494	0.43047291582648	-5.02922	4.92479290438111e-07	1.85655400433084e-05
Agaricus_10in_vs_Agrocybe_20on	ASV209	58.8681057388449	-1.00045	0.363395874471999	-2.75305	0.00590434289201122	0.0483798363445578
Agaricus_10in_vs_Agrocybe_20on	ASV218	54.4615402677904	-1.78857	0.418924814535249	-4.26944	1.95967113759343e-05	0.000495623156064769
Agaricus_10in_vs_Agrocybe_20on	ASV233	55.9830493001996	-20.8	2.04754523856309	-10.1585	3.03701099831591e-24	1.5169869936588e-21
Agaricus_10in_vs_Agrocybe_20on	ASV235	40.186378870486	8.95022688495352	2.10742169444825	4.24700329721944	2.16648772436264e-05	0.000534400305342784
Agaricus_10in_vs_Agrocybe_20on	ASV236	51.2245313412352	-1.59423	0.3198628174603	-4.9841	6.22523327710913e-07	2.26145747048437e-05
Agaricus_10in_vs_Agrocybe_20on	ASV237	51.8678297836763	-3.7073	0.871961565456237	-4.25167	2.1217829453592e-05	0.00052991529060346
Agaricus_10in_vs_Agrocybe_20on	ASV238	53.4285897303568	-1.71222	0.592276753357657	-2.89091	0.00384122043261954	0.0362016906810086
Agaricus_10in_vs_Agrocybe_20on	ASV239	48.8433894822818	-3.80446	0.762076069726588	-4.99223	5.96863454627985e-07	2.20839478212354e-05
Agaricus_10in_vs_Agrocybe_20on	ASV242	52.7905782254433	-3.52798	1.21762233078436	-2.89743	0.00376232781196272	0.0359671338196244
Agaricus_10in_vs_Agrocybe_20on	ASV243	48.2805149712692	-1.24212	0.34654962064496	-3.58425	0.000338046402231755	0.00496629935043417
Agaricus_10in_vs_Agrocybe_20on	ASV246	42.8908033110089	8.55603560065102	1.56226837124955	5.47667465981384	4.33392981407835e-08	2.11199799232403e-06
Agaricus_10in_vs_Agrocybe_20on	ASV247	52.3286642030451	-1.17517	0.336558786588225	-3.49171	0.000479940776962533	0.00661325291290442
Agaricus_10in_vs_Agrocybe_20on	ASV254	44.3325919779957	2.05191838655255	0.658900840060531	3.11415354450611	0.0018447346254814	0.0205909485011835
Agaricus_10in_vs_Agrocybe_20on	ASV255	48.6247946752077	-10.2607	1.93844366470952	-5.29329	1.201339632208e-07	5.50367481029354e-06
Agaricus_10in_vs_Agrocybe_20on	ASV263	43.5381520736005	-19.721	1.8430301847842	-10.7003	1.01462168710902e-26	6.75738043614605e-24
Agaricus_10in_vs_Agrocybe_20on	ASV268	47.3440310668088	-1.22523	0.306901960846806	-3.99227	6.54447225621393e-05	0.0013342709763179
Agaricus_10in_vs_Agrocybe_20on	ASV270	44.7151759392307	1.33609139872229	0.372562816389191	3.58621778649688	0.000335508788612875	0.00496553007147055
Agaricus_10in_vs_Agrocybe_20on	ASV277	46.4203621157719	-3.35287	0.596887649263826	-5.61726	1.94013446799897e-08	1.07677462973943e-06
Agaricus_10in_vs_Agrocybe_20on	ASV279	44.7967446701382	-3.39615	0.923213250215366	-3.67862	0.000234496612636817	0.00377842122619645
Agaricus_10in_vs_Agrocybe_20on	ASV284	48.7001972050949	-2.28987	0.52856117820914	-4.33227	1.47580725851364e-05	0.000382943234092241
Agaricus_10in_vs_Agrocybe_20on	ASV289	41.8215025114759	-1.71071	0.551593303567371	-3.1014	0.00192607436473922	0.0211822895388544
Agaricus_10in_vs_Agrocybe_20on	ASV292	35.0335558044597	2.28862387024788	0.609744467928073	3.75341473457673	0.000174441885892138	0.00313995394605848
Agaricus_10in_vs_Agrocybe_20on	ASV294	13.4355679585973	3.25565630336755	1.05826612835752	3.07640603448254	0.00209512327276632	0.0227503059727561
Agaricus_10in_vs_Agrocybe_20on	ASV295	45.3354589354352	-1.51006	0.361224551560901	-4.18038	2.91025106088723e-05	0.00066835420915548
Agaricus_10in_vs_Agrocybe_20on	ASV300	44.8829525758026	-1.85793	0.410212726256225	-4.52918	5.92139686665123e-06	0.000173984572640723
Agaricus_10in_vs_Agrocybe_20on	ASV301	43.8265891420637	-2.56202	0.68405700441304	-3.74534	0.000180151758716882	0.00321377869568152
Agaricus_10in_vs_Agrocybe_20on	ASV302	43.203495175076	-20.2836	1.6211263354752	-12.5121	6.4144052193475e-36	1.28159816282563e-32
Agaricus_10in_vs_Agrocybe_20on	ASV311	41.548724711914	-2.09753	0.690808347128196	-3.03634	0.00239470496632271	0.0249003004188613
Agaricus_10in_vs_Agrocybe_20on	ASV313	38.3319980064636	2.58978802352805	0.868759290022764	2.98101908465369	0.00287290888262666	0.0287997874458823
Agaricus_10in_vs_Agrocybe_20on	ASV324	21.0695559596179	5.01926986088574	1.36065718300022	3.6888570637744	0.000225263722176204	0.00368915505662341
Agaricus_10in_vs_Agrocybe_20on	ASV325	40.479957492839	-1.81202	0.465712623947287	-3.89086	9.98890223264668e-05	0.0019376530738668
Agaricus_10in_vs_Agrocybe_20on	ASV365	36.2827930831876	-1.72123	0.624223503127477	-2.7574	0.00582630924326338	0.0481031647439679
Agaricus_10in_vs_Agrocybe_20on	ASV378	38.5447761775989	-9.36914	2.24824764421814	-4.16731	3.08218447520997e-05	0.000699795975166991
Agaricus_10in_vs_Agrocybe_20on	ASV379	34.8342382696698	22.7929416552992	3.1514534877327	7.23251723181785	4.74122458941071e-13	5.92060420602663e-11
Agaricus_10in_vs_Agrocybe_20on	ASV380	33.6765366006634	-3.95509	0.881459438024599	-4.48698	7.22398366659108e-06	0.000203289005152803
Agaricus_10in_vs_Agrocybe_20on	ASV383	34.8640102518815	-1.61791	0.466864857638435	-3.46549	0.000529272087754541	0.0071937798049903
Agaricus_10in_vs_Agrocybe_20on	ASV385	32.4607689953179	4.64454630405826	1.5727503809941	2.95313634012445	0.00314562997537857	0.030960436900524
Agaricus_10in_vs_Agrocybe_20on	ASV390	26.3364700071998	8.89187358302557	2.86753985886916	3.10087183462278	0.00192951786590166	0.0211822895388544
Agaricus_10in_vs_Agrocybe_20on	ASV396	33.7586285028212	-3.2806	1.06906386231341	-3.06866	0.0021501897411682	0.02309719947771
Agaricus_10in_vs_Agrocybe_20on	ASV404	26.1975185693169	8.41870762608577	1.51950575894038	5.54042495499095	3.01738525810358e-08	1.58650940676078e-06
Agaricus_10in_vs_Agrocybe_20on	ASV405	28.4403678112817	8.93268222501526	2.48389487666699	3.59624004579516	0.000322849899031743	0.00481383655421957
Agaricus_10in_vs_Agrocybe_20on	ASV409	31.3151689356918	7.2444519042169	2.0439234570345	3.54438512816315	0.000393529946580294	0.00557640307281864
Agaricus_10in_vs_Agrocybe_20on	ASV412	27.9180510261404	3.97385164672893	1.12197393829161	3.54183953040816	0.000397347119417214	0.00559084186334925
Agaricus_10in_vs_Agrocybe_20on	ASV419	31.5697409641691	-3.27822	0.686514969934779	-4.77516	1.79565352532096e-06	5.88150121900209e-05
Agaricus_10in_vs_Agrocybe_20on	ASV426	31.1988375466036	-8.9601	1.88532616918558	-4.75255	2.0086820609387e-06	6.47313993186375e-05
Agaricus_10in_vs_Agrocybe_20on	ASV429	29.3088419752359	7.51780599056517	1.29820504211558	5.79092342632873	7.00004877253072e-09	4.66203248250546e-07
Agaricus_10in_vs_Agrocybe_20on	ASV437	32.0469528101412	-1.89718	0.573760164473367	-3.30657	0.000944443339616649	0.0118679106449941
Agaricus_10in_vs_Agrocybe_20on	ASV439	25.7777687902697	21.6828216605559	2.43806119825859	8.89346898922923	5.92301970722121e-19	2.3668386750056e-16
Agaricus_10in_vs_Agrocybe_20on	ASV448	32.5923177065457	-9.2333	2.18183071154207	-4.2319	2.31722164023838e-05	0.000557808293638107
Agaricus_10in_vs_Agrocybe_20on	ASV473	27.6203417598098	-4.04089	0.900287730548076	-4.48844	7.1746696457808e-06	0.000203289005152803
Agaricus_10in_vs_Agrocybe_20on	ASV485	24.0529306287477	3.51384729207143	1.22454362005702	2.86951582166408	0.00411100764843873	0.0383822115961709
Agaricus_10in_vs_Agrocybe_20on	ASV487	26.6908615533591	-4.02512	1.33053356628317	-3.02519	0.0024847724136026	0.0254593604224512
Agaricus_10in_vs_Agrocybe_20on	ASV488	25.5213520415826	1.11003449482045	0.370631899730877	2.9949782941686	0.00274464372293243	0.0278365388752234
Agaricus_10in_vs_Agrocybe_20on	ASV492	27.891118415523	-2.00351	0.526411220153102	-3.80598	0.000141245438821616	0.00258906776849164
Agaricus_10in_vs_Agrocybe_20on	ASV498	23.8316480310312	8.01018220542115	1.5764667441489	5.08109811713516	3.75259216943021e-07	1.44186137586953e-05
Agaricus_10in_vs_Agrocybe_20on	ASV499	27.3898746228207	-19.1966	2.29599737332717	-8.36091	6.22343707983563e-17	1.55430341068895e-14
Agaricus_10in_vs_Agrocybe_20on	ASV502	26.879140954768	-2.23248	0.694352710418416	-3.2152	0.00130353080194606	0.0155027056088584
Agaricus_10in_vs_Agrocybe_20on	ASV507	22.9617888751806	-7.40055	1.88075016979929	-3.93489	8.32346712993783e-05	0.00164656310154612
Agaricus_10in_vs_Agrocybe_20on	ASV508	24.9172013391224	1.96875136395022	0.67864128404593	2.90101915435044	0.00371951141656439	0.0358738650758219
Agaricus_10in_vs_Agrocybe_20on	ASV511	24.1434417299434	-9.50806	1.84249378950705	-5.16043	2.46385173490976e-07	1.02557828465619e-05
Agaricus_10in_vs_Agrocybe_20on	ASV524	26.7371843022907	-8.44601	2.27345908004342	-3.71505	0.00020316365778773	0.00349931886430935
Agaricus_10in_vs_Agrocybe_20on	ASV537	21.891464229954	-19.5732	2.90086292665548	-6.74736	1.50555403801916e-11	1.58320893050646e-09
Agaricus_10in_vs_Agrocybe_20on	ASV540	21.8265848592686	1.8801258844174	0.601959828014103	3.12334112164931	0.00178810374568004	0.0202990413856177
Agaricus_10in_vs_Agrocybe_20on	ASV551	20.784587741724	7.81425055610598	1.77409715439151	4.40463507692517	1.05962099323739e-05	0.000286097668174094
Agaricus_10in_vs_Agrocybe_20on	ASV567	24.135118920899	-7.93171	2.07318259642221	-3.82586	0.000130316424478157	0.00243338519726502
Agaricus_10in_vs_Agrocybe_20on	ASV570	11.5261315440782	7.92899136824549	1.7219131716636	4.60475678955693	4.12948181251677e-06	0.000123144845692664
Agaricus_10in_vs_Agrocybe_20on	ASV582	23.6842208217496	-8.1539	1.52963940424292	-5.3306	9.78878938526193e-08	4.65666695041746e-06
Agaricus_10in_vs_Agrocybe_20on	ASV595	20.7856152165022	-8.92788	3.15836144716812	-2.82674	0.00470239193314344	0.0410591030451666
Agaricus_10in_vs_Agrocybe_20on	ASV601	20.3958	-4.84462	1.54753335724532	-3.13055	0.00174481527872182	0.020035292683254
Agaricus_10in_vs_Agrocybe_20on	ASV603	20.7470456221092	-5.00922	1.77034237325063	-2.82952	0.0046617714979632	0.041031803757403
Agaricus_10in_vs_Agrocybe_20on	ASV612	20.2826516438367	8.30412739963013	1.84239837065479	4.50723770271183	6.56770435304093e-06	0.000190177873875011
Agaricus_10in_vs_Agrocybe_20on	ASV626	21.4182613822001	-18.2614	3.90401854164842	-4.67758	2.90274252959588e-06	8.92258396020395e-05
Agaricus_10in_vs_Agrocybe_20on	ASV629	19.8584575854676	-20.262	3.31656997272567	-6.10931	1.00062363296707e-09	9.08748190303728e-08
Agaricus_10in_vs_Agrocybe_20on	ASV640	20.6630763656687	2.20035732017847	0.671853031681032	3.27505751469632	0.00105640463738225	0.0131099159347188
Agaricus_10in_vs_Agrocybe_20on	ASV644	21.7250319224138	-7.93186	2.2936793592021	-3.45814	0.000543923695202693	0.00734296988523635
Agaricus_10in_vs_Agrocybe_20on	ASV650	20.7803742668364	-1.93978	0.557567013252302	-3.479	0.000503289998040898	0.00688748915127201
Agaricus_10in_vs_Agrocybe_20on	ASV654	19.4182678152985	8.62560007249848	1.63003251592197	5.29167362506245	1.21202047874332e-07	5.50367481029354e-06
Agaricus_10in_vs_Agrocybe_20on	ASV655	16.3350039945662	7.90066818553857	2.24867011076899	3.5134847693763	0.000442269768276196	0.00617940557353734
Agaricus_10in_vs_Agrocybe_20on	ASV656	20.4815833001807	-19.1581	1.70534185826769	-11.2342	2.77027854137885e-29	2.76750826283747e-26
Agaricus_10in_vs_Agrocybe_20on	ASV659	18.8300371681262	7.6733936962823	2.67612404144814	2.8673535222717	0.00413920361082092	0.0384657154159079
Agaricus_10in_vs_Agrocybe_20on	ASV664	21.0196312824745	-7.68132	1.59512318242354	-4.8155	1.46831749935931e-06	4.88949727286651e-05
Agaricus_10in_vs_Agrocybe_20on	ASV668	10.1379007835186	8.20755320218845	2.13110456624965	3.85131416457533	0.00011748566556432	0.00221449396035389
Agaricus_10in_vs_Agrocybe_20on	ASV670	18.7469718131777	7.22877489577139	2.49289681534545	2.89974893917527	0.00373461658446994	0.0358738650758219
Agaricus_10in_vs_Agrocybe_20on	ASV678	21.6702638231174	19.1021398570775	3.7245841481112	5.1286637910341	2.91805949241144e-07	1.17666166571462e-05
Agaricus_10in_vs_Agrocybe_20on	ASV687	18.6894760534979	-7.67278	1.78761634631412	-4.29219	1.76922543677373e-05	0.000453193900342808
Agaricus_10in_vs_Agrocybe_20on	ASV697	19.5214921545559	-3.99549	1.34078560514039	-2.97996	0.00288286160619442	0.0287997874458823
Agaricus_10in_vs_Agrocybe_20on	ASV703	18.8719940093411	-19.082	3.72553633909609	-5.12196	3.02378858457518e-07	1.18461364548651e-05
Agaricus_10in_vs_Agrocybe_20on	ASV714	16.5477486396749	7.97701065476542	1.8985737977608	4.2015805043626	2.65057955970619e-05	0.000623042112975643
Agaricus_10in_vs_Agrocybe_20on	ASV717	17.7807769336614	-2.98586	0.79824715936556	-3.74052	0.000183640997769615	0.0032470328632185
Agaricus_10in_vs_Agrocybe_20on	ASV729	17.8364631462528	-8.14945	2.53609970357643	-3.21338	0.00131183314907969	0.0155091279991788
Agaricus_10in_vs_Agrocybe_20on	ASV735	17.1128184382556	-8.08394	2.81579395951589	-2.87093	0.00409267542856885	0.0383822115961709
Agaricus_10in_vs_Agrocybe_20on	ASV741	15.2624272199545	7.63407084925161	1.56063967013717	4.89162937180794	1.00004626472769e-06	3.4449869602171e-05
Agaricus_10in_vs_Agrocybe_20on	ASV747	12.9086337188335	8.62664794722104	2.35621392401045	3.66123290390281	0.000251004449133212	0.00396804932807853
Agaricus_10in_vs_Agrocybe_20on	ASV751	15.9197870529746	-7.36407	2.62523815614068	-2.80511	0.00503001551933973	0.0432918627993889
Agaricus_10in_vs_Agrocybe_20on	ASV773	15.5607454352153	-16.7019	3.35930712733688	-4.97183	6.63223325359601e-07	2.36628607869372e-05
Agaricus_10in_vs_Agrocybe_20on	ASV775	13.9931124804658	7.34128222669637	2.56404403991771	2.86316541853626	0.00419431527261144	0.0386186263349201
Agaricus_10in_vs_Agrocybe_20on	ASV776	15.4841288184158	7.28291906508251	2.25880485929201	3.22424	0.00126309430717328	0.015202785697182
Agaricus_10in_vs_Agrocybe_20on	ASV778	14.5666070141257	6.57349002943031	2.25843799834951	2.91063559603331	0.00360694419705555	0.0349838568238689
Agaricus_10in_vs_Agrocybe_20on	ASV799	14.9919598325681	-8.67628	2.16247563251339	-4.0122	6.01564848133109e-05	0.0012390995531649
Agaricus_10in_vs_Agrocybe_20on	ASV801	13.5010620248063	7.34494642420185	1.89037904503731	3.88543580372628	0.000102146483358373	0.00196239109375029
Agaricus_10in_vs_Agrocybe_20on	ASV803	14.5452126230464	8.11367562285369	1.74313587712275	4.65464323770689	3.24542156531232e-06	9.82477619317274e-05
Agaricus_10in_vs_Agrocybe_20on	ASV826	14.3968271229203	6.99444174349143	2.4670613558245	2.83513084381879	0.00458069205480453	0.0406806976639648
Agaricus_10in_vs_Agrocybe_20on	ASV829	13.7425958356667	6.5622486405391	2.20911322957726	2.97053521416594	0.00297281321089535	0.0295506507232285
Agaricus_10in_vs_Agrocybe_20on	ASV846	13.7137197857672	-19.1665	3.96995450746218	-4.82788	1.37991698693169e-06	4.67300701676188e-05
Agaricus_10in_vs_Agrocybe_20on	ASV848	12.2296313733742	6.84666073891714	2.4053792483071	2.84639552941009	0.00442172352957014	0.0399755819551183
Agaricus_10in_vs_Agrocybe_20on	ASV852	15.5510244173481	-3.66874	1.00632623281282	-3.64567	0.00026669204664817	0.00410492518662259
Agaricus_10in_vs_Agrocybe_20on	ASV856	11.9419728823408	8.20242761065772	2.69736904611202	3.04089928757827	0.00235872713388589	0.0246740147303875
Agaricus_10in_vs_Agrocybe_20on	ASV862	12.0789843903525	7.83331460702242	2.13136276195827	3.67526108029835	0.000237606308125356	0.00379789922907569
Agaricus_10in_vs_Agrocybe_20on	ASV872	14.8062275244708	-7.49806	1.78796071194662	-4.19364	2.74516185184437e-05	0.000637771323254075
Agaricus_10in_vs_Agrocybe_20on	ASV887	14.3076604749201	-8.23892	2.28441769506982	-3.60657	0.0003102664910095	0.00469630643209834
Agaricus_10in_vs_Agrocybe_20on	ASV919	14.4755671604776	-16.8424	2.80956238398028	-5.99467	2.03903992885603e-09	1.62960071114174e-07
Agaricus_10in_vs_Agrocybe_20on	ASV921	13.9529722295964	-7.00814	1.85313015995234	-3.78179	0.00015570611331091	0.00282818922177453
Agaricus_10in_vs_Agrocybe_20on	ASV930	13.1738238762675	7.1820518503978	2.05320889552155	3.49796451109444	0.000468823512590595	0.00650492623719451
Agaricus_10in_vs_Agrocybe_20on	ASV933	11.4057977213525	7.9218386502391	2.45337237842729	3.22895893012267	0.00124241735808232	0.0150445447360513
Agaricus_10in_vs_Agrocybe_20on	ASV941	12.4625611531431	6.87402365336786	2.26950239462087	3.02886820902262	0.00245471741449642	0.0252810587328033
Agaricus_10in_vs_Agrocybe_20on	ASV948	13.2383709404379	-7.39729	1.91761	-3.85757	0.000114521854040373	0.00217918727973967
Agaricus_10in_vs_Agrocybe_20on	ASV949	9.94141252981692	-17.1635	4.97228876893277	-3.45183	0.000556805637088579	0.00746642726780524
Agaricus_10in_vs_Agrocybe_20on	ASV958	11.5678686046199	-6.32359	2.18710159216562	-2.89131	0.00383637189875743	0.0362016906810086
Agaricus_10in_vs_Agrocybe_20on	ASV969	10.6277864129028	-20.0771	6.55646137534471	-3.06218	0.00219731619209865	0.0233523284670909
Agaricus_10in_vs_Agrocybe_20on	ASV982	12.5387	-4.65657	1.17440511271968	-3.96505	7.3381460015128e-05	0.00146616157110226
Agaricus_10in_vs_Agrocybe_20on	ASV988	11.063012290945	7.24694783138083	2.0366268334656	3.55830911794929	0.000373249894014037	0.00536513157007227
Agaricus_10in_vs_Agrocybe_20on	ASV1017	10.1413967383681	-7.75651	2.28188292979885	-3.39917	0.000675908013034647	0.00876924811716379
Agaricus_10in_vs_Agrocybe_20on	ASV1027	10.5778004599518	6.94375067965331	1.88519653611461	3.68330333025351	0.000230230925158768	0.00373984868672535
Agaricus_10in_vs_Agrocybe_20on	ASV1035	9.21403671496125	7.48499097168498	2.64143715784143	2.83368125925876	0.0046015203563844	0.0406806976639648
Agaricus_10in_vs_Agrocybe_20on	ASV1091	8.95853440290579	7.92712456289111	2.86128736185672	2.77047481094213	0.00559746295044665	0.0467938534518511
Agaricus_10in_vs_Agrocybe_20on	ASV1108	9.2070755366113	-15.1998	4.45568237420819	-3.41133	0.0006464583889683	0.00844198602064486
Agaricus_10in_vs_Agrocybe_20on	ASV1109	11.2330834645456	3.61344103130111	1.12591298568068	3.20934306403489	0.00133038650879412	0.0156359543798274
Agaricus_10in_vs_Agrocybe_20on	ASV1112	8.14163535573493	8.51225520531029	2.76394546886275	3.07974788258494	0.00207175888514653	0.0226195314345507
Agaricus_10in_vs_Agrocybe_20on	ASV1120	10.8962014690979	-7.0991	1.72635324265457	-4.11219	3.91915549548523e-05	0.00086049150329445
Agaricus_10in_vs_Agrocybe_20on	ASV1122	9.61831474280475	6.72911025320584	1.37132033934048	4.90703015200818	9.24658224855904e-07	3.24117040923175e-05
Agaricus_10in_vs_Agrocybe_20on	ASV1129	11.0911745659962	-7.40683	2.21319868004961	-3.34666	0.000817911039647896	0.0105431371433322
Agaricus_10in_vs_Agrocybe_20on	ASV1133	10.4498616929475	5.25068006356821	1.87262153267801	2.80391951707364	0.0050485505666955	0.0432918627993889
Agaricus_10in_vs_Agrocybe_20on	ASV1151	8.94258008648264	6.91944421847281	2.25351605484674	3.07051028262739	0.00213693327922744	0.0230788794156563
Agaricus_10in_vs_Agrocybe_20on	ASV1195	9.21094447698083	-16.5499	3.19807298102362	-5.17496	2.27963546704184e-07	9.90154709380345e-06
Agaricus_10in_vs_Agrocybe_20on	ASV1198	8.45479410741682	6.31072351317243	2.18040926737613	2.89428393448659	0.00380024350514648	0.0361566024918222
Agaricus_10in_vs_Agrocybe_20on	ASV1202	10.369135409624	-4.32867	1.53377305457793	-2.82224	0.00476895717553161	0.041427723637879
Agaricus_10in_vs_Agrocybe_20on	ASV1208	7.78477652031809	22.5798909373764	6.7691930547132	3.33568429129889	0.000850897346711921	0.0108286171893657
Agaricus_10in_vs_Agrocybe_20on	ASV1214	9.81134083831494	-7.81214	2.83985847829548	-2.75089	0.00594335955545322	0.0483838484217597
Agaricus_10in_vs_Agrocybe_20on	ASV1229	9.48002555246919	-6.19557	2.17137699873199	-2.85329	0.00432688946390815	0.0394754573008607
Agaricus_10in_vs_Agrocybe_20on	ASV1248	8.51865866851999	-7.54712	2.29696258123086	-3.2857	0.00101730834385485	0.0127036379438875
Agaricus_10in_vs_Agrocybe_20on	ASV1252	9.90169464322905	-7.29849	2.56032031785131	-2.85062	0.00436343793347077	0.03962794995943
Agaricus_10in_vs_Agrocybe_20on	ASV1272	8.6602245766721	-6.85525	1.7975909734053	-3.81357	0.000136970938223073	0.00253396235712684
Agaricus_10in_vs_Agrocybe_20on	ASV1273	9.05490746944629	-16.488	4.43532761475784	-3.71742	0.000201267428660967	0.00349680280404011
Agaricus_10in_vs_Agrocybe_20on	ASV1285	8.53001218473934	-6.80391	2.18881820751276	-3.10849	0.00188048003244352	0.020873328360123
Agaricus_10in_vs_Agrocybe_20on	ASV1294	7.81754438053155	8.02771891365665	1.93782337129157	4.14264738086328	3.43319600812055e-05	0.000762169513802762
Agaricus_10in_vs_Agrocybe_20on	ASV1311	5.05274796685517	21.399503798245	7.30671879686136	2.92874331053185	0.00340335351151846	0.0331702454439702
Agaricus_10in_vs_Agrocybe_20on	ASV1352	8.67110276424081	-7.06386	2.30652312588962	-3.06256	0.00219454965943728	0.0233523284670909
Agaricus_10in_vs_Agrocybe_20on	ASV1365	8.15215210054946	-7.11766	2.0854320563641	-3.41304	0.00064242375789098	0.00844198602064486
Agaricus_10in_vs_Agrocybe_20on	ASV1371	8.15558503240789	-7.45881	2.39315424741345	-3.11673	0.00182869355281605	0.0205468139843022
Agaricus_10in_vs_Agrocybe_20on	ASV1377	6.65601090137739	22.384706560201	8.00297167586619	2.79704932952649	0.00515716586719792	0.0438468825645168
Agaricus_10in_vs_Agrocybe_20on	ASV1388	8.02967394457466	-6.09996	2.21058726531821	-2.75943	0.00579027443061987	0.0480040178936867
Agaricus_10in_vs_Agrocybe_20on	ASV1395	6.54731300269208	8.30652781424252	2.65831963790534	3.12472875563894	0.00177969083416164	0.0202990413856177
Agaricus_10in_vs_Agrocybe_20on	ASV1399	6.69370737938527	5.84925644379385	1.7908708590664	3.26615200318974	0.00109019712710249	0.0133632752144219
Agaricus_10in_vs_Agrocybe_20on	ASV1414	6.52661020411492	7.90061780055364	2.60316115493403	3.03500910252091	0.00240528427469481	0.0249003004188613
Agaricus_10in_vs_Agrocybe_20on	ASV1468	7.43944862661013	-6.69285	1.81257733044246	-3.69245	0.000222105076132266	0.00367826192808823
Agaricus_10in_vs_Agrocybe_20on	ASV1500	7.27555364038396	5.61301841836702	1.69644524198016	3.30869413257057	0.000937321766652979	0.0118529676567889
Agaricus_10in_vs_Agrocybe_20on	ASV1520	7.04975094798539	5.89962804650683	1.80238050262135	3.27324226928027	0.00106321303760927	0.0131129607971809
Agaricus_10in_vs_Agrocybe_20on	ASV1531	7.1065439977369	-5.59995	1.9729480792789	-2.83837	0.00453450264921168	0.0406275170095289
Agaricus_10in_vs_Agrocybe_20on	ASV1614	6.60761588357764	-7.4164	2.59548765191132	-2.85742	0.00427097787665247	0.039144099988769
Agaricus_10in_vs_Agrocybe_20on	ASV1649	6.4069758015215	-16.6952	2.96941104409022	-5.6224	1.88320558784641e-08	1.07504136129061e-06
Agaricus_10in_vs_Agrocybe_20on	ASV1662	7.03348591792105	-19.4257	5.30982671903209	-3.65844	0.000253759957434213	0.00396804932807853
Agaricus_10in_vs_Agrocybe_20on	ASV1768	5.97020829887073	-6.35218	2.27803362199632	-2.78845	0.00529614482416498	0.0446485120619478
Agaricus_10in_vs_Agrocybe_20on	ASV1838	5.02863167506436	6.52914762380435	2.0567515620314	3.17449503592728	0.00150097458179088	0.0174357396187103
Agaricus_10in_vs_Agrocybe_20on	ASV1890	4.25064677125068	6.74355374831351	2.45208583663382	2.75012956217346	0.00595717052640285	0.0483838484217597
Agaricus_10in_vs_Agrocybe_20on	ASV1897	5.48552157661482	-5.50767	1.92260083775007	-2.8647	0.00417404931271803	0.0386099561426418
Agaricus_10in_vs_Agrocybe_20on	ASV2033	4.13845351092405	5.44073687823911	1.70214282396552	3.19640443894345	0.00139151911654387	0.0162588023090915
Agaricus_10in_vs_Agrocybe_20on	ASV2122	5.70389391541323	-6.0699	1.94770301060707	-3.11644	0.00183049694154444	0.0205468139843022
Agaricus_10in_vs_Agrocybe_20out	ASV4	12.481012210393	23.8993051746276	5.81256879328625	4.11165975398559	3.92824919107556e-05	0.000902142745260802
Agaricus_10in_vs_Agrocybe_20out	ASV5	74.4392696356654	26.766392100389	8.65285849596913	3.09335835237082	0.00197905002936932	0.0207023139197901
Agaricus_10in_vs_Agrocybe_20out	ASV6	893.084261054706	-1.06841	0.300057921406991	-3.56069	0.000369882370054035	0.00535525344469538
Agaricus_10in_vs_Agrocybe_20out	ASV8	490.65893658613	-1.76712	0.312348044145386	-5.65754	1.53561454121276e-08	9.5879932916972e-07
Agaricus_10in_vs_Agrocybe_20out	ASV9	463.751631881194	-1.41444	0.341932614771858	-4.1366	3.52488122203611e-05	0.000818920079259087
Agaricus_10in_vs_Agrocybe_20out	ASV10	432.125759971718	-2.49014	0.276906834655023	-8.9927	2.41222318820994e-19	8.03270321673911e-17
Agaricus_10in_vs_Agrocybe_20out	ASV11	396.087481070054	1.20628309976675	0.319914744751668	3.77063927048164	0.000162829900342278	0.00273390034356195
Agaricus_10in_vs_Agrocybe_20out	ASV12	399.483932835057	-1.15595	0.391333520823255	-2.95388	0.00313808197217154	0.0304363484485375
Agaricus_10in_vs_Agrocybe_20out	ASV17	366.131775645819	-2.1362	0.287749896187752	-7.42381	1.13796902822415e-13	1.62404437027989e-11
Agaricus_10in_vs_Agrocybe_20out	ASV18	351.682567582373	-1.84706	0.326940306174689	-5.64954	1.60880706468072e-08	9.74059550070324e-07
Agaricus_10in_vs_Agrocybe_20out	ASV19	345.086	-1.61985	0.285924317615398	-5.6653	1.46766356445289e-08	9.45932839282861e-07
Agaricus_10in_vs_Agrocybe_20out	ASV20	328.803886377914	-1.63062	0.230976807759941	-7.05965	1.66917315627168e-12	1.96176939190048e-10
Agaricus_10in_vs_Agrocybe_20out	ASV23	314.14164412916	-1.63999	0.361657339022752	-4.53464	5.77018441311066e-06	0.000155794979153988
Agaricus_10in_vs_Agrocybe_20out	ASV25	278.315226885279	-1.65694	0.361970753282557	-4.57756	4.70425004401295e-06	0.000137922468652916
Agaricus_10in_vs_Agrocybe_20out	ASV26	275.497579453174	-2.64512	0.346012766772109	-7.64457	2.09641455188147e-14	3.80785115878107e-12
Agaricus_10in_vs_Agrocybe_20out	ASV27	276.533851648786	-1.61055	0.283677901311904	-5.67739	1.36762722049782e-08	9.23904394507701e-07
Agaricus_10in_vs_Agrocybe_20out	ASV28	256.929704221146	-2.96631	0.413896452858789	-7.16679	7.67780077961575e-13	9.58765372354517e-11
Agaricus_10in_vs_Agrocybe_20out	ASV29	244.836043505104	-1.24894	0.320580081935033	-3.89586	9.78493189471195e-05	0.00186193275482233
Agaricus_10in_vs_Agrocybe_20out	ASV30	256.968163318045	-2.18535	0.350817148758152	-6.22933	4.68444011503315e-10	4.92605860517697e-08
Agaricus_10in_vs_Agrocybe_20out	ASV33	246.353473273241	-1.54058	0.326555892380951	-4.71767	2.38557043420657e-06	8.07859275855037e-05
Agaricus_10in_vs_Agrocybe_20out	ASV34	24.5852507815586	25.4576613402489	4.27123206562617	5.9602618048141	2.51834137927053e-09	2.09651919824272e-07
Agaricus_10in_vs_Agrocybe_20out	ASV45	186.742739282197	-1.27296	0.377095879860939	-3.37569	0.000736311672007846	0.00955292675760828
Agaricus_10in_vs_Agrocybe_20out	ASV49	174.762164047192	-1.95929	0.494999901138453	-3.95817	7.55275774012447e-05	0.00149409999651175
Agaricus_10in_vs_Agrocybe_20out	ASV51	163.844200900736	-2.40827	0.291853848976025	-8.25164	1.56231927087151e-16	3.90189237900159e-14
Agaricus_10in_vs_Agrocybe_20out	ASV53	157.162337354274	-3.80604	0.507488469385928	-7.49976	6.39342343511984e-14	9.82620001797649e-12
Agaricus_10in_vs_Agrocybe_20out	ASV56	146.581884932363	-1.17572	0.328268326205038	-3.58159	0.000341507590313751	0.00498052675508668
Agaricus_10in_vs_Agrocybe_20out	ASV57	151.112249228857	-1.97748	0.409080063073187	-4.83397	1.33834792763429e-06	5.14234453733331e-05
Agaricus_10in_vs_Agrocybe_20out	ASV60	130.436686964535	3.31105246799857	0.352107842869984	9.40351808414894	5.27685282252727e-21	2.1086303878819e-18
Agaricus_10in_vs_Agrocybe_20out	ASV62	17.5271875009027	8.23112435311729	2.21750459379466	3.71188604350619	0.000205720608722978	0.00331475625990734
Agaricus_10in_vs_Agrocybe_20out	ASV67	123.569038487585	2.34162316359437	0.308100212251407	7.60019977423329	2.95673950695994e-14	4.9229712790883e-12
Agaricus_10in_vs_Agrocybe_20out	ASV69	130.441391561939	-1.3465	0.347386791926935	-3.8761	0.000106145303446047	0.00196368811375187
Agaricus_10in_vs_Agrocybe_20out	ASV70	129.999457531037	-1.94609	0.389639684129931	-4.9946	5.89585435555144e-07	2.50636531965782e-05
Agaricus_10in_vs_Agrocybe_20out	ASV71	121.854948824352	-1.31692	0.40160446298989	-3.27914	0.00104124245117968	0.01268538059425
Agaricus_10in_vs_Agrocybe_20out	ASV75	110.770413468137	1.52559331610145	0.377112148545307	4.04546319174909	5.22197705496272e-05	0.00112188281245328
Agaricus_10in_vs_Agrocybe_20out	ASV76	120.42811420932	-2.89727	0.364507238554953	-7.94847	1.88828825165247e-15	3.77279992680163e-13
Agaricus_10in_vs_Agrocybe_20out	ASV78	42.1654118215209	1.1069944057414	0.308021846990448	3.59388276045151	0.000325786474571225	0.00482163982365414
Agaricus_10in_vs_Agrocybe_20out	ASV81	117.779692105027	-2.71428	0.951946653451405	-2.85129	0.00435422566976496	0.0384125373776985
Agaricus_10in_vs_Agrocybe_20out	ASV83	114.319822922425	-1.36496	0.430189054340608	-3.17292	0.00150911587088658	0.016751186166841
Agaricus_10in_vs_Agrocybe_20out	ASV87	113.195163043598	-1.88239	0.363122598969724	-5.18391	2.17286249055755e-07	1.00962308282186e-05
Agaricus_10in_vs_Agrocybe_20out	ASV92	105.956815448072	-1.70096	0.369847488662585	-4.59909	4.2433690043288e-06	0.000126541063741029
Agaricus_10in_vs_Agrocybe_20out	ASV96	102.189599747701	1.61352004314543	0.515509024678836	3.12995498798621	0.00174833090448018	0.0186850331904316
Agaricus_10in_vs_Agrocybe_20out	ASV101	103.206533077938	-1.13194	0.29087431609268	-3.89152	9.96184096968434e-05	0.00187771304315371
Agaricus_10in_vs_Agrocybe_20out	ASV102	105.535189646074	-2.29509	0.608633473616006	-3.77088	0.000162670397523238	0.00273390034356195
Agaricus_10in_vs_Agrocybe_20out	ASV110	90.9099987293466	-1.17375	0.393991009918995	-2.97914	0.00289061704373938	0.0285913507593627
Agaricus_10in_vs_Agrocybe_20out	ASV112	91.0338799580077	-3.77204	1.06362705033088	-3.5464	0.00039053633729896	0.00558951983833623
Agaricus_10in_vs_Agrocybe_20out	ASV114	90.2440654301752	-2.68927	0.578232316855179	-4.65085	3.30567940877589e-06	0.00010483726124975
Agaricus_10in_vs_Agrocybe_20out	ASV117	85.7039250316787	1.35472862424108	0.466557423722506	2.90366963498759	0.00368817109169847	0.0339583679318597
Agaricus_10in_vs_Agrocybe_20out	ASV119	87.3893166090951	-1.51902	0.261187108988767	-5.81584	6.03316277107998e-09	4.636253544853e-07
Agaricus_10in_vs_Agrocybe_20out	ASV128	82.8731776200249	-1.05402	0.30842480066205	-3.41742	0.000632165642135007	0.00842044635323829
Agaricus_10in_vs_Agrocybe_20out	ASV132	82.200644175757	-1.67286	0.360605565304299	-4.63902	3.500633838955e-06	0.000108396138234829
Agaricus_10in_vs_Agrocybe_20out	ASV140	77.1052015068897	-2.99515	0.953575688529659	-3.14097	0.00168388012404232	0.0183427784197583
Agaricus_10in_vs_Agrocybe_20out	ASV143	76.2957756135241	-4.07316	1.04930417434851	-3.88177	0.000103698173103605	0.00193634532580377
Agaricus_10in_vs_Agrocybe_20out	ASV146	71.3359451449841	-2.17769	0.374894123295049	-5.80882	6.29161022003788e-09	4.65579156282803e-07
Agaricus_10in_vs_Agrocybe_20out	ASV147	77.7657431662068	-1.99569	0.371935960666616	-5.36569	8.06393698580203e-08	4.02793652440812e-06
Agaricus_10in_vs_Agrocybe_20out	ASV151	70.5572663813641	-21.4369	2.63803671158354	-8.12609	4.43345692139943e-16	9.84227436550673e-14
Agaricus_10in_vs_Agrocybe_20out	ASV155	74.1008690580613	-3.60718	1.18856958219067	-3.03489	0.0024062029507264	0.024654325618212
Agaricus_10in_vs_Agrocybe_20out	ASV161	69.5216280382901	-1.59517	0.258032896972534	-6.18203	6.32843262751826e-10	6.32210419489074e-08
Agaricus_10in_vs_Agrocybe_20out	ASV165	66.4486901350719	-2.28855	0.476060945470293	-4.80726	1.53014069411158e-06	5.76834171100932e-05
Agaricus_10in_vs_Agrocybe_20out	ASV167	69.4475	-2.33851	0.571764453510363	-4.08999	4.31390086913078e-05	0.00097574234026815
Agaricus_10in_vs_Agrocybe_20out	ASV170	66.0382602508423	-1.21031	0.28197944743998	-4.29221	1.76905855957854e-05	0.00044182237525474
Agaricus_10in_vs_Agrocybe_20out	ASV173	67.0001821130773	-2.17386	0.536312770390718	-4.05335	5.04899578746342e-05	0.00110304574225412
Agaricus_10in_vs_Agrocybe_20out	ASV174	66.1335377272182	-2.66166	0.750684255504972	-3.54564	0.000391658046730266	0.00558951983833623
Agaricus_10in_vs_Agrocybe_20out	ASV181	66.0097418010335	-2.09105	0.356878488016683	-5.85928	4.64891683981893e-09	3.71541433838329e-07
Agaricus_10in_vs_Agrocybe_20out	ASV189	63.8199438175617	-3.10155	0.537676314031173	-5.76843	8.00144677043641e-09	5.70960380261855e-07
Agaricus_10in_vs_Agrocybe_20out	ASV192	52.9700492356837	-1.24373	0.305539608643592	-4.0706	4.68925121797294e-05	0.00104101377038999
Agaricus_10in_vs_Agrocybe_20out	ASV194	60.1938090789856	-2.63338	0.464036083740289	-5.67496	1.38724383559715e-08	9.23904394507701e-07
Agaricus_10in_vs_Agrocybe_20out	ASV198	61.2136980595065	-1.04963	0.330550763146065	-3.1754	0.00149629468601099	0.016701658003631
Agaricus_10in_vs_Agrocybe_20out	ASV208	61.8637031438108	-2.2582	0.429556448201272	-5.25705	1.46381922598138e-07	6.96359717502573e-06
Agaricus_10in_vs_Agrocybe_20out	ASV209	58.8681057388449	-1.18177	0.361498530201518	-3.26907	0.00107900446832837	0.0130657631983035
Agaricus_10in_vs_Agrocybe_20out	ASV218	54.4615402677904	-1.53397	0.419051943152562	-3.66058	0.000251646553587946	0.00386761395437475
Agaricus_10in_vs_Agrocybe_20out	ASV220	55.8820237039215	-1.24534	0.418430171436003	-2.97622	0.00291827645893832	0.0286261989172715
Agaricus_10in_vs_Agrocybe_20out	ASV233	55.9830493001996	-20.6334	2.0475204791795	-10.0772	6.96557120492111e-24	3.47930281685809e-21
Agaricus_10in_vs_Agrocybe_20out	ASV235	40.186378870486	9.19023100794503	2.10742169444825	4.36088848859987	1.29535373462364e-05	0.000340541679181321
Agaricus_10in_vs_Agrocybe_20out	ASV236	51.2245313412352	-1.72839	0.318088621548835	-5.43368	5.52036006659551e-08	2.90254721396258e-06
Agaricus_10in_vs_Agrocybe_20out	ASV237	51.8678297836763	-3.65409	0.871724322768085	-4.1918	2.76750659461214e-05	0.000650526844239417
Agaricus_10in_vs_Agrocybe_20out	ASV238	53.4285897303568	-1.8561	0.591107864768601	-3.14004	0.00168922483945722	0.0183427784197583
Agaricus_10in_vs_Agrocybe_20out	ASV239	48.8433894822818	-4.21462	0.761235329707876	-5.53656	3.08475480985483e-08	1.81274709120293e-06
Agaricus_10in_vs_Agrocybe_20out	ASV242	52.7905782254433	-3.81587	1.21695703809906	-3.13559	0.00171510399136103	0.0185231231066991
Agaricus_10in_vs_Agrocybe_20out	ASV246	42.8908033110089	4.61081851821644	1.31799953213032	3.49834609634788	0.000468153194055545	0.00658711325157028
Agaricus_10in_vs_Agrocybe_20out	ASV255	48.6247946752077	-9.62784	1.93864487762753	-4.96627	6.82526847906227e-07	2.84101800440967e-05
Agaricus_10in_vs_Agrocybe_20out	ASV263	43.5381520736005	-19.936	1.8428341899881	-10.8181	2.82441554737544e-27	1.88106075455205e-24
Agaricus_10in_vs_Agrocybe_20out	ASV268	47.3440310668088	-1.42226	0.304436601158696	-4.67179	2.98587952910154e-06	9.62223757926593e-05
Agaricus_10in_vs_Agrocybe_20out	ASV274	44.0558423370055	-3.38353	1.17030442298039	-2.89115	0.00383834888308135	0.0347014527981743
Agaricus_10in_vs_Agrocybe_20out	ASV277	46.4203621157719	-3.04537	0.597118116543815	-5.10012	3.39440828594927e-07	1.54136994439242e-05
Agaricus_10in_vs_Agrocybe_20out	ASV279	44.7967446701382	-4.19253	0.92145984841887	-4.54988	5.3675726610337e-06	0.000148950141343685
Agaricus_10in_vs_Agrocybe_20out	ASV284	48.7001972050949	-1.85735	0.529337585430248	-3.50881	0.000450116284380235	0.00637824351909013
Agaricus_10in_vs_Agrocybe_20out	ASV289	41.8215025114759	-1.87532	0.550311450262942	-3.40774	0.000655039718451248	0.00866734673818274
Agaricus_10in_vs_Agrocybe_20out	ASV292	35.0335558044597	1.68415155971777	0.598459995317244	2.81414225327626	0.00489075805506078	0.0423018813593569
Agaricus_10in_vs_Agrocybe_20out	ASV295	45.3354589354352	-1.47239	0.360151767281728	-4.08825	4.34639981400728e-05	0.00097574234026815
Agaricus_10in_vs_Agrocybe_20out	ASV300	44.8829525758026	-1.33568	0.411951966529991	-3.24231	0.00118564012467634	0.014017212834931
Agaricus_10in_vs_Agrocybe_20out	ASV301	43.8265891420637	-2.35578	0.684034514817256	-3.44395	0.000573271705234613	0.00779181542216841
Agaricus_10in_vs_Agrocybe_20out	ASV302	43.203495175076	-20.2664	1.62095311245278	-12.5028	7.21117656238245e-36	1.44079307716401e-32
Agaricus_10in_vs_Agrocybe_20out	ASV311	41.548724711914	-2.05415	0.690299269456717	-2.97574	0.00292279508464634	0.0286261989172715
Agaricus_10in_vs_Agrocybe_20out	ASV325	40.479957492839	-1.95635	0.464120233104067	-4.21519	2.49572792211995e-05	0.000593626712904245
Agaricus_10in_vs_Agrocybe_20out	ASV331	39.8653306061288	-1.75436	0.45754228433256	-3.83431	0.00012591470515786	0.00220682088513512
Agaricus_10in_vs_Agrocybe_20out	ASV356	38.7975383080098	-1.23596	0.441785513674769	-2.79764	0.00514780691931359	0.0439543513879852
Agaricus_10in_vs_Agrocybe_20out	ASV358	36.5531573690814	-1.72066	0.601380823802706	-2.86118	0.00422068929521024	0.0376470411242414
Agaricus_10in_vs_Agrocybe_20out	ASV361	38.0648844439592	-3.6934	0.958950154537549	-3.85151	0.000117392305921722	0.00207966001803765
Agaricus_10in_vs_Agrocybe_20out	ASV365	36.2827930831876	-1.82265	0.622811098996492	-2.92648	0.00342816131054625	0.0324619255851725
Agaricus_10in_vs_Agrocybe_20out	ASV376	37.4356247999878	-3.23619	1.11734515240145	-2.89632	0.00377566233559585	0.034438915478337
Agaricus_10in_vs_Agrocybe_20out	ASV378	38.5447761775989	-9.08638	2.2482943980322	-4.04146	5.31204360282605e-05	0.00112909182111132
Agaricus_10in_vs_Agrocybe_20out	ASV379	34.8342382696698	23.319539168967	3.1514534877327	7.39961394313459	1.36580984778133e-13	1.81925871724474e-11
Agaricus_10in_vs_Agrocybe_20out	ASV380	33.6765366006634	-4.12079	0.879872609589614	-4.68339	2.82171372327759e-06	9.39630669851436e-05
Agaricus_10in_vs_Agrocybe_20out	ASV383	34.8640102518815	-1.67614	0.46555451506913	-3.6003	0.000317848326679152	0.00473926087093243
Agaricus_10in_vs_Agrocybe_20out	ASV385	32.4607689953179	9.81670077953849	1.79716026338571	5.46234021502601	4.69898425670753e-08	2.60793626247268e-06
Agaricus_10in_vs_Agrocybe_20out	ASV390	26.3364700071998	9.13187725218945	2.86753985886916	3.18456855061491	0.00144969970499812	0.0164573864237854
Agaricus_10in_vs_Agrocybe_20out	ASV396	33.7586285028212	-3.47206	1.06827844260842	-3.25014	0.00115346531820808	0.0138001419507769
Agaricus_10in_vs_Agrocybe_20out	ASV404	26.1975185693169	5.03880070796226	1.29069764430399	3.90393577473324	9.46409057125415e-05	0.00181819740013133
Agaricus_10in_vs_Agrocybe_20out	ASV405	28.4403678112817	9.17268614056851	2.48389487666699	3.69286406873904	0.000221742561821	0.00354433310814687
Agaricus_10in_vs_Agrocybe_20out	ASV409	31.3151689356918	7.48445605988881	2.0439234570345	3.66180838823969	0.000250441150799404	0.00386761395437475
Agaricus_10in_vs_Agrocybe_20out	ASV419	31.5697409641691	-3.31901	0.685714693371516	-4.84023	1.29690836535849e-06	5.0808292431103e-05
Agaricus_10in_vs_Agrocybe_20out	ASV426	31.1988375466036	-8.97066	1.88510841733112	-4.7587	1.94848271060654e-06	6.95190795677118e-05
Agaricus_10in_vs_Agrocybe_20out	ASV429	29.3088419752359	7.75781044506954	1.29820504211558	5.97579749992904	2.28967275288194e-09	1.98902876532962e-07
Agaricus_10in_vs_Agrocybe_20out	ASV437	32.0469528101412	-1.93528	0.572476764674463	-3.38053	0.000723460660868302	0.00950970000272939
Agaricus_10in_vs_Agrocybe_20out	ASV446	30.5014038803436	-3.22842	1.16200540686745	-2.77832	0.00546411368025302	0.0464565920559384
Agaricus_10in_vs_Agrocybe_20out	ASV448	32.5923177065457	-8.6733	2.18212377731459	-3.97471	7.04661934498787e-05	0.00142213590417028
Agaricus_10in_vs_Agrocybe_20out	ASV473	27.6203417598098	-3.81424	0.900321102303579	-4.23653	2.27001087142449e-05	0.000546443580856159
Agaricus_10in_vs_Agrocybe_20out	ASV487	26.6908615533591	-4.28633	1.32972062143457	-3.22348	0.00126644068249206	0.0147113283931345
Agaricus_10in_vs_Agrocybe_20out	ASV492	27.891118415523	-2.3805	0.522783318960951	-4.55351	5.27589530018451e-06	0.000148468152250263
Agaricus_10in_vs_Agrocybe_20out	ASV499	27.3898746228207	-19.3595	2.29566676893436	-8.43308	3.36680045693329e-17	9.6098104470753e-15
Agaricus_10in_vs_Agrocybe_20out	ASV502	26.879140954768	-2.1936	0.693435621634621	-3.16337	0.00155951790608822	0.0171204218481553
Agaricus_10in_vs_Agrocybe_20out	ASV507	22.9617888751806	-6.90248	1.88171832964587	-3.66818	0.000244286039355442	0.00382897791661146
Agaricus_10in_vs_Agrocybe_20out	ASV511	24.1434417299434	-8.62492	1.84311800129981	-4.67952	2.87541594347606e-06	9.41816566404125e-05
Agaricus_10in_vs_Agrocybe_20out	ASV520	26.1715784634655	-2.22409	0.781629368104475	-2.84546	0.00443476391637831	0.0388625364251047
Agaricus_10in_vs_Agrocybe_20out	ASV524	26.7371843022907	-8.47627	2.27318044334026	-3.72881	0.000192383380690926	0.00315067208705303
Agaricus_10in_vs_Agrocybe_20out	ASV537	21.891464229954	-19.9263	2.90053372123734	-6.86987	6.42614118449115e-12	7.13301671478518e-10
Agaricus_10in_vs_Agrocybe_20out	ASV540	21.8265848592686	2.69296248723191	0.621096986002169	4.33581638282576	1.45220132275905e-05	0.000376817953619815
Agaricus_10in_vs_Agrocybe_20out	ASV551	20.784587741724	8.05425483492003	1.77409715439151	4.53991756594781	5.62762258652618e-06	0.000154027259286018
Agaricus_10in_vs_Agrocybe_20out	ASV567	24.135118920899	-8.32174	2.07222362753364	-4.01585	5.9231799885428e-05	0.00124573827548511
Agaricus_10in_vs_Agrocybe_20out	ASV570	11.5261315440782	8.16899566887564	1.7219131716636	4.74413913738942	2.09394893140712e-06	7.33984204377442e-05
Agaricus_10in_vs_Agrocybe_20out	ASV582	23.6842208217496	-8.05287	1.52939336724009	-5.2654	1.39883797726231e-07	6.81677628919536e-06
Agaricus_10in_vs_Agrocybe_20out	ASV595	20.7856152165022	-9.25418	3.15807331249141	-2.93033	0.00338606583271195	0.0322159977798023
Agaricus_10in_vs_Agrocybe_20out	ASV601	20.3958	-5.13431	1.54667974633547	-3.31957	0.000901557604081515	0.01132900687393
Agaricus_10in_vs_Agrocybe_20out	ASV603	20.7470456221092	-5.14681	1.76971749795669	-2.90826	0.0036344182182663	0.0336909723378097
Agaricus_10in_vs_Agrocybe_20out	ASV611	21.0263305928985	-1.34366	0.445587395387078	-3.01547	0.00256580477234724	0.0261554996691316
Agaricus_10in_vs_Agrocybe_20out	ASV612	20.2826516438367	8.54413164850847	1.84239837065479	4.63750499598621	3.52640089352547e-06	0.000108396138234829
Agaricus_10in_vs_Agrocybe_20out	ASV626	21.4182613822001	-17.8501	3.90425541506484	-4.57195	4.83211852137342e-06	0.000137922468652916
Agaricus_10in_vs_Agrocybe_20out	ASV629	19.8584575854676	-19.9517	3.31662479306199	-6.01567	1.79144094693703e-09	1.70442810094295e-07
Agaricus_10in_vs_Agrocybe_20out	ASV640	20.6630763656687	1.97590587384004	0.662578597007684	2.98214563942083	0.00286235797645232	0.0285913507593627
Agaricus_10in_vs_Agrocybe_20out	ASV644	21.7250319224138	-7.28983	2.29455378036578	-3.17702	0.0014879915266417	0.016701658003631
Agaricus_10in_vs_Agrocybe_20out	ASV654	19.4182678152985	8.86560440972923	1.63003251592197	5.43891261255897	5.36067388379432e-08	2.89476389724893e-06
Agaricus_10in_vs_Agrocybe_20out	ASV656	20.4815833001807	-18.8483	1.70554222243149	-11.0512	2.1635744831464e-28	2.16141090866326e-25
Agaricus_10in_vs_Agrocybe_20out	ASV659	18.8300371681262	7.91339749344232	2.67612404144814	2.95703688277473	0.00310610961182144	0.030273204899606
Agaricus_10in_vs_Agrocybe_20out	ASV664	21.0196312824745	-7.75149	1.5943477765156	-4.86185	1.16291627871777e-06	4.6470134497562e-05
Agaricus_10in_vs_Agrocybe_20out	ASV668	10.1379007835186	8.4475573134443	2.13110456624965	3.96393374929999	7.37247207610926e-05	0.00147301992080663
Agaricus_10in_vs_Agrocybe_20out	ASV671	17.923819563248	-7.96606	2.83448096954192	-2.81041	0.00494779371021048	0.0424629036683676
Agaricus_10in_vs_Agrocybe_20out	ASV687	18.6894760534979	-8.16807	1.78610547592936	-4.57312	4.80524944362783e-06	0.000137922468652916
Agaricus_10in_vs_Agrocybe_20out	ASV697	19.5214921545559	-4.11025	1.34001613118379	-3.06731	0.00215992616448917	0.0223602718997377
Agaricus_10in_vs_Agrocybe_20out	ASV703	18.8719940093411	-18.6269	3.72584679694555	-4.99936	5.75205359777793e-07	2.4983919757305e-05
Agaricus_10in_vs_Agrocybe_20out	ASV714	16.5477486396749	8.21701487860783	1.89857379776079	4.32799340657661	1.50473973065384e-05	0.000385444869467485
Agaricus_10in_vs_Agrocybe_20out	ASV717	17.7807769336614	-2.85944	0.797830628296828	-3.58401	0.000338355322120302	0.00497083774703209
Agaricus_10in_vs_Agrocybe_20out	ASV729	17.8364631462528	-7.84808	2.53622288524637	-3.0944	0.0019721278250368	0.0207023139197901
Agaricus_10in_vs_Agrocybe_20out	ASV735	17.1128184382556	-8.04764	2.81557891014473	-2.85825	0.00425979743663367	0.037827001237307
Agaricus_10in_vs_Agrocybe_20out	ASV740	15.2484614375994	7.7989101015264	2.13544122520809	3.65213053371039	0.000260073620300977	0.00396661903329276
Agaricus_10in_vs_Agrocybe_20out	ASV747	12.9086337188335	8.86665193705265	2.35621392401045	3.76309292068054	0.000167824808908942	0.00279428306833388
Agaricus_10in_vs_Agrocybe_20out	ASV751	15.9197870529746	-8.14065	2.62360814300499	-3.10285	0.00191668914287796	0.020369919720586
Agaricus_10in_vs_Agrocybe_20out	ASV773	15.5607454352153	-16.8103	3.35903453249398	-5.0045	5.60063192036021e-07	2.48668057263994e-05
Agaricus_10in_vs_Agrocybe_20out	ASV776	15.4841288184158	7.52292310975484	2.25880485929201	3.33048827959083	0.000866938131975251	0.0110327540616978
Agaricus_10in_vs_Agrocybe_20out	ASV799	14.9919598325681	-8.35886	2.16259498313048	-3.8652	0.000110999697430486	0.00201615814060101
Agaricus_10in_vs_Agrocybe_20out	ASV801	13.5010620248063	7.58495065226909	1.89037904503731	4.01239670540222	6.01053818971744e-05	0.00125094326073494
Agaricus_10in_vs_Agrocybe_20out	ASV803	14.5452126230464	8.35367991454607	1.74313587712275	4.79232859823572	1.64856598245636e-06	6.09969413508854e-05
Agaricus_10in_vs_Agrocybe_20out	ASV812	14.5098882234675	6.8617690772954	2.10157695614523	3.2650572500954	0.0010944195388687	0.0131725917991546
Agaricus_10in_vs_Agrocybe_20out	ASV825	15.5674743665749	5.88990401930612	1.58390884546295	3.71858774333986	0.000200339704136197	0.0032542986086514
Agaricus_10in_vs_Agrocybe_20out	ASV826	14.3968271229203	7.23444567037175	2.4670613558245	2.93241416687587	0.00336337879024707	0.0321532575259026
Agaricus_10in_vs_Agrocybe_20out	ASV829	13.7425958356667	6.80225271280703	2.20911322957726	3.07917793517027	0.00207572666600303	0.021600530618094
Agaricus_10in_vs_Agrocybe_20out	ASV846	13.7137197857672	-18.9677	3.96994274009774	-4.77783	1.77193083099511e-06	6.43694145514225e-05
Agaricus_10in_vs_Agrocybe_20out	ASV852	15.5510244173481	-3.8691	1.00434426706643	-3.85237	0.00011698186389278	0.00207966001803765
Agaricus_10in_vs_Agrocybe_20out	ASV856	11.9419728823408	8.4424313937728	2.69736904611202	3.1298762792365	0.00174879940270806	0.0186850331904316
Agaricus_10in_vs_Agrocybe_20out	ASV862	12.0789843903525	8.07331871837517	2.13136276195827	3.7878670222039	0.000151946131710998	0.00259477240306474
Agaricus_10in_vs_Agrocybe_20out	ASV872	14.8062275244708	-7.69832	1.7868647936539	-4.30828	1.64527116169188e-05	0.000416107820387389
Agaricus_10in_vs_Agrocybe_20out	ASV876	14.7631801407099	7.11664911130407	1.44333914450536	4.93068392026668	8.19422268239697e-07	3.34123610600595e-05
Agaricus_10in_vs_Agrocybe_20out	ASV887	14.3076604749201	-8.27178	2.28409443845827	-3.62147	0.000292934909700773	0.00443396931501625
Agaricus_10in_vs_Agrocybe_20out	ASV919	14.4755671604776	-16.8638	2.80927238989802	-6.00291	1.93809317797028e-09	1.76014098617483e-07
Agaricus_10in_vs_Agrocybe_20out	ASV921	13.9529722295964	-6.44367	1.8547569638021	-3.47413	0.0005125144403537	0.00716086609669016
Agaricus_10in_vs_Agrocybe_20out	ASV930	13.1738238762675	7.42205600157067	2.05320889552155	3.61485673365219	0.00030051375919385	0.00451448489375423
Agaricus_10in_vs_Agrocybe_20out	ASV932	13.0771472099744	-7.81973	2.52442845757471	-3.09763	0.00195078076410462	0.0206225395062489
Agaricus_10in_vs_Agrocybe_20out	ASV933	11.4057977213525	8.16184258435319	2.45337237842729	3.32678506374367	0.000878541091883638	0.0111096525416678
Agaricus_10in_vs_Agrocybe_20out	ASV948	13.2383709404379	-7.29962	1.91726515365771	-3.80731	0.000140488744794285	0.00241979751809467
Agaricus_10in_vs_Agrocybe_20out	ASV949	9.94141252981692	-15.8797	4.97594671829204	-3.1913	0.00141635628385631	0.0161707420293994
Agaricus_10in_vs_Agrocybe_20out	ASV958	11.5678686046199	-7.51092	2.18206626599823	-3.44211	0.000577186890938501	0.00779202302766976
Agaricus_10in_vs_Agrocybe_20out	ASV969	10.6277864129028	-19.5848	6.55657709007607	-2.98704	0.00281692965601197	0.0284253810743026
Agaricus_10in_vs_Agrocybe_20out	ASV972	12.7017059913292	6.93097073347052	1.84678516853722	3.75299241706621	0.00017473614270775	0.00288531250520732
Agaricus_10in_vs_Agrocybe_20out	ASV982	12.5387	-4.47889	1.17426711144928	-3.8142	0.000136625809738971	0.00237372493789968
Agaricus_10in_vs_Agrocybe_20out	ASV989	11.273831824626	-6.79683	1.96609941688247	-3.45701	0.000546200411694679	0.00752626498321358
Agaricus_10in_vs_Agrocybe_20out	ASV1017	10.1413967383681	-8.36336	2.28063495194492	-3.66712	0.000245299886549683	0.00382897791661146
Agaricus_10in_vs_Agrocybe_20out	ASV1031	12.0747299572178	7.06332023609891	2.32431100775344	3.03888774459918	0.00237453315736146	0.0244552435484959
Agaricus_10in_vs_Agrocybe_20out	ASV1035	9.21403671496125	7.72499479113839	2.64143715784143	2.92454233416297	0.00344963154231349	0.0325111501016149
Agaricus_10in_vs_Agrocybe_20out	ASV1108	9.2070755366113	-17.8099	4.44177721902745	-4.00963	6.08138042254735e-05	0.00125263897775769
Agaricus_10in_vs_Agrocybe_20out	ASV1112	8.14163535573493	8.75225894463728	2.76394546886275	3.16658162877521	0.00154242049646198	0.0170262770824919
Agaricus_10in_vs_Agrocybe_20out	ASV1120	10.8962014690979	-7.36363	1.72466066251225	-4.26961	1.95815523472345e-05	0.000483011624565118
Agaricus_10in_vs_Agrocybe_20out	ASV1129	11.0911745659962	-7.14831	2.21331649664032	-3.22968	0.00123927909676667	0.0144799978674842
Agaricus_10in_vs_Agrocybe_20out	ASV1151	8.94258008648264	7.15944826642964	2.25351605484674	3.17701231860829	0.00148800715431631	0.016701658003631
Agaricus_10in_vs_Agrocybe_20out	ASV1195	9.21094447698083	-17.487	3.19227313480338	-5.47793	4.30336073983116e-08	2.45660421662361e-06
Agaricus_10in_vs_Agrocybe_20out	ASV1208	7.78477652031809	23.2077197359548	6.7691930547132	3.4284322441943	0.000607078050375683	0.00814054996409809
Agaricus_10in_vs_Agrocybe_20out	ASV1214	9.81134083831494	-8.25478	2.83904547339534	-2.90759	0.00364226727976321	0.0336909723378097
Agaricus_10in_vs_Agrocybe_20out	ASV1223	9.31386255575124	-6.64089	2.25003116789346	-2.95147	0.00316268058753886	0.0305267430623316
Agaricus_10in_vs_Agrocybe_20out	ASV1229	9.48002555246919	-6.01609	2.17123381239241	-2.77082	0.00559156793996052	0.0471390411140975
Agaricus_10in_vs_Agrocybe_20out	ASV1232	7.74715239937316	7.54604514471712	1.63231904813006	4.62289841766025	3.78415059514245e-06	0.000114556558925676
Agaricus_10in_vs_Agrocybe_20out	ASV1247	8.14319513921105	7.44663665640651	2.49938561105905	2.9793868634985	0.00288825867084396	0.0285913507593627
Agaricus_10in_vs_Agrocybe_20out	ASV1248	8.51865866851999	-7.45852	2.29668752049361	-3.24751	0.00116418036985063	0.0138454308271521
Agaricus_10in_vs_Agrocybe_20out	ASV1253	9.27432034838317	19.7575002578073	4.17502937454917	4.73230209546507	2.21987700376622e-06	7.64709354056017e-05
Agaricus_10in_vs_Agrocybe_20out	ASV1272	8.6602245766721	-7.08666	1.79577959459156	-3.94628	7.93735348196465e-05	0.00155478747617308
Agaricus_10in_vs_Agrocybe_20out	ASV1273	9.05490746944629	-17.6837	4.42892576319148	-3.99277	6.53053836767202e-05	0.00133143016924578
Agaricus_10in_vs_Agrocybe_20out	ASV1279	8.4461200112949	6.61947747426279	2.2699227931428	2.9161685561551	0.00354359003489117	0.0332398727216552
Agaricus_10in_vs_Agrocybe_20out	ASV1285	8.53001218473934	-6.19067	2.19066106447247	-2.82594	0.00471423388414667	0.0409523447848915
Agaricus_10in_vs_Agrocybe_20out	ASV1294	7.81754438053155	8.26772311939707	1.93782337129157	4.26649984817069	1.98563629894414e-05	0.00048381723479151
Agaricus_10in_vs_Agrocybe_20out	ASV1311	5.05274796685517	21.7922467014477	7.30671879686135	2.98249423678501	0.00285910031317391	0.0285913507593627
Agaricus_10in_vs_Agrocybe_20out	ASV1320	7.88322230464399	-7.25297	2.5053775364382	-2.89496	0.00379207277539246	0.034438915478337
Agaricus_10in_vs_Agrocybe_20out	ASV1365	8.15215210054946	-6.67078	2.08628727316573	-3.19744	0.00138652811661443	0.0159211676838829
Agaricus_10in_vs_Agrocybe_20out	ASV1371	8.15558503240789	-6.97181	2.39385560917188	-2.91238	0.00358689097754072	0.0334888232389082
Agaricus_10in_vs_Agrocybe_20out	ASV1377	6.65601090137739	22.8129768157691	8.00297167586618	2.85056323322549	0.00436418717954833	0.0384125373776985
Agaricus_10in_vs_Agrocybe_20out	ASV1388	8.02967394457466	-6.35263	2.20800046830568	-2.8771	0.00401352373386789	0.036121713604811
Agaricus_10in_vs_Agrocybe_20out	ASV1395	6.54731300269208	8.54653162240367	2.65831963790534	3.21501278497044	0.00130438712606727	0.0150645403345804
Agaricus_10in_vs_Agrocybe_20out	ASV1401	7.83164204057995	3.78639032197861	1.29110674436173	2.93267023699921	0.0033606062662064	0.0321532575259026
Agaricus_10in_vs_Agrocybe_20out	ASV1461	6.65093116083821	5.66950888958618	1.47220292124147	3.85103765777428	0.000117618409428556	0.00207966001803765
Agaricus_10in_vs_Agrocybe_20out	ASV1463	7.4356704265302	21.5622553755058	7.43890329190201	2.89857987520533	0.00374856813457871	0.034356142811414
Agaricus_10in_vs_Agrocybe_20out	ASV1468	7.43944862661013	-6.64962	1.81172960897601	-3.67032	0.000242250031947876	0.00382897791661146
Agaricus_10in_vs_Agrocybe_20out	ASV1531	7.1065439977369	-6.48201	1.96505774790922	-3.29864	0.000971559538712128	0.0119825676441163
Agaricus_10in_vs_Agrocybe_20out	ASV1649	6.4069758015215	-16.1076	2.97139892201322	-5.42087	5.93105320368368e-08	3.03852417973333e-06
Agaricus_10in_vs_Agrocybe_20out	ASV1662	7.03348591792105	-15.9351	5.3154903316609	-2.99785	0.00271889895381665	0.0275754320290643
Agaricus_10in_vs_Agrocybe_20out	ASV1788	5.3630416873511	5.81402849185722	2.05503475228453	2.82916310071832	0.00466699078848196	0.0407189851326941
Agaricus_10in_vs_Agrocybe_20out	ASV1838	5.02863167506436	6.76915177413022	2.0567515620314	3.29118591622438	0.00099765954589891	0.0122289802006504
Agaricus_10in_vs_Agrocybe_20out	ASV2033	4.13845351092405	5.6807411913105	1.70214282396552	3.33740571668127	0.000845644072435493	0.010900624882104
Agaricus_10in_vs_Agrocybe_20out	ASV2159	4.71382941429656	6.58257832552819	1.99516332479896	3.29926790639632	0.000969373497059667	0.0119825676441163
Agaricus_10in_vs_Clitocybe_10in	ASV2	12.6486539854158	21.8195951835528	3.80646861881985	5.73224092159144	9.91123552327981e-09	3.0215109438113e-06
Agaricus_10in_vs_Clitocybe_10in	ASV7	26.7667978721489	22.6611485628552	3.82385536883793	5.9262567165928	3.09917966188296e-09	1.10227489974304e-06
Agaricus_10in_vs_Clitocybe_10in	ASV60	130.436686964535	1.81365200951993	0.346452448320245	5.23492334464171	1.65053349546879e-07	3.9135983103671e-05
Agaricus_10in_vs_Clitocybe_10in	ASV67	123.569038487585	1.05602630394772	0.302394881489159	3.4922095861784	0.000479042205283269	0.0397945276278697
Agaricus_10in_vs_Clitocybe_10in	ASV146	71.3359451449841	-1.35706	0.377729954094316	-3.59266	0.000327316873121545	0.0332450591066624
Agaricus_10in_vs_Clitocybe_10in	ASV151	70.5572663813641	-16.9447	2.64539244181581	-6.40536	1.50018388645434e-10	6.40278482738711e-08
Agaricus_10in_vs_Clitocybe_10in	ASV219	54.4323523782439	-1.10869	0.28130011841841	-3.94129	8.10444159534276e-05	0.00960826575803414
Agaricus_10in_vs_Clitocybe_10in	ASV233	55.9830493001996	-16.9447	2.05612569700122	-8.24108	1.70659512719598e-16	9.10468500359057e-14
Agaricus_10in_vs_Clitocybe_10in	ASV263	43.5381520736005	-16.0603	1.85035052414944	-8.67961	3.97138809529665e-18	2.82498073178768e-15
Agaricus_10in_vs_Clitocybe_10in	ASV302	43.203495175076	-17.368	1.62836816056464	-10.6659	1.47017059788085e-26	3.13734405587773e-23
Agaricus_10in_vs_Clitocybe_10in	ASV380	33.6765366006634	-3.62192	0.881871203793971	-4.10708	4.00690559963673e-05	0.00502984502919105
Agaricus_10in_vs_Clitocybe_10in	ASV426	31.1988375466036	-6.67351	1.89000547958442	-3.53095	0.000414077531523586	0.0368183938446388
Agaricus_10in_vs_Clitocybe_10in	ASV467	28.9665642013118	7.08850998062305	2.03167804590975	3.48899275399165	0.000484844291623529	0.0397945276278697
Agaricus_10in_vs_Clitocybe_10in	ASV507	22.9617888751806	-9.17179	1.8773820633114	-4.88541	1.03212710140155e-06	0.000183546602865909
Agaricus_10in_vs_Clitocybe_10in	ASV537	21.891464229954	-15.2718	2.91658841102381	-5.23617	1.63943606314236e-07	3.9135983103671e-05
Agaricus_10in_vs_Clitocybe_10in	ASV656	20.4815833001807	-17.0599	1.71293044767018	-9.95946	2.29311617471787e-23	2.44675495842397e-20
Agaricus_10in_vs_Clitocybe_10in	ASV664	21.0196312824745	-7.14152	1.59608567951702	-4.4744	7.66271828922401e-06	0.0010901493886136
Agaricus_10in_vs_Clitocybe_10in	ASV689	19.0656461329992	6.30598030170347	1.34018777383118	4.70529609718541	2.53497759211501e-06	0.000416126321659495
Agaricus_10in_vs_Clitocybe_10in	ASV703	18.8719940093411	-15.8117	3.73763049608708	-4.23041	2.3326866901547e-05	0.00311122087299383
Agaricus_10in_vs_Clitocybe_10in	ASV708	18.1944493758293	5.31202	1.54622	3.43548911394368	0.000591485226279814	0.0450796240314687
Agaricus_10in_vs_Clitocybe_10in	ASV949	9.94141252981692	-18.6963	4.96992475899794	-3.76189	0.000168634023600975	0.017993250318224
Agaricus_10in_vs_Clitocybe_10in	ASV989	11.273831824626	-7.01385	1.9652006466719	-3.56903	0.000358311321205827	0.0332450591066624
Agaricus_10in_vs_Clitocybe_10in	ASV1108	9.2070755366113	-15.9126	4.44780186407066	-3.57762	0.000346732288294859	0.0332450591066624
Agaricus_10in_vs_Clitocybe_10in	ASV1195	9.21094447698083	-16.2412	3.19850784486617	-5.07776	3.81914811404222e-07	7.4091473412419e-05
Agaricus_10in_vs_Clitocybe_10in	ASV1272	8.6602245766721	-6.96239	1.7960967840884	-3.8764	0.000106014281930033	0.0119070777704574
Agaricus_10in_vs_Clitocybe_10in	ASV1649	6.4069758015215	-15.4093	2.97647607946592	-5.17703	2.25443158577249e-07	4.81095700403849e-05
Agaricus_10in_vs_Clitocybe_10in	ASV1717	5.21030447172922	-17.5252	3.90369487915642	-4.4894	7.14244507065215e-06	0.00108871269862655
Agaricus_10in_vs_Clitocybe_10on	ASV2	12.6486539854158	20.9617083904994	3.80646861881985	5.50686488964102	3.65280387882809e-08	9.71124002642725e-06
Agaricus_10in_vs_Clitocybe_10on	ASV34	24.5852507815586	24.2635086937744	4.27123206562617	5.68068143359411	1.34159152333e-08	4.99340364983427e-06
Agaricus_10in_vs_Clitocybe_10on	ASV60	130.436686964535	2.59879657707419	0.35092354520429	7.40559193758656	1.30566745574298e-13	6.07461783784421e-11
Agaricus_10in_vs_Clitocybe_10on	ASV67	123.569038487585	1.2670916109453	0.304979128598411	4.15468303279787	3.25738779591232e-05	0.0035658815812899
Agaricus_10in_vs_Clitocybe_10on	ASV78	42.1654118215209	1.07756093535795	0.313436749218721	3.43788958392373	0.000586266704255935	0.0363680778873432
Agaricus_10in_vs_Clitocybe_10on	ASV87	113.195163043598	-1.26721	0.366552936259868	-3.45711	0.000545997964864052	0.0363680778873432
Agaricus_10in_vs_Clitocybe_10on	ASV146	71.3359451449841	-1.31013	0.380962653336427	-3.439	0.000583862548597565	0.0363680778873432
Agaricus_10in_vs_Clitocybe_10on	ASV187	65.9017935359849	7.50403630414861	1.50824663970588	4.97533765804509	6.51340021944585e-07	9.47281912418764e-05
Agaricus_10in_vs_Clitocybe_10on	ASV189	63.8199438175617	-1.88464	0.544490655400391	-3.46129	0.000537597678475059	0.0363680778873432
Agaricus_10in_vs_Clitocybe_10on	ASV225	53.4325140766591	1.69319929047219	0.473560358383418	3.5754666971117	0.000349603679317938	0.0282874977048123
Agaricus_10in_vs_Clitocybe_10on	ASV227	55.0737830620602	5.5796972751262	1.62078847673492	3.44258202425433	0.000576189101154706	0.0363680778873432
Agaricus_10in_vs_Clitocybe_10on	ASV233	55.9830493001996	-18.5143	2.0513213305992	-9.02555	1.7879711808732e-19	1.10913812253501e-16
Agaricus_10in_vs_Clitocybe_10on	ASV252	47.6073192555933	1.2296759027028	0.335324707719663	3.66711988229282	0.000245297809132306	0.0207499646725101
Agaricus_10in_vs_Clitocybe_10on	ASV258	46.2623221022691	6.15798660580161	1.75426052505978	3.51030335450988	0.000447595737874136	0.034707319507657
Agaricus_10in_vs_Clitocybe_10on	ASV302	43.203495175076	-16.1744	1.64785494864157	-9.81543	9.66283101920646e-23	1.79825285267432e-19
Agaricus_10in_vs_Clitocybe_10on	ASV321	39.7072180104391	6.93730179645695	2.05734656138665	3.37196558259062	0.000746337744059744	0.0385815150470884
Agaricus_10in_vs_Clitocybe_10on	ASV380	33.6765366006634	-4.02507	0.882514290248846	-4.56092	5.0930888416118e-06	0.00063188255561597
Agaricus_10in_vs_Clitocybe_10on	ASV423	29.4408205675751	6.57965490594401	1.70624121608332	3.85622785566488	0.000115150161431061	0.0119052472457336
Agaricus_10in_vs_Clitocybe_10on	ASV491	26.6302005033047	6.81288637877785	1.3701753394928	4.97227338896625	6.61722990942715e-07	9.47281912418764e-05
Agaricus_10in_vs_Clitocybe_10on	ASV507	22.9617888751806	-7.86028	1.88021886326865	-4.18051	2.9085328967366e-05	0.00338298732551675
Agaricus_10in_vs_Clitocybe_10on	ASV582	23.6842208217496	-5.86565	1.54551983675193	-3.79526	0.000147488035013451	0.0137237616580016
Agaricus_10in_vs_Clitocybe_10on	ASV639	19.7045541322985	6.54860804399113	1.88529882925401	3.47351196657898	0.000513694455956236	0.0363680778873432
Agaricus_10in_vs_Clitocybe_10on	ASV644	21.7250319224138	-7.79753	2.29451427514898	-3.39834	0.000677970809372207	0.0385815150470884
Agaricus_10in_vs_Clitocybe_10on	ASV655	16.3350039945662	7.61137109970588	2.24867011076899	3.38483224518111	0.000712217672584199	0.0385815150470884
Agaricus_10in_vs_Clitocybe_10on	ASV656	20.4815833001807	-16.1078	1.73148923109217	-9.30287	1.36706222877361e-20	1.27205140387384e-17
Agaricus_10in_vs_Clitocybe_10on	ASV664	21.0196312824745	-5.45607	1.61513318467981	-3.37809	0.000729911458104048	0.0385815150470884
Agaricus_10in_vs_Clitocybe_10on	ASV678	21.6702638231174	18.5655023426672	3.7245841481112	4.98458394397723	6.20952831728398e-07	9.47281912418764e-05
Agaricus_10in_vs_Clitocybe_10on	ASV685	17.1155079884593	19.440258997003	3.64702874636136	5.33043755588671	9.79764180818339e-08	2.02593460055881e-05
Agaricus_10in_vs_Clitocybe_10on	ASV702	20.9726355868581	5.29493778913602	1.56608171983813	3.38100989371314	0.000722199424365196	0.0385815150470884
Agaricus_10in_vs_Clitocybe_10on	ASV919	14.4755671604776	-15.6018	2.81314887492399	-5.54603	2.92230780489477e-08	9.06402470818194e-06
Agaricus_10in_vs_Clitocybe_10on	ASV1108	9.2070755366113	-16.5228	4.44733890585529	-3.71521	0.000203031960843869	0.0179924990062115
Agaricus_10in_vs_Clitocybe_10on	ASV1195	9.21094447698083	-17.4487	3.19437975328839	-5.46233	4.69936897209552e-08	1.09319070713372e-05
Agaricus_10in_vs_Clitocybe_10on	ASV1273	9.05490746944629	-16.9742	4.43394184669537	-3.82823	0.00012906688858564	0.0126417620872566
Agaricus_10in_vs_Clitocybe_10on	ASV1360	8.16333782561875	5.97677693178137	1.76655204589767	3.38330078961488	0.000716201450062334	0.0385815150470884
Agaricus_10in_vs_Clitocybe_10on	ASV1649	6.4069758015215	-15.0498	2.98812979370597	-5.03654	4.74027361580954e-07	8.82164919902156e-05
Agaricus_10in_vs_Clitocybe_10on	ASV1717	5.21030447172922	-18.9134	3.90210610905446	-4.84696	1.25364787777294e-06	0.000166645621466818
Agaricus_10in_vs_Clitocybe_10out	ASV3	50.3131038300473	24.7567136102281	3.23032691385156	7.66384154621378	1.80452506951265e-14	5.18199449128383e-12
Agaricus_10in_vs_Clitocybe_10out	ASV4	12.481012210393	23.2547843787833	5.81256879328625	4.00077576813258	6.31351630701827e-05	0.00518008980809165
Agaricus_10in_vs_Clitocybe_10out	ASV17	366.131775645819	-1.07697	0.289370874961591	-3.72175	0.000197847003330649	0.0136356154695484
Agaricus_10in_vs_Clitocybe_10out	ASV26	275.497579453174	-1.25057	0.348135099647341	-3.5922	0.000327896519411765	0.0194815759636714
Agaricus_10in_vs_Clitocybe_10out	ASV49	174.762164047192	-1.73084	0.495685065917385	-3.49182	0.000479744761159279	0.0243117712787482
Agaricus_10in_vs_Clitocybe_10out	ASV53	157.162337354274	-1.79676	0.511605654533143	-3.512	0.000444746572040823	0.0239339090099476
Agaricus_10in_vs_Clitocybe_10out	ASV60	130.436686964535	2.89313607046435	0.351259634787221	8.23646039550459	1.77380365397417e-16	6.11252739159498e-14
Agaricus_10in_vs_Clitocybe_10out	ASV67	123.569038487585	1.38275255124703	0.304487299973055	4.54124868711894	5.59220194790836e-06	0.000602210247265381
Agaricus_10in_vs_Clitocybe_10out	ASV78	42.1654118215209	1.48292877818914	0.315871435624297	4.69472263377738	2.6696871231224e-06	0.000328562208081421
Agaricus_10in_vs_Clitocybe_10out	ASV87	113.195163043598	-1.80339	0.363920262446139	-4.95544	7.21652740376125e-07	0.000103617305972339
Agaricus_10in_vs_Clitocybe_10out	ASV138	73.011021300751	1.33527658568296	0.381076647093474	3.50395805113565	0.000458397560840551	0.0239339090099476
Agaricus_10in_vs_Clitocybe_10out	ASV151	70.5572663813641	-17.3558	2.64480842545031	-6.5622	5.30185966328015e-11	1.14188802497896e-08
Agaricus_10in_vs_Clitocybe_10out	ASV233	55.9830493001996	-18.2312	2.0514910945038	-8.88682	6.28831679199309e-19	3.61158994420137e-16
Agaricus_10in_vs_Clitocybe_10out	ASV263	43.5381520736005	-16.2889	1.85073986445206	-8.8013	1.35236225723159e-18	5.82530042302505e-16
Agaricus_10in_vs_Clitocybe_10out	ASV302	43.203495175076	-17.2135	1.63150577376289	-10.5507	5.04267209310707e-26	8.68852401642347e-23
Agaricus_10in_vs_Clitocybe_10out	ASV380	33.6765366006634	-3.80365	0.882466359870249	-4.31025	1.63072767748783e-05	0.00147881252016397
Agaricus_10in_vs_Clitocybe_10out	ASV409	31.3151689356918	7.18858611789685	2.0439234570345	3.51705250661718	0.000436367452845242	0.0239339090099476
Agaricus_10in_vs_Clitocybe_10out	ASV426	31.1988375466036	-7.18434	1.88915433038753	-3.80294	0.000142989339175478	0.0107117665825804
Agaricus_10in_vs_Clitocybe_10out	ASV499	27.3898746228207	-16.6808	2.30304053127204	-7.24296	4.39003361030843e-13	1.08057541579449e-10
Agaricus_10in_vs_Clitocybe_10out	ASV507	22.9617888751806	-6.98259	1.88244487840875	-3.70932	0.000207815198667524	0.0137717533578517
Agaricus_10in_vs_Clitocybe_10out	ASV511	24.1434417299434	-6.3617	1.85108097881732	-3.43675	0.000588737412868252	0.0289827017820571
Agaricus_10in_vs_Clitocybe_10out	ASV537	21.891464229954	-17.0427	2.90588974087636	-5.86487	4.49498139904914e-09	8.60539216729074e-07
Agaricus_10in_vs_Clitocybe_10out	ASV582	23.6842208217496	-5.53327	1.54690779163537	-3.57699	0.000347573381961004	0.0199622979039603
Agaricus_10in_vs_Clitocybe_10out	ASV626	21.4182613822001	-17.3743	3.90548736262842	-4.44868	8.63998974539177e-06	0.000827039018406113
Agaricus_10in_vs_Clitocybe_10out	ASV629	19.8584575854676	-16.555	3.3264425048631	-4.97679	6.46483347674452e-07	0.000101262800731189
Agaricus_10in_vs_Clitocybe_10out	ASV656	20.4815833001807	-17.4036	1.71259089585677	-10.1621	2.92585560899996e-24	2.52062460715347e-21
Agaricus_10in_vs_Clitocybe_10out	ASV664	21.0196312824745	-7.15295	1.59724174218981	-4.47831	7.52353064815802e-06	0.000762531959222134
Agaricus_10in_vs_Clitocybe_10out	ASV668	10.1379007835186	8.15168742620712	2.13110456624965	3.82509969492139	0.000130719177377254	0.010237688300955
Agaricus_10in_vs_Clitocybe_10out	ASV703	18.8719940093411	-17.0777	3.73089018298204	-4.57737	4.70864209891958e-06	0.000540866022429229
Agaricus_10in_vs_Clitocybe_10out	ASV921	13.9529722295964	-6.81718	1.85419442519672	-3.67662	0.000236340497110205	0.015082025056329
Agaricus_10in_vs_Clitocybe_10out	ASV948	13.2383709404379	-6.97408	1.91929400530708	-3.63367	0.000279416039458434	0.0171940655709601
Agaricus_10in_vs_Clitocybe_10out	ASV989	11.273831824626	-6.50074	1.96873298135413	-3.30199	0.000960006021910144	0.0459469548819772
Agaricus_10in_vs_Clitocybe_10out	ASV1195	9.21094447698083	-15.6384	3.20798759087606	-4.87484	1.08896389850086e-06	0.000144329599778229
Agaricus_10in_vs_Clitocybe_10out	ASV1273	9.05490746944629	-16.715	4.43412254746543	-3.76963	0.000163491114387748	0.011737299587087
Agaricus_10in_vs_Clitocybe_10out	ASV1649	6.4069758015215	-17.2835	2.96730105279102	-5.82466	5.72283872782702e-09	9.86045112804596e-07
Agaricus_10in_vs_Clitocybe_10out	ASV1717	5.21030447172922	-16.615	3.90832293368586	-4.25118	2.1264754697665e-05	0.00183195861720384
Agaricus_10in_vs_Clitocybe_20in	ASV4	12.481012210393	22.9951965350851	5.81256879328624	3.95611602251409	7.61781741660511e-05	0.00177209477653776
Agaricus_10in_vs_Clitocybe_20in	ASV5	74.4392696356654	26.1962170651756	8.65285849596913	3.02746393892595	0.00246615136879062	0.0310097984347893
Agaricus_10in_vs_Clitocybe_20in	ASV8	490.65893658613	-1.67911	0.312647377769609	-5.37061	7.84690848897848e-08	5.61657565307267e-06
Agaricus_10in_vs_Clitocybe_20in	ASV9	463.751631881194	-1.42416	0.342147261891785	-4.1624	3.14913785127777e-05	0.000915710240816865
Agaricus_10in_vs_Clitocybe_20in	ASV10	432.125759971718	-2.07745	0.277458811415571	-7.4874	7.02494543852262e-14	1.30734234610906e-11
Agaricus_10in_vs_Clitocybe_20in	ASV17	366.131775645819	-1.99088	0.288186771651434	-6.90829	4.90513241927894e-12	6.52032245162722e-10
Agaricus_10in_vs_Clitocybe_20in	ASV18	351.682567582373	-1.60134	0.327465816194247	-4.8901	1.00787144565037e-06	4.80935579578292e-05
Agaricus_10in_vs_Clitocybe_20in	ASV19	345.086	-1.36601	0.28646248065071	-4.76854	1.85566889952958e-06	7.29970699347447e-05
Agaricus_10in_vs_Clitocybe_20in	ASV23	314.14164412916	-1.5908	0.361992102125989	-4.39457	1.1098983655843e-05	0.000362372080412698
Agaricus_10in_vs_Clitocybe_20in	ASV24	300.264688704218	-1.00497	0.261047069762022	-3.84976	0.000118234100922454	0.00252406301732223
Agaricus_10in_vs_Clitocybe_20in	ASV25	278.315226885279	-1.33988	0.362660698968877	-3.69458	0.000220250381873817	0.00418250980272626
Agaricus_10in_vs_Clitocybe_20in	ASV26	275.497579453174	-2.14778	0.34679412637404	-6.19323	5.89443850591386e-10	7.3130333730038e-08
Agaricus_10in_vs_Clitocybe_20in	ASV27	276.533851648786	-1.4571	0.284320713866112	-5.12484	2.97797112697183e-07	1.67939523251351e-05
Agaricus_10in_vs_Clitocybe_20in	ASV28	256.929704221146	-1.99671	0.415000628326572	-4.81135	1.49914444937483e-06	6.48815772159665e-05
Agaricus_10in_vs_Clitocybe_20in	ASV30	256.968163318045	-1.70344	0.351694606689773	-4.84351	1.27567434945956e-06	5.79031698620548e-05
Agaricus_10in_vs_Clitocybe_20in	ASV32	257.962059629875	-1.59484	0.298426759769606	-5.34415	9.0844066780256e-08	6.2615114177058e-06
Agaricus_10in_vs_Clitocybe_20in	ASV33	246.353473273241	-1.55827	0.326982394640837	-4.76562	1.88278310417396e-06	7.29970699347447e-05
Agaricus_10in_vs_Clitocybe_20in	ASV38	222.077595397785	-1.38337	0.313252221764884	-4.41614	1.00479190201565e-05	0.000333913880294842
Agaricus_10in_vs_Clitocybe_20in	ASV39	201.120628600472	-1.1764	0.344134427891449	-3.41842	0.000629847641305523	0.00984997025604688
Agaricus_10in_vs_Clitocybe_20in	ASV49	174.762164047192	-2.13029	0.495213696457224	-4.30175	1.69451658212455e-05	0.000516966452349802
Agaricus_10in_vs_Clitocybe_20in	ASV51	163.844200900736	-2.08502	0.293059085963092	-7.11467	1.12183152547974e-12	1.60594497609061e-10
Agaricus_10in_vs_Clitocybe_20in	ASV53	157.162337354274	-3.78988	0.507793098039559	-7.46343	8.42964601499001e-14	1.42614283944513e-11
Agaricus_10in_vs_Clitocybe_20in	ASV57	151.112249228857	-2.41887	0.408942356868362	-5.91493	3.32007104120184e-09	3.43258455982035e-07
Agaricus_10in_vs_Clitocybe_20in	ASV60	130.436686964535	3.04986428056629	0.352674505110797	8.64781614879743	5.24943131862768e-18	1.95383833679322e-15
Agaricus_10in_vs_Clitocybe_20in	ASV62	17.5271875009027	7.82424591544979	2.21750459379466	3.52840122060839	0.0004180779494834	0.00720410244433895
Agaricus_10in_vs_Clitocybe_20in	ASV63	141.554753288118	-1.10891	0.279898805208311	-3.96182	7.43820687757061e-05	0.00177144449345182
Agaricus_10in_vs_Clitocybe_20in	ASV67	123.569038487585	2.35163421555153	0.310830104337395	7.56565783923847	3.85906612271986e-14	7.97969117153517e-12
Agaricus_10in_vs_Clitocybe_20in	ASV69	130.441391561939	-1.43292	0.34794369687141	-4.11825	3.81764522969774e-05	0.00106567226630906
Agaricus_10in_vs_Clitocybe_20in	ASV70	129.999457531037	-1.58675	0.391034070411166	-4.05783	4.95299811084304e-05	0.00126267527181903
Agaricus_10in_vs_Clitocybe_20in	ASV71	121.854948824352	-1.4061	0.40209979949424	-3.4969	0.000470706541191368	0.00796349884688305
Agaricus_10in_vs_Clitocybe_20in	ASV75	110.770413468137	1.46361887577722	0.379518745772927	3.85651273376869	0.000115016109210313	0.00248889510744643
Agaricus_10in_vs_Clitocybe_20in	ASV76	120.42811420932	-2.02508	0.367039345622821	-5.51733	3.44183557558972e-08	2.66885666923853e-06
Agaricus_10in_vs_Clitocybe_20in	ASV78	42.1654118215209	1.83291734391675	0.323528418254127	5.66539827879051	1.46683422629093e-08	1.29989452148925e-06
Agaricus_10in_vs_Clitocybe_20in	ASV87	113.195163043598	-1.59252	0.364771458591933	-4.3658	1.26657700424077e-05	0.000406396518084841
Agaricus_10in_vs_Clitocybe_20in	ASV92	105.956815448072	-1.06686	0.37240692068738	-2.86477	0.00417307298072714	0.0437592949221169
Agaricus_10in_vs_Clitocybe_20in	ASV101	103.206533077938	-1.18692	0.29199735863273	-4.06482	4.8069784345525e-05	0.00124247039815308
Agaricus_10in_vs_Clitocybe_20in	ASV102	105.535189646074	-1.9639	0.609581858302371	-3.22172	0.00127424535227656	0.0181020656533334
Agaricus_10in_vs_Clitocybe_20in	ASV114	90.2440654301752	-2.08513	0.579611828976854	-3.59746	0.000321336815679523	0.00580590110659798
Agaricus_10in_vs_Clitocybe_20in	ASV131	85.2235345045333	-1.74511	0.386696874449095	-4.51286	6.39583680603856e-06	0.00021951163798227
Agaricus_10in_vs_Clitocybe_20in	ASV132	82.200644175757	-1.40724	0.362525925672222	-3.88175	0.000103706951427695	0.00227057219537577
Agaricus_10in_vs_Clitocybe_20in	ASV138	73.011021300751	1.3266815901363	0.381571245083787	3.47689090105567	0.000507264182218802	0.00850467246044315
Agaricus_10in_vs_Clitocybe_20in	ASV143	76.2957756135241	-3.38664	1.0502606913296	-3.22457	0.00126163482576865	0.0181020656533334
Agaricus_10in_vs_Clitocybe_20in	ASV146	71.3359451449841	-1.77178	0.377563462897907	-4.69266	2.69676540670285e-06	0.00010037360843748
Agaricus_10in_vs_Clitocybe_20in	ASV147	77.7657431662068	-2.14863	0.372594173152121	-5.76667	8.08543014011167e-09	7.52349274537391e-07
Agaricus_10in_vs_Clitocybe_20in	ASV151	70.5572663813641	-20.8885	2.63833648956835	-7.91728	2.42760103289186e-15	5.64720690276468e-13
Agaricus_10in_vs_Clitocybe_20in	ASV154	67.6691697838613	22.7917365393231	2.68343209480645	8.49350225162563	2.0050158503012e-17	6.21889082901755e-15
Agaricus_10in_vs_Clitocybe_20in	ASV161	69.5216280382901	-1.25469	0.261960024363329	-4.78962	1.67097642298997e-06	6.92781201813754e-05
Agaricus_10in_vs_Clitocybe_20in	ASV165	66.4486901350719	-1.9181	0.478080088535648	-4.0121	6.01819269549279e-05	0.00149331421417494
Agaricus_10in_vs_Clitocybe_20in	ASV167	69.4475	-2.26707	0.572607357056546	-3.95921	7.51983422797923e-05	0.00177144449345182
Agaricus_10in_vs_Clitocybe_20in	ASV173	67.0001821130773	-1.50904	0.538787952109814	-2.8008	0.00509763495056838	0.0496685792827631
Agaricus_10in_vs_Clitocybe_20in	ASV181	66.0097418010335	-2.01012	0.358495630286551	-5.60711	2.05735162373053e-08	1.74033244171023e-06
Agaricus_10in_vs_Clitocybe_20in	ASV189	63.8199438175617	-2.91523	0.539019801146534	-5.40839	6.35924287327795e-08	4.7338203948681e-06
Agaricus_10in_vs_Clitocybe_20in	ASV194	60.1938090789856	-1.6797	0.468851866842108	-3.58258	0.000340218629635085	0.00600623430481996
Agaricus_10in_vs_Clitocybe_20in	ASV202	53.9607350090251	9.61049067095146	1.64163946808013	5.85420298294289	4.79302948947196e-09	4.6946462525828e-07
Agaricus_10in_vs_Clitocybe_20in	ASV208	61.8637031438108	-2.00285	0.431538164907868	-4.6412	3.46393529155228e-06	0.000126399677991741
Agaricus_10in_vs_Clitocybe_20in	ASV218	54.4615402677904	-1.25634	0.421716295704129	-2.9791	0.00289091778126999	0.034275462099507
Agaricus_10in_vs_Clitocybe_20in	ASV220	55.8820237039215	-1.35188	0.419510609373214	-3.22252	0.00127068056104172	0.0181020656533334
Agaricus_10in_vs_Clitocybe_20in	ASV233	55.9830493001996	-20.6315	2.04772020699219	-10.0754	7.0998403620515e-24	3.30320072844446e-21
Agaricus_10in_vs_Clitocybe_20in	ASV236	51.2245313412352	-1.30589	0.32263697845874	-4.04754	5.1759038851e-05	0.00130166988245555
Agaricus_10in_vs_Clitocybe_20in	ASV237	51.8678297836763	-3.19111	0.873223550857912	-3.6544	0.000257787352527236	0.00474992339656619
Agaricus_10in_vs_Clitocybe_20in	ASV238	53.4285897303568	-1.66118	0.592982504398529	-2.8014	0.00508817545965939	0.0496685792827631
Agaricus_10in_vs_Clitocybe_20in	ASV239	48.8433894822818	-2.9384	0.764443920028383	-3.84383	0.000121126658000995	0.00253277202853766
Agaricus_10in_vs_Clitocybe_20in	ASV247	52.3286642030451	-1.31969	0.336499966941463	-3.9218	8.78883217629538e-05	0.0020192613185291
Agaricus_10in_vs_Clitocybe_20in	ASV254	44.3325919779957	1.90362453284273	0.658713757020468	2.88991160812143	0.00385350162345086	0.041780111445033
Agaricus_10in_vs_Clitocybe_20in	ASV255	48.6247946752077	-9.42486	1.93900995299255	-4.86066	1.16997184856947e-06	5.44329402546945e-05
Agaricus_10in_vs_Clitocybe_20in	ASV263	43.5381520736005	-18.6126	1.84406195457023	-10.0932	5.91820142183055e-24	3.30320072844446e-21
Agaricus_10in_vs_Clitocybe_20in	ASV276	47.2355676257896	-4.34673	1.50853814872374	-2.88142	0.00395887100597312	0.0425864678735028
Agaricus_10in_vs_Clitocybe_20in	ASV277	46.4203621157719	-2.96675	0.598387155124035	-4.95791	7.1253862817185e-07	3.68342885285503e-05
Agaricus_10in_vs_Clitocybe_20in	ASV279	44.7967446701382	-3.55176	0.923146755484238	-3.84745	0.000119353866482728	0.00252406301732223
Agaricus_10in_vs_Clitocybe_20in	ASV284	48.7001972050949	-2.6209	0.52793195160053	-4.96447	6.88900859506229e-07	3.66298428440312e-05
Agaricus_10in_vs_Clitocybe_20in	ASV295	45.3354589354352	-1.28784	0.36376129267297	-3.54035	0.000399590281015483	0.0069498832987833
Agaricus_10in_vs_Clitocybe_20in	ASV300	44.8829525758026	-2.00602	0.410132077447004	-4.89115	1.00247808246296e-06	4.80935579578292e-05
Agaricus_10in_vs_Clitocybe_20in	ASV301	43.8265891420637	-2.18883	0.685582384450295	-3.19265	0.00140972730075983	0.0197219840116297
Agaricus_10in_vs_Clitocybe_20in	ASV302	43.203495175076	-19.7808	1.62187022335232	-12.1963	3.2535630841878e-34	6.05488089967349e-31
Agaricus_10in_vs_Clitocybe_20in	ASV325	40.479957492839	-1.36797	0.469224444871283	-2.91538	0.00355260788839964	0.0395892411994715
Agaricus_10in_vs_Clitocybe_20in	ASV331	39.8653306061288	-1.46909	0.461016213331752	-3.18663	0.00143942089211423	0.0198426835572191
Agaricus_10in_vs_Clitocybe_20in	ASV357	33.2289425269735	7.77371082514849	1.07075168107698	7.26005007746483	3.86947040975223e-13	6.00090369379076e-11
Agaricus_10in_vs_Clitocybe_20in	ASV361	38.0648844439592	-3.51727	0.960027906134501	-3.66372	0.000248580697106766	0.00462608677315691
Agaricus_10in_vs_Clitocybe_20in	ASV376	37.4356247999878	-3.38189	1.11776942449035	-3.02557	0.00248166840483491	0.0310097984347893
Agaricus_10in_vs_Clitocybe_20in	ASV378	38.5447761775989	-8.74623	2.24889810099307	-3.88912	0.000100609839000799	0.00222898702833914
Agaricus_10in_vs_Clitocybe_20in	ASV380	33.6765366006634	-3.54037	0.884585336213808	-4.0023	6.27301224263382e-05	0.00153606260309757
Agaricus_10in_vs_Clitocybe_20in	ASV385	32.4607689953179	5.42922990579047	1.59408989932104	3.40584926113822	0.000659585863917673	0.0102290774395899
Agaricus_10in_vs_Clitocybe_20in	ASV390	26.3364700071998	8.72499948776932	2.86753985886916	3.04267766698458	0.00234483352492713	0.0298885971910232
Agaricus_10in_vs_Clitocybe_20in	ASV409	31.3151689356918	7.07757747069253	2.0439234570345	3.46274095849033	0.000534702906044651	0.00876605391849696
Agaricus_10in_vs_Clitocybe_20in	ASV415	26.710638201832	6.46728393813947	1.71695348589801	3.76672052636121	0.00016540598200976	0.0032402161317912
Agaricus_10in_vs_Clitocybe_20in	ASV419	31.5697409641691	-2.99923	0.688121411230837	-4.35858	1.30910016623555e-05	0.000412921255824468
Agaricus_10in_vs_Clitocybe_20in	ASV422	28.803275981844	2.15211649860874	0.651067502127363	3.30551976803741	0.000948004165007407	0.0141138860086303
Agaricus_10in_vs_Clitocybe_20in	ASV426	31.1988375466036	-8.56558	1.88598416160933	-4.5417	5.58013069797935e-06	0.000199704292864222
Agaricus_10in_vs_Clitocybe_20in	ASV428	29.4391960424307	2.11113621430404	0.635948166016601	3.31966711615444	0.000901248443474472	0.0135288032205624
Agaricus_10in_vs_Clitocybe_20in	ASV429	29.3088419752359	2.91854899835821	0.978722341800931	2.98199895282643	0.00286372978415995	0.034275462099507
Agaricus_10in_vs_Clitocybe_20in	ASV437	32.0469528101412	-2.12879	0.573225436510688	-3.71371	0.000204243137073026	0.00395933831346773
Agaricus_10in_vs_Clitocybe_20in	ASV444	7.3233734922711	6.93305093726184	2.44467720928856	2.83597806324684	0.00456855838696807	0.0464594926674731
Agaricus_10in_vs_Clitocybe_20in	ASV448	32.5923177065457	-9.27264	2.18189822969732	-4.24981	2.13956119732177e-05	0.000642213449712227
Agaricus_10in_vs_Clitocybe_20in	ASV473	27.6203417598098	-3.35163	0.903425699168103	-3.70991	0.00020733371970633	0.00397781497292248
Agaricus_10in_vs_Clitocybe_20in	ASV492	27.891118415523	-1.83138	0.528935708893722	-3.46239	0.000535391003463769	0.00876605391849696
Agaricus_10in_vs_Clitocybe_20in	ASV493	27.5758544674034	-1.01717	0.351762797892357	-2.89164	0.00383236267980739	0.041780111445033
Agaricus_10in_vs_Clitocybe_20in	ASV499	27.3898746228207	-18.9823	2.29638111293945	-8.26618	1.38317724903057e-16	3.67727551492269e-14
Agaricus_10in_vs_Clitocybe_20in	ASV502	26.879140954768	-2.1054	0.695899152074942	-3.02543	0.00248278343190951	0.0310097984347893
Agaricus_10in_vs_Clitocybe_20in	ASV507	22.9617888751806	-5.78766	1.89117058736467	-3.06036	0.00221070782913662	0.0283732915174017
Agaricus_10in_vs_Clitocybe_20in	ASV508	24.9172013391224	1.93965685219634	0.6810889068184	2.84787614770756	0.00440120490266865	0.0455035684659242
Agaricus_10in_vs_Clitocybe_20in	ASV511	24.1434417299434	-8.31649	1.84407372966692	-4.50985	6.48744765664957e-06	0.00021951163798227
Agaricus_10in_vs_Clitocybe_20in	ASV524	26.7371843022907	-8.34156	2.2737703803285	-3.6686	0.000243879870459834	0.00458444887803789
Agaricus_10in_vs_Clitocybe_20in	ASV537	21.891464229954	-17.3243	2.90510456191493	-5.9634	2.47043092247715e-09	2.87341996670623e-07
Agaricus_10in_vs_Clitocybe_20in	ASV558	20.8660236779139	6.9133105673362	1.73568018912693	3.98305552523112	6.80348519653257e-05	0.00164432285074638
Agaricus_10in_vs_Clitocybe_20in	ASV567	24.135118920899	-8.50123	2.07244201721212	-4.10203	4.09534871139106e-05	0.00110455709447808
Agaricus_10in_vs_Clitocybe_20in	ASV582	23.6842208217496	-8.5228	1.52913773311725	-5.5736	2.49534626148098e-08	2.01906060548526e-06
Agaricus_10in_vs_Clitocybe_20in	ASV626	21.4182613822001	-17.7015	3.90500235351387	-4.53302	5.81460075010229e-06	0.000204169282942271
Agaricus_10in_vs_Clitocybe_20in	ASV629	19.8584575854676	-19.6497	3.31709990848093	-5.92376	3.14663969112395e-09	3.43258455982035e-07
Agaricus_10in_vs_Clitocybe_20in	ASV640	20.6630763656687	1.96704697873356	0.669699426081464	2.93720869710627	0.0033118114835569	0.0380449454993789
Agaricus_10in_vs_Clitocybe_20in	ASV644	21.7250319224138	-6.77671	2.29730457218249	-2.94985	0.00317925739353109	0.0367490559587663
Agaricus_10in_vs_Clitocybe_20in	ASV650	20.7803742668364	-1.64389	0.561442318870437	-2.92798	0.00341171960540754	0.0384800617312935
Agaricus_10in_vs_Clitocybe_20in	ASV654	19.4182678152985	8.45872551273659	1.63003251592197	5.18929863675279	2.11087629893023e-07	1.30944693076972e-05
Agaricus_10in_vs_Clitocybe_20in	ASV656	20.4815833001807	-19.058	1.70584149689775	-11.1722	5.57664441197398e-29	5.18906762534179e-26
Agaricus_10in_vs_Clitocybe_20in	ASV659	18.8300371681262	7.50651951203057	2.67612404144814	2.80499685207736	0.00503170711755283	0.0495450102950572
Agaricus_10in_vs_Clitocybe_20in	ASV664	21.0196312824745	-7.84969	1.59500297321803	-4.92142	8.59164354424848e-07	4.32136449617471e-05
Agaricus_10in_vs_Clitocybe_20in	ASV668	10.1379007835186	8.04067879954649	2.13110456624965	3.77300998124958	0.000161289832711038	0.00319319551782172
Agaricus_10in_vs_Clitocybe_20in	ASV669	17.198476095417	7.97076772501002	1.89398622464337	4.20846129781693	2.57115555847967e-05	0.000759511189576297
Agaricus_10in_vs_Clitocybe_20in	ASV683	19.5518800853523	6.09860078306816	2.08781693003418	2.92104192438382	0.00348862878343242	0.0391104708793237
Agaricus_10in_vs_Clitocybe_20in	ASV687	18.6894760534979	-7.3252	1.78913229016989	-4.09428	4.23490772256085e-05	0.00112588046738368
Agaricus_10in_vs_Clitocybe_20in	ASV703	18.8719940093411	-19.2005	3.72554614128733	-5.15374	2.55343330128792e-07	1.48498105428026e-05
Agaricus_10in_vs_Clitocybe_20in	ASV714	16.5477486396749	7.81013617384225	1.89857379776079	4.11368585358844	3.89391263347748e-05	0.00106567226630906
Agaricus_10in_vs_Clitocybe_20in	ASV735	17.1128184382556	-8.17763	2.81583709364136	-2.90415	0.0036824622553211	0.0407920372449557
Agaricus_10in_vs_Clitocybe_20in	ASV740	15.2484614375994	7.39203159064896	2.13544122520809	3.46159449550227	0.000536985570504381	0.00876605391849696
Agaricus_10in_vs_Clitocybe_20in	ASV741	15.2624272199545	7.46719627061772	1.56063967013716	4.7847023329616	1.7124092038384e-06	6.92781201813754e-05
Agaricus_10in_vs_Clitocybe_20in	ASV773	15.5607454352153	-16.2579	3.3599682251445	-4.83869	1.30696519302156e-06	5.79110053384079e-05
Agaricus_10in_vs_Clitocybe_20in	ASV778	14.5666070141257	6.40661567229751	2.25843799834951	2.83674631625022	0.00455758083238972	0.0464594926674731
Agaricus_10in_vs_Clitocybe_20in	ASV799	14.9919598325681	-6.83073	2.1671622542307	-3.15192	0.00162198998933054	0.0217159954686628
Agaricus_10in_vs_Clitocybe_20in	ASV801	13.5010620248063	7.17807194034115	1.89037904503731	3.79716012996722	0.000146363247670251	0.00299320883422348
Agaricus_10in_vs_Clitocybe_20in	ASV846	13.7137197857672	-18.6372	3.97061083560221	-4.69378	2.68200918605239e-06	0.00010037360843748
Agaricus_10in_vs_Clitocybe_20in	ASV852	15.5510244173481	-3.80607	1.00628243927179	-3.78231	0.000155379285255591	0.00310925645011457
Agaricus_10in_vs_Clitocybe_20in	ASV856	11.9419728823408	8.03555343617143	2.69736904611202	2.9790337542999	0.00289158922601966	0.034275462099507
Agaricus_10in_vs_Clitocybe_20in	ASV866	13.8832388932347	3.95386240518052	1.18889151966531	3.32567129950896	0.000882058811589952	0.0134550118718762
Agaricus_10in_vs_Clitocybe_20in	ASV872	14.8062275244708	-7.75945	1.78757184950359	-4.34078	1.41979643263676e-05	0.000440373526856167
Agaricus_10in_vs_Clitocybe_20in	ASV887	14.3076604749201	-7.03035	2.28754873977333	-3.07331	0.00211696297561188	0.0275501265567392
Agaricus_10in_vs_Clitocybe_20in	ASV907	13.2756581769199	7.01830289998747	2.49030447756044	2.81825092603246	0.00482860579190866	0.0480536651269627
Agaricus_10in_vs_Clitocybe_20in	ASV912	12.5394475997053	6.76781876055997	1.2701236914506	5.32847218433545	9.90423615807997e-08	6.58277981792387e-06
Agaricus_10in_vs_Clitocybe_20in	ASV919	14.4755671604776	-14.3458	2.81949401106539	-5.08806	3.61743049521501e-07	1.98001122105739e-05
Agaricus_10in_vs_Clitocybe_20in	ASV921	13.9529722295964	-6.39831	1.85709377443646	-3.44534	0.000570350508169046	0.00915019220433271
Agaricus_10in_vs_Clitocybe_20in	ASV928	12.7243247209532	3.77313871093782	1.1983900101874	3.14850647857769	0.00164107085657727	0.0218145204577879
Agaricus_10in_vs_Clitocybe_20in	ASV933	11.4057977213525	7.75496437076346	2.45337237842729	3.1609406052475	0.00157260561968482	0.0212073844799526
Agaricus_10in_vs_Clitocybe_20in	ASV948	13.2383709404379	-7.30099	1.91834205317603	-3.80589	0.000141297105034656	0.00292171013854994
Agaricus_10in_vs_Clitocybe_20in	ASV982	12.5387	-3.35885	1.1834755331182	-2.83812	0.00453795431044919	0.0464594926674731
Agaricus_10in_vs_Clitocybe_20in	ASV1031	12.0747299572178	6.6564418952294	2.32431100775344	2.86383443223597	0.00418546721984783	0.0437592949221169
Agaricus_10in_vs_Clitocybe_20in	ASV1034	9.83462742867577	5.5838236800761	1.98676548155611	2.81050971134381	0.00494630961901832	0.0489632031967718
Agaricus_10in_vs_Clitocybe_20in	ASV1108	9.2070755366113	-15.9808	4.44979050088117	-3.59137	0.000328943575749645	0.00588619225452009
Agaricus_10in_vs_Clitocybe_20in	ASV1118	8.85934225672164	7.23979042381202	2.2691420543732	3.19054085215121	0.00142006762899429	0.0197219840116297
Agaricus_10in_vs_Clitocybe_20in	ASV1120	10.8962014690979	-6.74035	1.72875554604535	-3.89896	9.66066818050624e-05	0.00216608475709905
Agaricus_10in_vs_Clitocybe_20in	ASV1122	9.61831474280475	6.56223562755986	1.37132033934048	4.78534113387093	1.70697158830429e-06	6.92781201813754e-05
Agaricus_10in_vs_Clitocybe_20in	ASV1129	11.0911745659962	-6.38626	2.21778667411406	-2.87956	0.00398224961208221	0.0425917616556609
Agaricus_10in_vs_Clitocybe_20in	ASV1135	9.61186873192755	6.31124142805799	1.7446388166422	3.61750602351314	0.000297455410267382	0.0054271031226235
Agaricus_10in_vs_Clitocybe_20in	ASV1195	9.21094447698083	-16.5196	3.19929264477472	-5.16351	2.42365427366651e-07	1.45497438815916e-05
Agaricus_10in_vs_Clitocybe_20in	ASV1208	7.78477652031809	22.1228976866219	6.76919305471321	3.26817354857657	0.00108243969369137	0.0159874624599971
Agaricus_10in_vs_Clitocybe_20in	ASV1211	8.35560590179097	6.23125096823679	1.64222439855425	3.79439677898011	0.000148002836052111	0.0029938399770976
Agaricus_10in_vs_Clitocybe_20in	ASV1223	9.31386255575124	-6.71753	2.25112977871494	-2.98407	0.00284440980518884	0.034275462099507
Agaricus_10in_vs_Clitocybe_20in	ASV1248	8.51865866851999	-6.85438	2.29948884630311	-2.98083	0.00287468796244039	0.034275462099507
Agaricus_10in_vs_Clitocybe_20in	ASV1272	8.6602245766721	-6.17027	1.80273959185392	-3.42272	0.000619976877722664	0.00977777092747354
Agaricus_10in_vs_Clitocybe_20in	ASV1273	9.05490746944629	-17.3106	4.43140208961013	-3.90634	9.37047883585152e-05	0.00212664159920972
Agaricus_10in_vs_Clitocybe_20in	ASV1294	7.81754438053155	5.24651801696422	1.81472078322265	2.89108829604478	0.00383910241823892	0.041780111445033
Agaricus_10in_vs_Clitocybe_20in	ASV1311	5.05274796685517	21.1110313843288	7.30671879686135	2.88926287862579	0.00386146113301756	0.041780111445033
Agaricus_10in_vs_Clitocybe_20in	ASV1352	8.67110276424081	-6.53317	2.30917833904093	-2.82922	0.00466620085195299	0.0471945640515462
Agaricus_10in_vs_Clitocybe_20in	ASV1365	8.15215210054946	-7.14071	2.08579961454298	-3.42349	0.000618230365006996	0.00977777092747354
Agaricus_10in_vs_Clitocybe_20in	ASV1371	8.15558503240789	-7.01542	2.39478851226325	-2.92945	0.00339561444265577	0.0384800617312935
Agaricus_10in_vs_Clitocybe_20in	ASV1381	7.10395722238424	6.02524670561497	2.09900305387283	2.87052784153787	0.00409787108050032	0.0433303300046085
Agaricus_10in_vs_Clitocybe_20in	ASV1388	8.02967394457466	-6.47141	2.20913526330258	-2.92938	0.00339633984950111	0.0384800617312935
Agaricus_10in_vs_Clitocybe_20in	ASV1389	8.60657707808391	-5.44918	1.81514659388858	-3.00206	0.00268159779051188	0.0328319308430435
Agaricus_10in_vs_Clitocybe_20in	ASV1395	6.54731300269208	8.13965362234173	2.65831963790534	3.0619544415492	0.00219896918358439	0.0283732915174017
Agaricus_10in_vs_Clitocybe_20in	ASV1399	6.69370737938527	5.68238192759025	1.7908708590664	3.17297135012434	0.00150887413248479	0.0206471673570161
Agaricus_10in_vs_Clitocybe_20in	ASV1414	6.52661020411492	7.73374358427194	2.60316115493403	2.9709046516822	0.00296923950953424	0.0349731311850836
Agaricus_10in_vs_Clitocybe_20in	ASV1462	7.10939464073197	-6.66143	2.20856748054009	-3.01617	0.00255985683952496	0.0315489640950725
Agaricus_10in_vs_Clitocybe_20in	ASV1468	7.43944862661013	-6.26814	1.81610479575705	-3.45142	0.000557646395707207	0.00902417341227054
Agaricus_10in_vs_Clitocybe_20in	ASV1531	7.1065439977369	-5.84043	1.97185081138371	-2.9619	0.0030574250369653	0.0357853332942919
Agaricus_10in_vs_Clitocybe_20in	ASV1573	5.73214485265423	6.9971882635263	2.4568035042864	2.84808624349415	0.00439830036633291	0.0455035684659242
Agaricus_10in_vs_Clitocybe_20in	ASV1649	6.4069758015215	-15.587	2.97852814084929	-5.23311	1.66678157124965e-07	1.06961396692952e-05
Agaricus_10in_vs_Clitocybe_20in	ASV1717	5.21030447172922	-16.1849	3.91178509668242	-4.13747	3.51155099316573e-05	0.00100538406127407
Agaricus_10in_vs_Clitocybe_20in	ASV1768	5.97020829887073	-7.2718	2.27481208525795	-3.19666	0.00139029872073323	0.0196011054491253
Agaricus_10in_vs_Clitocybe_20in	ASV1838	5.02863167506436	6.36227319399708	2.0567515620314	3.09336008852389	0.00197903845028871	0.0259365532111781
Agaricus_10in_vs_Clitocybe_20in	ASV1897	5.48552157661482	-6.07509	1.9183608708854	-3.16681	0.0015412073356494	0.0209356704499528
Agaricus_10in_vs_Clitocybe_20in	ASV1925	5.29443420327945	-6.76283	2.39555688634842	-2.82307	0.00475659486378124	0.0475915217284779
Agaricus_10in_vs_Clitocybe_20in	ASV2122	5.70389391541323	-6.34256	1.94667394453063	-3.25815	0.00112140632160248	0.0164325760984427
Agaricus_10in_vs_Clitocybe_20in	ASV2159	4.71382941429656	6.17569969404457	1.99516332479896	3.09533541303785	0.00196590445387392	0.0259365532111781
Agaricus_10in_vs_Clitocybe_20on	ASV4	12.481012210393	22.6401391075895	5.81256879328625	3.89503159665651	9.81859298231888e-05	0.00213956212528199
Agaricus_10in_vs_Clitocybe_20on	ASV5	74.4392696356654	25.9673953259469	8.65285849596913	3.00101929761634	0.00269077511934819	0.0294962233159748
Agaricus_10in_vs_Clitocybe_20on	ASV8	490.65893658613	-1.69737	0.312802356157494	-5.42632	5.75272789672668e-08	3.96512096881791e-06
Agaricus_10in_vs_Clitocybe_20on	ASV9	463.751631881194	-1.60345	0.342161710113562	-4.68622	2.78291529275838e-06	0.00010789594499632
Agaricus_10in_vs_Clitocybe_20on	ASV10	432.125759971718	-2.2051	0.277527403222225	-7.9455	1.93401418734987e-15	4.49900050332264e-13
Agaricus_10in_vs_Clitocybe_20on	ASV17	366.131775645819	-1.87251	0.28856076356924	-6.48915	8.6322777031607e-11	1.23574375427554e-08
Agaricus_10in_vs_Clitocybe_20on	ASV18	351.682567582373	-1.61719	0.327678057841089	-4.93531	8.00229887091194e-07	3.81853287147875e-05
Agaricus_10in_vs_Clitocybe_20on	ASV19	345.086	-1.46523	0.286576076264336	-5.1129	3.17251356127346e-07	1.78910537500906e-05
Agaricus_10in_vs_Clitocybe_20on	ASV20	328.803886377914	-1.06301	0.23250980377655	-4.57188	4.83362359428999e-06	0.000169724028471201
Agaricus_10in_vs_Clitocybe_20on	ASV23	314.14164412916	-1.81997	0.361963004583508	-5.02804	4.95511547942694e-07	2.49228916411177e-05
Agaricus_10in_vs_Clitocybe_20on	ASV25	278.315226885279	-1.39461	0.362858181397573	-3.8434	0.000121343254893014	0.00250910885950999
Agaricus_10in_vs_Clitocybe_20on	ASV26	275.497579453174	-2.26013	0.346903558680901	-6.51514	7.26215324964357e-11	1.12623893313222e-08
Agaricus_10in_vs_Clitocybe_20on	ASV27	276.533851648786	-1.52772	0.2845252484842	-5.36936	7.90162592992251e-08	5.07066408813303e-06
Agaricus_10in_vs_Clitocybe_20on	ASV28	256.929704221146	-1.92086	0.41538802164715	-4.62424	3.75968208155077e-06	0.000137191536348353
Agaricus_10in_vs_Clitocybe_20on	ASV30	256.968163318045	-1.89961	0.351698439060417	-5.40125	6.617924495238e-08	4.39855624487069e-06
Agaricus_10in_vs_Clitocybe_20on	ASV32	257.962059629875	-1.79011	0.298431100327765	-5.9984	1.99268754035965e-09	2.06021750700517e-07
Agaricus_10in_vs_Clitocybe_20on	ASV33	246.353473273241	-1.81674	0.326897010100163	-5.55752	2.73638213433357e-08	1.95861813538261e-06
Agaricus_10in_vs_Clitocybe_20on	ASV34	24.5852507815586	24.0933042902992	4.27123206562617	5.6408324155918	1.69230012452266e-08	1.31223772155695e-06
Agaricus_10in_vs_Clitocybe_20on	ASV38	222.077595397785	-1.42879	0.313512038248929	-4.55737	5.17989796218025e-06	0.000178514631622545
Agaricus_10in_vs_Clitocybe_20on	ASV40	202.692337194365	-1.0604	0.225568329364462	-4.70102	2.58865300449984e-06	0.000102499643433494
Agaricus_10in_vs_Clitocybe_20on	ASV47	165.460197054678	1.29474478885389	0.446054547663781	2.90266021417142	0.0037000784632816	0.0368227059901981
Agaricus_10in_vs_Clitocybe_20on	ASV49	174.762164047192	-2.39292	0.495131347074449	-4.8329	1.34557293911749e-06	5.96216961832772e-05
Agaricus_10in_vs_Clitocybe_20on	ASV51	163.844200900736	-2.15363	0.2933645268861	-7.34113	2.11793982828249e-13	3.94148602043372e-11
Agaricus_10in_vs_Clitocybe_20on	ASV53	157.162337354274	-3.23756	0.508739913922782	-6.36388	1.96722221751196e-10	2.44066703119317e-08
Agaricus_10in_vs_Clitocybe_20on	ASV56	146.581884932363	-1.13357	0.329746214850073	-3.43771	0.000586658417144519	0.00859662452209409
Agaricus_10in_vs_Clitocybe_20on	ASV57	151.112249228857	-2.61551	0.408945533854576	-6.39574	1.59772540336947e-10	2.12383355405042e-08
Agaricus_10in_vs_Clitocybe_20on	ASV59	144.335400941684	-1.08871	0.288088818525557	-3.77909	0.000157400985574577	0.00308646367734683
Agaricus_10in_vs_Clitocybe_20on	ASV60	130.436686964535	2.9338113041053	0.353205347873737	8.30624825407251	9.87754685686216e-17	3.06368578343675e-14
Agaricus_10in_vs_Clitocybe_20on	ASV62	17.5271875009027	7.63347079488598	2.21750459379466	3.44236977738267	0.000576641422952695	0.0085169022866267
Agaricus_10in_vs_Clitocybe_20on	ASV67	123.569038487585	1.8309533496322	0.308387319121182	5.93718754341102	2.8995292493275e-09	2.84001259631499e-07
Agaricus_10in_vs_Clitocybe_20on	ASV69	130.441391561939	-1.35667	0.348654403386559	-3.89116	9.97666953465256e-05	0.00213956212528199
Agaricus_10in_vs_Clitocybe_20on	ASV70	129.999457531037	-1.84486	0.390888395637374	-4.71967	2.36226019955183e-06	9.76925829192436e-05
Agaricus_10in_vs_Clitocybe_20on	ASV75	110.770413468137	1.22473323389776	0.379145956823949	3.23024210559219	0.00123685432953823	0.0163247227466003
Agaricus_10in_vs_Clitocybe_20on	ASV76	120.42811420932	-2.17096	0.367203502932907	-5.91215	3.3766797987753e-09	2.99238147881944e-07
Agaricus_10in_vs_Clitocybe_20on	ASV78	42.1654118215209	2.22307274983742	0.337403580265144	6.5887645533887	4.43501437479953e-11	7.50323795591084e-09
Agaricus_10in_vs_Clitocybe_20on	ASV87	113.195163043598	-1.0757	0.367720647087463	-2.92533	0.00344095754793484	0.0351847362456414
Agaricus_10in_vs_Clitocybe_20on	ASV101	103.206533077938	-1.24389	0.292617034769357	-4.25093	2.12886049032906e-05	0.000622612303886757
Agaricus_10in_vs_Clitocybe_20on	ASV102	105.535189646074	-2.03443	0.609818585249614	-3.33612	0.000849570153801557	0.0115405113593044
Agaricus_10in_vs_Clitocybe_20on	ASV114	90.2440654301752	-2.04051	0.5801384216999	-3.51728	0.000435989418711011	0.00693484024120676
Agaricus_10in_vs_Clitocybe_20on	ASV117	85.7039250316787	1.72899829280144	0.472640099174889	3.65817097580132	0.000254021574278927	0.00433701054800994
Agaricus_10in_vs_Clitocybe_20on	ASV119	87.3893166090951	-1.06514	0.266131792329381	-4.0023	6.27301525740824e-05	0.00147773182202997
Agaricus_10in_vs_Clitocybe_20on	ASV131	85.2235345045333	-1.66616	0.387494101398471	-4.29983	1.70927785497025e-05	0.000530161014683271
Agaricus_10in_vs_Clitocybe_20on	ASV132	82.200644175757	-1.50374	0.36292998996155	-4.14335	3.42274969662684e-05	0.000936726056679788
Agaricus_10in_vs_Clitocybe_20on	ASV143	76.2957756135241	-3.6856	1.05013530169134	-3.50964	0.000448713669581159	0.00695814089281813
Agaricus_10in_vs_Clitocybe_20on	ASV146	71.3359451449841	-1.22881	0.381923481866582	-3.21741	0.00129351643386107	0.0168605071379363
Agaricus_10in_vs_Clitocybe_20on	ASV147	77.7657431662068	-2.19415	0.373174996908893	-5.87969	4.11043735789198e-09	3.47705632865317e-07
Agaricus_10in_vs_Clitocybe_20on	ASV151	70.5572663813641	-20.7008	2.63853700814107	-7.84555	4.31067759349081e-15	8.91352333498489e-13
Agaricus_10in_vs_Clitocybe_20on	ASV155	74.1008690580613	-3.42891	1.18927294156124	-2.8832	0.00393663245199127	0.0385582789113461
Agaricus_10in_vs_Clitocybe_20on	ASV161	69.5216280382901	-1.31661	0.262950476449681	-5.00706	5.52666706852004e-07	2.70661247750416e-05
Agaricus_10in_vs_Clitocybe_20on	ASV165	66.4486901350719	-1.47803	0.48094034803849	-3.0732	0.00211777118082277	0.0244793302329886
Agaricus_10in_vs_Clitocybe_20on	ASV167	69.4475	-2.46325	0.572613722324546	-4.30177	1.69439130484925e-05	0.000530161014683271
Agaricus_10in_vs_Clitocybe_20on	ASV173	67.0001821130773	-1.62306	0.539084540489938	-3.01076	0.00260592636513516	0.0288668390804556
Agaricus_10in_vs_Clitocybe_20on	ASV181	66.0097418010335	-2.16745	0.358674578352676	-6.04295	1.513227244515e-09	1.65653876590731e-07
Agaricus_10in_vs_Clitocybe_20on	ASV189	63.8199438175617	-2.50683	0.541296532671307	-4.63115	3.63639752261764e-06	0.000135346715791828
Agaricus_10in_vs_Clitocybe_20on	ASV194	60.1938090789856	-1.82525	0.469150497850592	-3.89054	0.000100022517409744	0.00213956212528199
Agaricus_10in_vs_Clitocybe_20on	ASV208	61.8637031438108	-2.21296	0.431490924656237	-5.12864	2.9184450925597e-07	1.69725822414175e-05
Agaricus_10in_vs_Clitocybe_20on	ASV220	55.8820237039215	-1.20259	0.421406938155437	-2.85375	0.00432060827829697	0.0416614093570501
Agaricus_10in_vs_Clitocybe_20on	ASV233	55.9830493001996	-20.6163	2.04787181151223	-10.0672	7.7167083291727e-24	4.7869314001968e-21
Agaricus_10in_vs_Clitocybe_20on	ASV236	51.2245313412352	-1.29165	0.32433971240866	-3.98239	6.82256043957346e-05	0.00158709812225578
Agaricus_10in_vs_Clitocybe_20on	ASV237	51.8678297836763	-3.42125	0.873148812676571	-3.91829	8.91786774351672e-05	0.00197573236555769
Agaricus_10in_vs_Clitocybe_20on	ASV238	53.4285897303568	-1.84461	0.59304581130499	-3.11041	0.00186828533529383	0.022431477477302
Agaricus_10in_vs_Clitocybe_20on	ASV239	48.8433894822818	-3.0816	0.764630627098223	-4.03018	5.57348594126762e-05	0.00136477070219724
Agaricus_10in_vs_Clitocybe_20on	ASV246	42.8908033110089	4.45648316035069	1.33357983084899	3.34174457146191	0.000832536353917002	0.0113922805488201
Agaricus_10in_vs_Clitocybe_20on	ASV247	52.3286642030451	-1.34036	0.337734705539387	-3.96867	7.22755595823522e-05	0.00166055328867602
Agaricus_10in_vs_Clitocybe_20on	ASV254	44.3325919779957	2.28489906032584	0.670711581077636	3.40667900299959	0.000657584145691489	0.0094865433731152
Agaricus_10in_vs_Clitocybe_20on	ASV255	48.6247946752077	-9.31986	1.93928299204108	-4.80583	1.54112111540896e-06	6.51824180858199e-05
Agaricus_10in_vs_Clitocybe_20on	ASV263	43.5381520736005	-18.4149	1.84462974371656	-9.98297	1.80974962624059e-23	8.41986013608432e-21
Agaricus_10in_vs_Clitocybe_20on	ASV270	44.7151759392307	1.10070295677719	0.374791816703945	2.93683828653776	0.00331576959589874	0.0344728894858523
Agaricus_10in_vs_Clitocybe_20on	ASV277	46.4203621157719	-3.02329	0.598903466098696	-5.04805	4.46344677910816e-07	2.37327841597722e-05
Agaricus_10in_vs_Clitocybe_20on	ASV279	44.7967446701382	-2.87496	0.92599130735143	-3.10473	0.00190450887291216	0.0225751019903792
Agaricus_10in_vs_Clitocybe_20on	ASV284	48.7001972050949	-2.18123	0.530262133766813	-4.1135	3.8970737572452e-05	0.00100728531419907
Agaricus_10in_vs_Clitocybe_20on	ASV295	45.3354589354352	-1.33749	0.364996461345633	-3.66439	0.000247930081459096	0.00432189171620351
Agaricus_10in_vs_Clitocybe_20on	ASV300	44.8829525758026	-1.86288	0.412105921999804	-4.5204	6.17228402861152e-06	0.000208847646859019
Agaricus_10in_vs_Clitocybe_20on	ASV301	43.8265891420637	-2.0956	0.686744907463456	-3.05149	0.00227707385828969	0.0256826330319824
Agaricus_10in_vs_Clitocybe_20on	ASV302	43.203495175076	-19.7998	1.6221498624119	-12.2059	2.89091527275729e-34	5.37999332260132e-31
Agaricus_10in_vs_Clitocybe_20on	ASV313	38.3319980064636	3.00288605232841	0.882063194765707	3.40438878999598	0.000663122960310741	0.00949286022414069
Agaricus_10in_vs_Clitocybe_20on	ASV324	21.0695559596179	7.86606771113831	1.56014747167442	5.04187447273565	4.60993665959938e-07	2.38308114542068e-05
Agaricus_10in_vs_Clitocybe_20on	ASV325	40.479957492839	-1.48287	0.469850756223772	-3.15604	0.00159928674690096	0.0198214767549104
Agaricus_10in_vs_Clitocybe_20on	ASV337	33.7222790829664	7.11174185166565	1.37929774009411	5.15605996075976	2.52200166588422e-07	1.51401454845501e-05
Agaricus_10in_vs_Clitocybe_20on	ASV342	35.909593659332	2.94504338777207	1.01201314038443	2.91008413848594	0.00361331468662809	0.0365276829941667
Agaricus_10in_vs_Clitocybe_20on	ASV357	33.2289425269735	1.68455871167718	0.593415427297503	2.83875112473718	0.00452904659307666	0.0427845467498257
Agaricus_10in_vs_Clitocybe_20on	ASV361	38.0648844439592	-2.75568	0.963399204816404	-2.86037	0.00423145809101978	0.0412290235988891
Agaricus_10in_vs_Clitocybe_20on	ASV368	33.2210009434811	22.4565672483248	2.33338857876647	9.62401524232895	6.3310418775317e-22	2.3564137868173e-19
Agaricus_10in_vs_Clitocybe_20on	ASV376	37.4356247999878	-3.79999	1.11729922938042	-3.40105	0.000671274257977012	0.00953619384805511
Agaricus_10in_vs_Clitocybe_20on	ASV378	38.5447761775989	-9.06637	2.24876913798868	-4.0317	5.53741828243269e-05	0.00136477070219724
Agaricus_10in_vs_Clitocybe_20on	ASV380	33.6765366006634	-3.90695	0.883492354958035	-4.42216	9.77179233219377e-06	0.000324737598753796
Agaricus_10in_vs_Clitocybe_20on	ASV385	32.4607689953179	4.93745641369387	1.58575291235706	3.11363540638551	0.00184797691976465	0.0223317210888443
Agaricus_10in_vs_Clitocybe_20on	ASV387	32.1716006951845	1.98487848879009	0.586913064476716	3.38189522252292	0.000719875964492489	0.0100728509016581
Agaricus_10in_vs_Clitocybe_20on	ASV390	26.3364700071998	8.53422468287435	2.86753985886916	2.97614858132779	0.0029189340409036	0.0312191738512735
Agaricus_10in_vs_Clitocybe_20on	ASV396	33.7586285028212	-3.14788	1.07026418958225	-2.94121	0.00326927845312102	0.0341804898947091
Agaricus_10in_vs_Clitocybe_20on	ASV405	28.4403678112817	8.57503295769928	2.48389487666699	3.45225276570708	0.000555926680408053	0.00838041568295462
Agaricus_10in_vs_Clitocybe_20on	ASV409	31.3151689356918	6.88680227908065	2.0439234570345	3.36940322074125	0.000753311399381384	0.0104620336884236
Agaricus_10in_vs_Clitocybe_20on	ASV412	27.9180510261404	4.55097906933804	1.17539433750813	3.87187425029308	0.000108001670567262	0.00225832706658062
Agaricus_10in_vs_Clitocybe_20on	ASV419	31.5697409641691	-2.94527	0.689365628547315	-4.27243	1.93350445026972e-05	0.000589877341303599
Agaricus_10in_vs_Clitocybe_20on	ASV422	28.803275981844	1.94865277879563	0.650922607642673	2.99367813610394	0.00275636551410284	0.0299976387236572
Agaricus_10in_vs_Clitocybe_20on	ASV426	31.1988375466036	-7.78481	1.88809183178781	-4.12311	3.73794441543851e-05	0.000979762613680432
Agaricus_10in_vs_Clitocybe_20on	ASV437	32.0469528101412	-1.65075	0.577632075493148	-2.85779	0.00426604437304823	0.0413495238450144
Agaricus_10in_vs_Clitocybe_20on	ASV448	32.5923177065457	-9.14085	2.18219446494905	-4.18883	2.80392647207523e-05	0.000778821964855523
Agaricus_10in_vs_Clitocybe_20on	ASV473	27.6203417598098	-3.38304	0.904315036313333	-3.74099	0.000183293578593996	0.00353933201938061
Agaricus_10in_vs_Clitocybe_20on	ASV476	24.903435813709	6.08279748516655	2.0759094129915	2.93018445173911	0.00338760854746082	0.0350241083712477
Agaricus_10in_vs_Clitocybe_20on	ASV492	27.891118415523	-2.24472	0.527099640209438	-4.25862	2.05690864564362e-05	0.00061740435315206
Agaricus_10in_vs_Clitocybe_20on	ASV498	23.8316480310312	7.65253227855485	1.5764667441489	4.85423007301452	1.20855360957396e-06	5.55633664400466e-05
Agaricus_10in_vs_Clitocybe_20on	ASV499	27.3898746228207	-18.8425	2.29686378368304	-8.20358	2.33324390287034e-16	6.20309557605957e-14
Agaricus_10in_vs_Clitocybe_20on	ASV502	26.879140954768	-2.03599	0.697822474646548	-2.91763	0.00352701290248036	0.0358676011558249
Agaricus_10in_vs_Clitocybe_20on	ASV507	22.9617888751806	-6.51092	1.88664602572091	-3.45106	0.000558394166945929	0.00838041568295462
Agaricus_10in_vs_Clitocybe_20on	ASV511	24.1434417299434	-7.99395	1.84522181258953	-4.33224	1.47597381376482e-05	0.000473584011623505
Agaricus_10in_vs_Clitocybe_20on	ASV517	24.948464448733	6.08794069101291	1.66837730499811	3.64901912341693	0.000263243509717956	0.0044536015598647
Agaricus_10in_vs_Clitocybe_20on	ASV524	26.7371843022907	-8.98509	2.27321341282113	-3.95259	7.7308723233858e-05	0.00173339197515915
Agaricus_10in_vs_Clitocybe_20on	ASV537	21.891464229954	-18.2266	2.90307883782594	-6.27836	3.42170895198661e-10	3.97987522477943e-08
Agaricus_10in_vs_Clitocybe_20on	ASV551	20.784587741724	7.45660074746565	1.77409715439151	4.20303968641625	2.63354393771657e-05	0.000742579586074324
Agaricus_10in_vs_Clitocybe_20on	ASV558	20.8660236779139	6.72253526444338	1.73568018912693	3.87314166892975	0.000107441330727755	0.00225832706658062
Agaricus_10in_vs_Clitocybe_20on	ASV567	24.135118920899	-7.93007	2.07389786840886	-3.82375	0.000131435923841914	0.00265872015510654
Agaricus_10in_vs_Clitocybe_20on	ASV572	21.3400229919895	2.38117293414904	0.641440033073098	3.71223000027142	0.000205441167332236	0.00386187891318476
Agaricus_10in_vs_Clitocybe_20on	ASV582	23.6842208217496	-8.13536	1.53051914668596	-5.31543	1.06406871610498e-07	6.6007729355712e-06
Agaricus_10in_vs_Clitocybe_20on	ASV606	19.9220363696387	6.67054599743534	1.87868685403481	3.55064282432656	0.000384291560398159	0.00616522925776701
Agaricus_10in_vs_Clitocybe_20on	ASV626	21.4182613822001	-18.9394	3.90366902538325	-4.85169	1.22412575176889e-06	5.55633664400466e-05
Agaricus_10in_vs_Clitocybe_20on	ASV629	19.8584575854676	-19.4099	3.31757025721791	-5.85063	4.89726980759015e-09	3.96253004866316e-07
Agaricus_10in_vs_Clitocybe_20on	ASV644	21.7250319224138	-8.16608	2.29384617687979	-3.55999	0.000370862554263512	0.00600152359551649
Agaricus_10in_vs_Clitocybe_20on	ASV650	20.7803742668364	-1.7663	0.56223973446103	-3.14155	0.00168056368034076	0.0204413660726416
Agaricus_10in_vs_Clitocybe_20on	ASV654	19.4182678152985	8.26795017680671	1.63003251592197	5.0722608880782	3.93116935036155e-07	2.15173710618319e-05
Agaricus_10in_vs_Clitocybe_20on	ASV655	16.3350039945662	7.54301871840367	2.24867011076899	3.35443544265554	0.000795271075358867	0.0109629590462433
Agaricus_10in_vs_Clitocybe_20on	ASV656	20.4815833001807	-19.0695	1.70631745077649	-11.1758	5.35672520151928e-29	4.98443280001369e-26
Agaricus_10in_vs_Clitocybe_20on	ASV657	18.1185896247414	6.83975209186362	1.69996303741472	4.02347106456233	5.73466326411829e-05	0.00138600108240573
Agaricus_10in_vs_Clitocybe_20on	ASV664	21.0196312824745	-7.6874	1.59620099403021	-4.81606	1.46420366780688e-06	6.33693726927583e-05
Agaricus_10in_vs_Clitocybe_20on	ASV668	10.1379007835186	7.84990364324018	2.13110456624965	3.68349060274154	0.000230061769043108	0.0041974995312669
Agaricus_10in_vs_Clitocybe_20on	ASV669	17.198476095417	7.77999247762685	1.89398622464337	4.10773445783207	3.9955909789773e-05	0.00101860202902421
Agaricus_10in_vs_Clitocybe_20on	ASV687	18.6894760534979	-7.39639	1.78963262102353	-4.13291	3.58200238294125e-05	0.000952300919236238
Agaricus_10in_vs_Clitocybe_20on	ASV697	19.5214921545559	-3.98551	1.34177663697461	-2.97032	0.00297486790746149	0.0316355952902047
Agaricus_10in_vs_Clitocybe_20on	ASV703	18.8719940093411	-17.5546	3.72998899526364	-4.70634	2.52209905426521e-06	0.000102035355217121
Agaricus_10in_vs_Clitocybe_20on	ASV714	16.5477486396749	7.61936092804283	1.8985737977608	4.01320240331412	5.9900508323274e-05	0.00142916469217452
Agaricus_10in_vs_Clitocybe_20on	ASV722	15.3565842217866	6.09416527093976	1.47392501565697	4.13465081751354	3.55494734823165e-05	0.000952300919236238
Agaricus_10in_vs_Clitocybe_20on	ASV747	12.9086337188335	8.26899856921686	2.35621392401045	3.50944304545252	0.000449046219635078	0.00695814089281813
Agaricus_10in_vs_Clitocybe_20on	ASV751	15.9197870529746	-7.61115	2.62542321272802	-2.89902	0.00374333505586196	0.0370237905364187
Agaricus_10in_vs_Clitocybe_20on	ASV773	15.5607454352153	-14.2689	3.36715564792291	-4.23769	2.2583495747581e-05	0.000646582855173049
Agaricus_10in_vs_Clitocybe_20on	ASV791	16.7407215149309	-1.97967	0.707020363974712	-2.80002	0.00511000815912263	0.0480289150713496
Agaricus_10in_vs_Clitocybe_20on	ASV799	14.9919598325681	-7.91895	2.16427036071183	-3.65895	0.000253254827405333	0.00433701054800994
Agaricus_10in_vs_Clitocybe_20on	ASV801	13.5010620248063	6.98729669118347	1.89037904503731	3.69624108430888	0.000218815196183489	0.00407215080097473
Agaricus_10in_vs_Clitocybe_20on	ASV815	14.6980070515722	5.85189349778615	2.05791697980874	2.84360037610945	0.00446069564936264	0.0423538500176728
Agaricus_10in_vs_Clitocybe_20on	ASV819	13.9748893224957	5.89944523229175	1.62909415409001	3.6213040341963	0.000293121794504583	0.00489672890550375
Agaricus_10in_vs_Clitocybe_20on	ASV846	13.7137197857672	-18.2725	3.97146995737473	-4.60094	4.20586508670067e-06	0.000150521440891345
Agaricus_10in_vs_Clitocybe_20on	ASV852	15.5510244173481	-3.65058	1.00846955138275	-3.61992	0.000294698354334455	0.00489672890550375
Agaricus_10in_vs_Clitocybe_20on	ASV856	11.9419728823408	7.8447785406986	2.69736904611202	2.90830746797738	0.00363390860709156	0.0365276829941667
Agaricus_10in_vs_Clitocybe_20on	ASV862	12.0789843903525	7.47566504792976	2.13136276195827	3.50745784873392	0.000452410020435784	0.00695814089281813
Agaricus_10in_vs_Clitocybe_20on	ASV866	13.8832388932347	4.23918366654092	1.23127038692655	3.44293480258434	0.000575438021932304	0.0085169022866267
Agaricus_10in_vs_Clitocybe_20on	ASV872	14.8062275244708	-7.77933	1.78810095457769	-4.35061	1.35757629394446e-05	0.000443236751408886
Agaricus_10in_vs_Clitocybe_20on	ASV887	14.3076604749201	-6.98489	2.28850592255734	-3.05216	0.0022719988183967	0.0256826330319824
Agaricus_10in_vs_Clitocybe_20on	ASV895	12.356598342195	7.12110261274897	2.03306177590744	3.50264940157586	0.000460655363275509	0.00702688222176822
Agaricus_10in_vs_Clitocybe_20on	ASV919	14.4755671604776	-16.6276	2.81043902715698	-5.91636	3.29138870185539e-09	2.99238147881944e-07
Agaricus_10in_vs_Clitocybe_20on	ASV921	13.9529722295964	-6.93661	1.85501942609521	-3.73937	0.000184478885480881	0.00353933201938061
Agaricus_10in_vs_Clitocybe_20on	ASV923	12.9043099638093	5.48840214449321	1.9700930265538	2.78585938355096	0.00533860247871528	0.0494285532979559
Agaricus_10in_vs_Clitocybe_20on	ASV930	13.1738238762675	6.82440223196593	2.05320889552155	3.32377394567658	0.000888081509829357	0.011923778572015
Agaricus_10in_vs_Clitocybe_20on	ASV933	11.4057977213525	7.56418935526409	2.45337237842729	3.08318028758156	0.00204801039813896	0.0239707380562051
Agaricus_10in_vs_Clitocybe_20on	ASV948	13.2383709404379	-7.30428	1.91908638601599	-3.80613	0.000141161011387241	0.00282473808808231
Agaricus_10in_vs_Clitocybe_20on	ASV949	9.94141252981692	-15.9869	4.97839125525467	-3.21126	0.00132154906393822	0.0170791861665904
Agaricus_10in_vs_Clitocybe_20on	ASV969	10.6277864129028	-18.289	6.55826923064248	-2.78869	0.00529222665915747	0.0492441690634603
Agaricus_10in_vs_Clitocybe_20on	ASV982	12.5387	-3.92198	1.18025774759784	-3.32298	0.000890599259274626	0.011923778572015
Agaricus_10in_vs_Clitocybe_20on	ASV988	11.063012290945	6.88929820092372	2.0366268334656	3.38270030018245	0.000717769146812819	0.0100728509016581
Agaricus_10in_vs_Clitocybe_20on	ASV989	11.273831824626	-7.21702	1.96658900485146	-3.66982	0.000242722705373998	0.00430197099715248
Agaricus_10in_vs_Clitocybe_20on	ASV1026	11.217150114133	4.59371621974951	1.5693314797945	2.92718031779433	0.00342050503340668	0.0351688390451372
Agaricus_10in_vs_Clitocybe_20on	ASV1031	12.0747299572178	6.46566682005173	2.32431100775344	2.78175631336923	0.00540656192238684	0.0498099590968412
Agaricus_10in_vs_Clitocybe_20on	ASV1118	8.85934225672164	7.04901532499282	2.2691420543732	3.10646718278726	0.00189337323026897	0.0225751019903792
Agaricus_10in_vs_Clitocybe_20on	ASV1120	10.8962014690979	-6.38952	1.73263647704237	-3.68774	0.000226252795768911	0.00416887577154399
Agaricus_10in_vs_Clitocybe_20on	ASV1122	9.61831474280475	6.37146021630958	1.37132033934048	4.64622308407811	3.38067413532795e-06	0.000128396623792761
Agaricus_10in_vs_Clitocybe_20on	ASV1129	11.0911745659962	-7.08744	2.21533031451788	-3.19927	0.00137776003094276	0.0175617220382498
Agaricus_10in_vs_Clitocybe_20on	ASV1135	9.61186873192755	6.12046612744469	1.7446388166422	3.50815657032347	0.000451223404466967	0.00695814089281813
Agaricus_10in_vs_Clitocybe_20on	ASV1136	9.1282142427855	5.7559688908486	1.95421579959379	2.94541109126487	0.00322525826133842	0.0341034410474477
Agaricus_10in_vs_Clitocybe_20on	ASV1138	9.47861925580388	5.74058771481709	1.51913805312537	3.77884531495134	0.000157557253814051	0.00308646367734683
Agaricus_10in_vs_Clitocybe_20on	ASV1208	7.78477652031809	21.6934560615839	6.7691930547132	3.20473295505723	0.00135187843302688	0.0173506604404346
Agaricus_10in_vs_Clitocybe_20on	ASV1211	8.35560590179097	6.04047563441978	1.64222439855425	3.67822792045813	0.00023486004554892	0.00424344218219942
Agaricus_10in_vs_Clitocybe_20on	ASV1240	8.46447699931131	5.25131273741573	1.4732079189615	3.56454283867651	0.000364490920438567	0.00595015441172082
Agaricus_10in_vs_Clitocybe_20on	ASV1272	8.6602245766721	-5.69351	1.80984436958039	-3.14586	0.00165601910065168	0.0202753391204788
Agaricus_10in_vs_Clitocybe_20on	ASV1273	9.05490746944629	-18.8158	4.42762309981695	-4.24964	2.14117073878304e-05	0.000622612303886757
Agaricus_10in_vs_Clitocybe_20on	ASV1285	8.53001218473934	-6.12914	2.19461968655184	-2.7928	0.0052253276307892	0.0488660036226066
Agaricus_10in_vs_Clitocybe_20on	ASV1294	7.81754438053155	7.67006921390927	1.93782337129157	3.95808479118359	7.55531389059871e-05	0.0017146877012688
Agaricus_10in_vs_Clitocybe_20on	ASV1311	5.05274796685517	20.8316306811001	7.30671879686136	2.85102400410543	0.00435786794872793	0.0418040837761993
Agaricus_10in_vs_Clitocybe_20on	ASV1352	8.67110276424081	-7.10969	2.30750997485749	-3.08111	0.00206231314153481	0.0239872797274767
Agaricus_10in_vs_Clitocybe_20on	ASV1365	8.15215210054946	-6.71903	2.08863	-3.21696	0.0012955682540166	0.0168605071379363
Agaricus_10in_vs_Clitocybe_20on	ASV1371	8.15558503240789	-7.13341	2.39507796118188	-2.97836	0.0028979328743417	0.0311737172205197
Agaricus_10in_vs_Clitocybe_20on	ASV1389	8.60657707808391	-6.72198	1.80486320654809	-3.72437	0.000195804997183688	0.00371829693631473
Agaricus_10in_vs_Clitocybe_20on	ASV1395	6.54731300269208	7.94887870696021	2.65831963790534	2.99018921337226	0.00278804683997266	0.0301660184255182
Agaricus_10in_vs_Clitocybe_20on	ASV1399	6.69370737938527	5.49160664145732	1.7908708590664	3.06644480457969	0.00216620798447622	0.0248846485130262
Agaricus_10in_vs_Clitocybe_20on	ASV1414	6.52661020411492	7.54296864101752	2.60316115493404	2.89761877658652	0.00376007330004467	0.0370237905364187
Agaricus_10in_vs_Clitocybe_20on	ASV1468	7.43944862661013	-6.64905	1.81479189779367	-3.66381	0.000248491356063286	0.00432189171620351
Agaricus_10in_vs_Clitocybe_20on	ASV1531	7.1065439977369	-6.21504	1.9702769949932	-3.1544	0.00160829822138177	0.0198214767549104
Agaricus_10in_vs_Clitocybe_20on	ASV1649	6.4069758015215	-16.732	2.97090932952498	-5.63196	1.78175829428474e-08	1.32634087426556e-06
Agaricus_10in_vs_Clitocybe_20on	ASV1662	7.03348591792105	-16.785	5.31427070589619	-3.15847	0.00158600846670833	0.0198091393056658
Agaricus_10in_vs_Clitocybe_20on	ASV1717	5.21030447172922	-16.0604	3.91470269361051	-4.10259	4.08558021995246e-05	0.00102746821477453
Agaricus_10in_vs_Clitocybe_20on	ASV1838	5.02863167506436	6.17149800663468	2.0567515620314	3.00060450691442	0.00269444275320565	0.0294962233159748
Agaricus_10in_vs_Clitocybe_20on	ASV1897	5.48552157661482	-6.1364	1.91955729610331	-3.19678	0.00138971798418476	0.0175936406025023
Agaricus_10in_vs_Clitocybe_20on	ASV2122	5.70389391541323	-7.00907	1.94395719839805	-3.60557	0.000311471436310727	0.00512963135375454
Agaricus_10in_vs_Clitocybe_20out	ASV3	50.3131038300473	24.4450729970868	3.23032691385156	7.56736814848893	3.80861416432444e-14	6.91782827301839e-12
Agaricus_10in_vs_Clitocybe_20out	ASV4	12.481012210393	22.3945906470707	5.81256879328625	3.85278720020266	0.000116780876505499	0.00212412915866121
Agaricus_10in_vs_Clitocybe_20out	ASV8	490.65893658613	-1.68882	0.31295376270292	-5.39639	6.79941499002675e-08	4.41244422959052e-06
Agaricus_10in_vs_Clitocybe_20out	ASV9	463.751631881194	-1.40973	0.34244513990886	-4.11665	3.84418558219474e-05	0.000903609740379422
Agaricus_10in_vs_Clitocybe_20out	ASV10	432.125759971718	-2.23703	0.277647138801384	-8.05709	7.81309855298211e-16	1.95132136360728e-13
Agaricus_10in_vs_Clitocybe_20out	ASV17	366.131775645819	-2.22748	0.288308374973236	-7.72602	1.10960308250209e-14	2.21698695883918e-12
Agaricus_10in_vs_Clitocybe_20out	ASV18	351.682567582373	-1.94007	0.327475555962238	-5.92433	3.13564767405052e-09	2.50600962110118e-07
Agaricus_10in_vs_Clitocybe_20out	ASV19	345.086	-1.15044	0.287219182486535	-4.00543	6.1903946313732e-05	0.00134439222537866
Agaricus_10in_vs_Clitocybe_20out	ASV20	328.803886377914	-1.08622	0.23276686158708	-4.66657	3.06269610717526e-06	0.000111259396766112
Agaricus_10in_vs_Clitocybe_20out	ASV23	314.14164412916	-1.51851	0.362467824297233	-4.18937	2.79725538188491e-05	0.000733668717176548
Agaricus_10in_vs_Clitocybe_20out	ASV24	300.264688704218	-1.00025	0.261644648167553	-3.82293	0.00013187324969139	0.00233170577772918
Agaricus_10in_vs_Clitocybe_20out	ASV25	278.315226885279	-1.16752	0.363474625868709	-3.2121	0.00131769419931401	0.0145455967415989
Agaricus_10in_vs_Clitocybe_20out	ASV26	275.497579453174	-2.34836	0.346983799498913	-6.76793	1.30639662410721e-11	1.450100252759e-09
Agaricus_10in_vs_Clitocybe_20out	ASV27	276.533851648786	-1.70753	0.284473482908698	-6.00242	1.94394547689563e-09	1.68869698384237e-07
Agaricus_10in_vs_Clitocybe_20out	ASV28	256.929704221146	-2.02144	0.415463580249798	-4.86551	1.14164137057875e-06	5.18408967821898e-05
Agaricus_10in_vs_Clitocybe_20out	ASV30	256.968163318045	-2.09129	0.35163911530271	-5.94727	2.72645899658129e-09	2.26977711465393e-07
Agaricus_10in_vs_Clitocybe_20out	ASV32	257.962059629875	-1.3222	0.299346442963109	-4.41695	1.00104029405197e-05	0.000317472778970768
Agaricus_10in_vs_Clitocybe_20out	ASV33	246.353473273241	-1.7074	0.327292935363375	-5.21674	1.8210041259191e-07	1.07010771870187e-05
Agaricus_10in_vs_Clitocybe_20out	ASV34	24.5852507815586	23.8173587742274	4.27123206562617	5.57622681424961	2.45791414721167e-08	1.81885646893663e-06
Agaricus_10in_vs_Clitocybe_20out	ASV38	222.077595397785	-1.03667	0.314679257782112	-3.29436	0.000986478223933992	0.0115940205377654
Agaricus_10in_vs_Clitocybe_20out	ASV46	174.323932623059	1.04053793413168	0.240915673341432	4.31909605423223	1.56669586947032e-05	0.00047321622366468
Agaricus_10in_vs_Clitocybe_20out	ASV47	165.460197054678	1.66042139775805	0.449037846979709	3.69773151400549	0.000217534792102835	0.0036219542885122
Agaricus_10in_vs_Clitocybe_20out	ASV49	174.762164047192	-2.12345	0.49574548823809	-4.28334	1.84109386435172e-05	0.000525500791567819
Agaricus_10in_vs_Clitocybe_20out	ASV51	163.844200900736	-2.00982	0.294157926135058	-6.83245	8.34769786185554e-12	9.81100019293374e-10
Agaricus_10in_vs_Clitocybe_20out	ASV53	157.162337354274	-3.70238	0.508281346751965	-7.28411	3.23807766005596e-13	4.97667628060909e-11
Agaricus_10in_vs_Clitocybe_20out	ASV57	151.112249228857	-2.02509	0.410252610418025	-4.93621	7.96555220445635e-07	3.97879332612595e-05
Agaricus_10in_vs_Clitocybe_20out	ASV60	130.436686964535	3.61824	0.360633128167253	10.0330298232445	1.09115917152087e-23	5.45034006174673e-21
Agaricus_10in_vs_Clitocybe_20out	ASV67	123.569038487585	2.34958360735459	0.314030078481708	7.48203362784388	7.31812127862911e-14	1.21846719289175e-11
Agaricus_10in_vs_Clitocybe_20out	ASV69	130.441391561939	-1.10565	0.349955105921099	-3.15941	0.00158087622586653	0.0169008462520971
Agaricus_10in_vs_Clitocybe_20out	ASV70	129.999457531037	-2.15745	0.390515798203485	-5.5246	3.30227917567446e-08	2.27515648034399e-06
Agaricus_10in_vs_Clitocybe_20out	ASV71	121.854948824352	-1.30486	0.403212322076076	-3.23616	0.0012114858712923	0.0134474931713446
Agaricus_10in_vs_Clitocybe_20out	ASV75	110.770413468137	1.34890531331853	0.381745387939074	3.53352091717692	0.000410063640323925	0.00593700835773335
Agaricus_10in_vs_Clitocybe_20out	ASV76	120.42811420932	-2.24484	0.367445559282859	-6.1093	1.00066949505383e-09	9.52065548151214e-08
Agaricus_10in_vs_Clitocybe_20out	ASV78	42.1654118215209	2.0185952971143	0.335662554093614	6.01376374128204	1.81264636045812e-09	1.64621246736151e-07
Agaricus_10in_vs_Clitocybe_20out	ASV83	114.319822922425	-1.45889	0.431415135502886	-3.38163	0.000720574426229632	0.00911207407346079
Agaricus_10in_vs_Clitocybe_20out	ASV87	113.195163043598	-1.88615	0.364943622434913	-5.16832	2.36203692334268e-07	1.31093049245519e-05
Agaricus_10in_vs_Clitocybe_20out	ASV92	105.956815448072	-1.11636	0.373585948284364	-2.98822	0.00280604682972561	0.0264088338868001
Agaricus_10in_vs_Clitocybe_20out	ASV96	102.189599747701	1.79797927302707	0.52016901678888	3.45652896461693	0.000547180398884439	0.00764521983895881
Agaricus_10in_vs_Clitocybe_20out	ASV101	103.206533077938	-1.06891	0.29427594608443	-3.63233	0.000280872192211499	0.00445383047649662
Agaricus_10in_vs_Clitocybe_20out	ASV102	105.535189646074	-2.13157	0.609919571537041	-3.49484	0.000474340581763814	0.00676951773117214
Agaricus_10in_vs_Clitocybe_20out	ASV114	90.2440654301752	-2.44638	0.579584933281223	-4.22092	2.43302772071144e-05	0.000665916354244035
Agaricus_10in_vs_Clitocybe_20out	ASV117	85.7039250316787	1.32407263252275	0.470543092110818	2.81392428179759	0.00489407545481041	0.0383465206223969
Agaricus_10in_vs_Clitocybe_20out	ASV119	87.3893166090951	-1.06746	0.267152539555173	-3.99568	6.45093993053007e-05	0.00138355847247085
Agaricus_10in_vs_Clitocybe_20out	ASV128	82.8731776200249	-1.22452	0.310936386820719	-3.93817	8.21046766847959e-05	0.00161709632381825
Agaricus_10in_vs_Clitocybe_20out	ASV131	85.2235345045333	-1.26496	0.389594362927554	-3.24687	0.00116681183612105	0.0130239667517869
Agaricus_10in_vs_Clitocybe_20out	ASV132	82.200644175757	-1.40591	0.364028584791212	-3.86208	0.000112425476307571	0.00208631175969198
Agaricus_10in_vs_Clitocybe_20out	ASV138	73.011021300751	1.1687840042141	0.382885638575504	3.0525668410089	0.00226893193571269	0.0228204501133817
Agaricus_10in_vs_Clitocybe_20out	ASV143	76.2957756135241	-3.49012	1.05060737538824	-3.322	0.000893734533723644	0.0107571180625292
Agaricus_10in_vs_Clitocybe_20out	ASV144	74.3365933635484	1.8804054268847	0.494802964510527	3.80031156188575	0.000144514276431408	0.00251077847226047
Agaricus_10in_vs_Clitocybe_20out	ASV146	71.3359451449841	-1.5211	0.380889621633468	-3.99355	6.50923405466767e-05	0.00138355847247085
Agaricus_10in_vs_Clitocybe_20out	ASV147	77.7657431662068	-2.54629	0.372411890234442	-6.83729	8.0705173007529e-12	9.81100019293374e-10
Agaricus_10in_vs_Clitocybe_20out	ASV151	70.5572663813641	-20.6825	2.63864178896035	-7.83829	4.56707196173889e-15	1.01388997550603e-12
Agaricus_10in_vs_Clitocybe_20out	ASV153	69.6395337019496	1.05595552510384	0.314068406528661	3.36218321599143	0.000773287967175588	0.00967067686287663
Agaricus_10in_vs_Clitocybe_20out	ASV154	67.6691697838613	21.9569596283388	2.68343209480645	8.18241671582993	2.78207022727775e-16	7.94082330585848e-14
Agaricus_10in_vs_Clitocybe_20out	ASV155	74.1008690580613	-3.67543	1.18915565373279	-3.09079	0.0019962656424563	0.0206660039048067
Agaricus_10in_vs_Clitocybe_20out	ASV157	64.0808432750923	7.80092524582393	1.60001613022821	4.87552912651654	1.08517182496463e-06	5.16231739590316e-05
Agaricus_10in_vs_Clitocybe_20out	ASV161	69.5216280382901	-1.07387	0.26635137207519	-4.0318	5.53519238032369e-05	0.00124261959279626
Agaricus_10in_vs_Clitocybe_20out	ASV165	66.4486901350719	-1.95567	0.479309464047248	-4.08018	4.49999861421356e-05	0.00104546479432543
Agaricus_10in_vs_Clitocybe_20out	ASV167	69.4475	-1.70414	0.5755642369207	-2.96082	0.00306824793198512	0.0279925085301656
Agaricus_10in_vs_Clitocybe_20out	ASV172	64.3479276150769	2.19764941283778	0.701816411061901	3.13137364444437	0.00173990639374596	0.0183932961624573
Agaricus_10in_vs_Clitocybe_20out	ASV173	67.0001821130773	-1.70134	0.539343182227433	-3.15447	0.00160789004263176	0.0170881080062673
Agaricus_10in_vs_Clitocybe_20out	ASV174	66.1335377272182	-2.19042	0.75282043435014	-2.90962	0.00361870334706199	0.0308981593479909
Agaricus_10in_vs_Clitocybe_20out	ASV181	66.0097418010335	-1.615	0.362666039794469	-4.45314	8.46251482064064e-06	0.00027718204281377
Agaricus_10in_vs_Clitocybe_20out	ASV189	63.8199438175617	-2.80365	0.540648794200923	-5.18571	2.15195144097673e-07	1.22845685116329e-05
Agaricus_10in_vs_Clitocybe_20out	ASV194	60.1938090789856	-1.62822	0.471397576923524	-3.45404	0.000552263451223412	0.00766265538572484
Agaricus_10in_vs_Clitocybe_20out	ASV202	53.9607350090251	5.02166632141854	1.40792482808882	3.56671479984849	0.000361484523547159	0.00531063292681782
Agaricus_10in_vs_Clitocybe_20out	ASV205	56.9113947100746	2.66150051093641	0.904243236838343	2.94334577523881	0.00324685551938348	0.0289923654496356
Agaricus_10in_vs_Clitocybe_20out	ASV208	61.8637031438108	-2.05569	0.432843071013387	-4.74928	2.04144197814171e-06	8.3240838210758e-05
Agaricus_10in_vs_Clitocybe_20out	ASV209	58.8681057388449	-1.11106	0.365662234371399	-3.03848	0.00237775208652425	0.0234027028023421
Agaricus_10in_vs_Clitocybe_20out	ASV218	54.4615402677904	-1.25322	0.423773151642666	-2.9573	0.0031034628130832	0.0281850850024557
Agaricus_10in_vs_Clitocybe_20out	ASV233	55.9830493001996	-20.3441	2.04824367510769	-9.93244	3.00798128778112e-23	1.20198932259734e-20
Agaricus_10in_vs_Clitocybe_20out	ASV236	51.2245313412352	-1.14788	0.327097897925885	-3.50927	0.000449332133634615	0.00645874534533784
Agaricus_10in_vs_Clitocybe_20out	ASV237	51.8678297836763	-3.25778	0.87397656182643	-3.72754	0.000193358621843132	0.00330197031147503
Agaricus_10in_vs_Clitocybe_20out	ASV239	48.8433894822818	-2.99471	0.765504007274178	-3.91208	9.15038874858029e-05	0.00177499773977315
Agaricus_10in_vs_Clitocybe_20out	ASV242	52.7905782254433	-4.16908	1.21737642840619	-3.42465	0.000615603045305233	0.00809194002973589
Agaricus_10in_vs_Clitocybe_20out	ASV246	42.8908033110089	5.08790162027552	1.37807708633646	3.6920297643156	0.000222471420989575	0.00367353635650555
Agaricus_10in_vs_Clitocybe_20out	ASV247	52.3286642030451	-1.32318	0.339016730177791	-3.90298	9.50136759612567e-05	0.00181924909513702
Agaricus_10in_vs_Clitocybe_20out	ASV251	51.5170437306397	-2.64153	0.903893932944034	-2.92239	0.003473582963834	0.0297863466169113
Agaricus_10in_vs_Clitocybe_20out	ASV255	48.6247946752077	-9.10136	1.93969937206513	-4.69215	2.7034795495849e-06	0.000103788604309271
Agaricus_10in_vs_Clitocybe_20out	ASV263	43.5381520736005	-18.7334	1.84436787245713	-10.1571	3.08075011417133e-24	2.05177957603811e-21
Agaricus_10in_vs_Clitocybe_20out	ASV270	44.7151759392307	1.14137001044086	0.378974157728264	3.01173572700242	0.00259758631989164	0.0250339684640451
Agaricus_10in_vs_Clitocybe_20out	ASV272	43.7894319890327	1.67998840914391	0.594173936955091	2.82743537650472	0.00469224850122752	0.0375004500218104
Agaricus_10in_vs_Clitocybe_20out	ASV274	44.0558423370055	-3.19219	1.17130654034799	-2.72533	0.00642380549100827	0.0476767413595419
Agaricus_10in_vs_Clitocybe_20out	ASV277	46.4203621157719	-2.9624	0.599760618465439	-4.9393	7.84019311058299e-07	3.97879332612595e-05
Agaricus_10in_vs_Clitocybe_20out	ASV279	44.7967446701382	-3.65174	0.923785883586665	-3.95301	7.71728659632333e-05	0.00157338149178102
Agaricus_10in_vs_Clitocybe_20out	ASV284	48.7001972050949	-2.2738	0.530517052462923	-4.28601	1.8191458772709e-05	0.000525500791567819
Agaricus_10in_vs_Clitocybe_20out	ASV292	35.0335558044597	1.8871273188293	0.6112039831653	3.08755729806644	0.00201808862581193	0.0207842323421249
Agaricus_10in_vs_Clitocybe_20out	ASV294	13.4355679585973	4.14835486708945	1.13071990652044	3.66877317996032	0.00024371718253834	0.00392699137670647
Agaricus_10in_vs_Clitocybe_20out	ASV295	45.3354589354352	-1.71348	0.363124742957435	-4.7187	2.37354949758762e-06	9.48470379236014e-05
Agaricus_10in_vs_Clitocybe_20out	ASV300	44.8829525758026	-1.93449	0.412608715639548	-4.68843	2.75315116536103e-06	0.000103788604309271
Agaricus_10in_vs_Clitocybe_20out	ASV301	43.8265891420637	-2.18617	0.687003718341166	-3.18218	0.00146171722968478	0.0158723425266858
Agaricus_10in_vs_Clitocybe_20out	ASV302	43.203495175076	-20.0477	1.62199181313574	-12.36	4.3040581481633e-35	8.59950818003028e-32
Agaricus_10in_vs_Clitocybe_20out	ASV321	39.7072180104391	6.7298542841046	2.05734656138665	3.27113302659552	0.0010711751050112	0.0123000451713355
Agaricus_10in_vs_Clitocybe_20out	ASV322	37.6654542570049	1.25153603060642	0.407844831977531	3.06865732376221	0.00215023078546671	0.0219191893334821
Agaricus_10in_vs_Clitocybe_20out	ASV324	21.0695559596179	3.95807366327738	1.33020726241201	2.9755315394237	0.00292481272931054	0.0269298425491357
Agaricus_10in_vs_Clitocybe_20out	ASV325	40.479957492839	-1.38877	0.471888188784739	-2.94301	0.00325039532568487	0.0289923654496356
Agaricus_10in_vs_Clitocybe_20out	ASV337	33.7222790829664	6.9726465870046	1.37929774009411	5.05521497231545	4.29906241937736e-07	2.32149370646377e-05
Agaricus_10in_vs_Clitocybe_20out	ASV343	36.3810628132412	7.20280813008745	1.82958161978323	3.93686078401949	8.25544669817125e-05	0.00161709632381825
Agaricus_10in_vs_Clitocybe_20out	ASV346	38.3240708086953	-1.34595	0.485735390790349	-2.77095	0.0055893101931563	0.0426238235340698
Agaricus_10in_vs_Clitocybe_20out	ASV357	33.2289425269735	2.62647766598602	0.628233964274303	4.18073172630831	2.90572523668112e-05	0.000744312695242163
Agaricus_10in_vs_Clitocybe_20out	ASV361	38.0648844439592	-3.68208	0.960510504305805	-3.83346	0.000126353432904674	0.00225405499056732
Agaricus_10in_vs_Clitocybe_20out	ASV363	35.9992010973907	7.81362467196427	1.93940954547355	4.0288678016465	5.60461222976864e-05	0.00124422391500864
Agaricus_10in_vs_Clitocybe_20out	ASV376	37.4356247999878	-4.17872	1.11687652131724	-3.74144	0.000182970870352101	0.00315151550830601
Agaricus_10in_vs_Clitocybe_20out	ASV378	38.5447761775989	-8.94998	2.24906712517369	-3.97942	6.90839290823988e-05	0.00142298649800652
Agaricus_10in_vs_Clitocybe_20out	ASV379	34.8342382696698	21.8187710368205	3.1514534877327	6.92339935263264	4.40932454690888e-12	5.87322029648263e-10
Agaricus_10in_vs_Clitocybe_20out	ASV380	33.6765366006634	-3.26614	0.889896167714959	-3.67025	0.000242310354658208	0.00392699137670647
Agaricus_10in_vs_Clitocybe_20out	ASV388	35.0937787924664	-1.96518	0.682282773216836	-2.8803	0.0039729190164047	0.0329373120115211
Agaricus_10in_vs_Clitocybe_20out	ASV390	26.3364700071998	8.39512985828351	2.86753985886916	2.92764190611606	0.00341543161810319	0.0294139326421128
Agaricus_10in_vs_Clitocybe_20out	ASV396	33.7586285028212	-3.09798	1.07091309653305	-2.89284	0.00381781247633566	0.0320503753265489
Agaricus_10in_vs_Clitocybe_20out	ASV405	28.4403678112817	8.43593799031275	2.48389487666699	3.39625403214829	0.000683149255570214	0.00874956546557235
Agaricus_10in_vs_Clitocybe_20out	ASV409	31.3151689356918	6.74770717253266	2.0439234570345	3.30135022880103	0.000962206909886693	0.0113756769583054
Agaricus_10in_vs_Clitocybe_20out	ASV412	27.9180510261404	3.77637550634027	1.13540450470631	3.32601772380417	0.000880963266377422	0.0106676642801339
Agaricus_10in_vs_Clitocybe_20out	ASV415	26.710638201832	6.1374134360583	1.71695348589801	3.57459505249688	0.000350770366111635	0.0051914014184522
Agaricus_10in_vs_Clitocybe_20out	ASV419	31.5697409641691	-2.91819	0.690363714981846	-4.22703	2.36794127351802e-05	0.000657103703401251
Agaricus_10in_vs_Clitocybe_20out	ASV422	28.803275981844	2.38147529524932	0.665107044238869	3.58058949439427	0.000342819896129472	0.00511159815273645
Agaricus_10in_vs_Clitocybe_20out	ASV426	31.1988375466036	-8.96714	1.88590533891454	-4.75482	1.98622791687463e-06	8.26767370399066e-05
Agaricus_10in_vs_Clitocybe_20out	ASV428	29.4391960424307	1.90200244908248	0.638953578110583	2.97674590806235	0.00291325345760019	0.0269298425491357
Agaricus_10in_vs_Clitocybe_20out	ASV429	29.3088419752359	3.13872613018046	1.00375385466326	3.12698787217455	0.00176607212507394	0.0185716426626197
Agaricus_10in_vs_Clitocybe_20out	ASV437	32.0469528101412	-1.82422	0.57742329966766	-3.15924	0.00158181093550658	0.0169008462520971
Agaricus_10in_vs_Clitocybe_20out	ASV446	30.5014038803436	-3.1582	1.1637795949103	-2.71375	0.00665272422229364	0.0478673808153627
Agaricus_10in_vs_Clitocybe_20out	ASV448	32.5923177065457	-8.77438	2.18281460304502	-4.01975	5.82588005681618e-05	0.00127913278610096
Agaricus_10in_vs_Clitocybe_20out	ASV473	27.6203417598098	-3.25094	0.906053905911665	-3.58802	0.000333203019969167	0.00504348207498784
Agaricus_10in_vs_Clitocybe_20out	ASV487	26.6908615533591	-3.90848	1.33200143972052	-2.93429	0.00334309716222105	0.0294139326421128
Agaricus_10in_vs_Clitocybe_20out	ASV488	25.5213520415826	1.17215639258604	0.389582600371122	3.00874934216627	0.0026232544573342	0.0250778105538456
Agaricus_10in_vs_Clitocybe_20out	ASV492	27.891118415523	-2.23741	0.528385388619387	-4.23444	2.29125098478557e-05	0.000644777389803038
Agaricus_10in_vs_Clitocybe_20out	ASV495	23.8010802923104	22.039390182599	3.09206755546889	7.12771949099826	1.02045469616073e-12	1.45633463066368e-10
Agaricus_10in_vs_Clitocybe_20out	ASV498	23.8316480310312	7.51343705465968	1.5764667441489	4.76599781285969	1.87921297154578e-06	8.16232068945318e-05
Agaricus_10in_vs_Clitocybe_20out	ASV499	27.3898746228207	-19.3366	2.29637349079727	-8.42048	3.74929580551881e-17	1.24851550323776e-14
Agaricus_10in_vs_Clitocybe_20out	ASV502	26.879140954768	-2.17272	0.69790977625822	-3.11319	0.00185079551963783	0.0192598408762312
Agaricus_10in_vs_Clitocybe_20out	ASV507	22.9617888751806	-6.43002	1.88842515212941	-3.40496	0.000661731252929065	0.00852992931195014
Agaricus_10in_vs_Clitocybe_20out	ASV508	24.9172013391224	2.38270478731167	0.704504591944283	3.3820997259023	0.000719340253411805	0.00911207407346079
Agaricus_10in_vs_Clitocybe_20out	ASV511	24.1434417299434	-8.63131	1.84413522442998	-4.68041	2.86301800178361e-06	0.000105931666065993
Agaricus_10in_vs_Clitocybe_20out	ASV524	26.7371843022907	-8.86318	2.27353239685934	-3.89842	9.6822269383097e-05	0.00182500843610781
Agaricus_10in_vs_Clitocybe_20out	ASV527	21.9068050659803	6.16518417834123	1.37192204265877	4.49382981440633	6.99535413100071e-06	0.00023689351785999
Agaricus_10in_vs_Clitocybe_20out	ASV537	21.891464229954	-19.4336	2.90140096310862	-6.69802	2.11268467588931e-11	2.22165472759307e-09
Agaricus_10in_vs_Clitocybe_20out	ASV551	20.784587741724	7.31750556955026	1.77409715439151	4.12463632639108	3.7132100524426e-05	0.000883213533902419
Agaricus_10in_vs_Clitocybe_20out	ASV566	21.8199978456177	5.02591951122872	1.66933158325104	3.01073768785989	0.00260613885911981	0.0250339684640451
Agaricus_10in_vs_Clitocybe_20out	ASV567	24.135118920899	-8.2612	2.0734804429489	-3.98422	6.77024307922069e-05	0.00140905684086281
Agaricus_10in_vs_Clitocybe_20out	ASV570	11.5261315440782	7.43224633653626	1.7219131716636	4.31627242235199	1.58686121048716e-05	0.00047321622366468
Agaricus_10in_vs_Clitocybe_20out	ASV582	23.6842208217496	-8.25781	1.53059510079023	-5.39516	6.84613469055587e-08	4.41244422959052e-06
Agaricus_10in_vs_Clitocybe_20out	ASV588	21.4144995015198	6.54055808375319	1.24759548854416	5.24253104777213	1.5838872938827e-07	9.58971761568978e-06
Agaricus_10in_vs_Clitocybe_20out	ASV593	22.1560159824817	3.88666884539444	0.93862448781603	4.14081338793734	3.46076430929115e-05	0.000843244767068745
Agaricus_10in_vs_Clitocybe_20out	ASV601	20.3958	-4.19022	1.55096894463278	-2.70168	0.00689905999196622	0.049406171555371
Agaricus_10in_vs_Clitocybe_20out	ASV610	19.5042682255039	7.48650723487514	2.73940019215502	2.73290016417269	0.00627793584349176	0.0468034172212557
Agaricus_10in_vs_Clitocybe_20out	ASV611	21.0263305928985	-1.2581	0.454548934947012	-2.7678	0.00564354013019223	0.0427113378035003
Agaricus_10in_vs_Clitocybe_20out	ASV613	19.5961304513257	6.73343616315926	1.72586694917219	3.90148045096346	9.56061836783721e-05	0.00181924909513702
Agaricus_10in_vs_Clitocybe_20out	ASV616	20.332004027114	6.97056613761805	1.71924608721842	4.05443187536682	5.02562934231445e-05	0.00114104629840276
Agaricus_10in_vs_Clitocybe_20out	ASV617	22.3166878209357	3.50417440831764	1.01677598701487	3.4463583454655	0.000568196364062594	0.00772283221358546
Agaricus_10in_vs_Clitocybe_20out	ASV626	21.4182613822001	-18.9969	3.90375180864013	-4.86633	1.13691578422835e-06	5.18408967821898e-05
Agaricus_10in_vs_Clitocybe_20out	ASV629	19.8584575854676	-18.4578	3.31962157718386	-5.5602	2.69459404202432e-08	1.92278531998735e-06
Agaricus_10in_vs_Clitocybe_20out	ASV630	19.7965472776116	7.16955807776772	1.49116741546261	4.8080168621063	1.52434910869466e-06	6.76811004260431e-05
Agaricus_10in_vs_Clitocybe_20out	ASV637	18.4642147128936	6.53111028020943	1.89352796895508	3.44917550059403	0.000562301115460378	0.00769505225130025
Agaricus_10in_vs_Clitocybe_20out	ASV640	20.6630763656687	2.50158550203749	0.696326584636708	3.59254630977881	0.000327462435707137	0.00499442707284626
Agaricus_10in_vs_Clitocybe_20out	ASV644	21.7250319224138	-7.01298	2.2977992827271	-3.05204	0.00227290769397546	0.0228204501133817
Agaricus_10in_vs_Clitocybe_20out	ASV650	20.7803742668364	-1.62491	0.565708052640511	-2.87235	0.00407433637973186	0.0333628036340338
Agaricus_10in_vs_Clitocybe_20out	ASV654	19.4182678152985	8.12885496503576	1.63003251592197	4.98692810458322	6.1346880867855e-07	3.22555442036775e-05
Agaricus_10in_vs_Clitocybe_20out	ASV655	16.3350039945662	7.40392367330468	2.24867011076899	3.2925788615444	0.000992730525180506	0.0115992724521091
Agaricus_10in_vs_Clitocybe_20out	ASV656	20.4815833001807	-19.1711	1.70644694836002	-11.2345	2.75977775062946e-29	2.75701797287883e-26
Agaricus_10in_vs_Clitocybe_20out	ASV657	18.1185896247414	6.70065689572182	1.69996303741472	3.94164858190804	8.09234811469043e-05	0.00161709632381825
Agaricus_10in_vs_Clitocybe_20out	ASV664	21.0196312824745	-7.09157	1.59984462594317	-4.43266	9.30768127318036e-06	0.000299947535222812
Agaricus_10in_vs_Clitocybe_20out	ASV668	10.1379007835186	7.71080856243364	2.13110456624965	3.61822159482452	0.000296634366700274	0.00459438344703215
Agaricus_10in_vs_Clitocybe_20out	ASV687	18.6894760534979	-7.50947	1.7897800412788	-4.19575	2.71967899409179e-05	0.000725386435723487
Agaricus_10in_vs_Clitocybe_20out	ASV697	19.5214921545559	-4.13895	1.34176118391153	-3.08472	0.00203746388147275	0.0208761683855516
Agaricus_10in_vs_Clitocybe_20out	ASV703	18.8719940093411	-19.9072	3.72516896719795	-5.34397	9.09327886645576e-08	5.67761599224331e-06
Agaricus_10in_vs_Clitocybe_20out	ASV714	16.5477486396749	7.48026578198643	1.89857379776079	3.93993943812391	8.15021814852374e-05	0.00161709632381825
Agaricus_10in_vs_Clitocybe_20out	ASV716	16.3343431182989	7.0239547768495	1.43691889366294	4.88820545670764	1.01759301740311e-06	4.95890450919856e-05
Agaricus_10in_vs_Clitocybe_20out	ASV717	17.7807769336614	-2.46012	0.805152497932424	-3.05547	0.0022470699962009	0.0227900804690833
Agaricus_10in_vs_Clitocybe_20out	ASV729	17.8364631462528	-8.2869	2.53661928388129	-3.26691	0.00108728580530208	0.0123530454886263
Agaricus_10in_vs_Clitocybe_20out	ASV732	15.3213574193886	6.52128039690521	2.39835282153563	2.71906632683415	0.0065466479177205	0.0478093736146417
Agaricus_10in_vs_Clitocybe_20out	ASV735	17.1128184382556	-8.13599	2.81642679154656	-2.88876	0.00386760017792644	0.0323324901903641
Agaricus_10in_vs_Clitocybe_20out	ASV737	15.9210680422728	6.68097563118412	1.82364421611308	3.66353018431632	0.000248762886194634	0.00397622597293503
[truncated: 13,192 more rows]
